# Supplementary material for: Delivering genes across the blood-brain barrier: LY6A, a novel cellular receptor for AAV-PHP.B capsids
Source: PLoS One. 2019 Nov 14;14(11):e0225206. doi: 10.1371/journal.pone.0225206 (PMC6855452; doi:10.1371/journal.pone.0225206)
Supplement: S1 File — The presence of the gene variants is given as 1 for heterozygous, 2 for homozygous, or 0 for absent. (ZIP) [file pone.0225206.s008.zip › S1_File.csv]

chrm:position:ref:alt	chromosome	position	ref	alt	Common Name	gene_id	csq_terms	csq	129P2_OlaHsd	129S1_SvImJ	129S5SvEvBrd	AKR_J	A_J	BALB_cJ	BTBR_T+_Itpr3tf_J	BUB_BnJ	C3H_HeH	C3H_HeJ	C57BL_10J	C57BL_6NJ	C57BR_cdJ	C57L_J	C58_J	CAST_EiJ	CBA_J	DBA_1J	DBA_2J	FVB_NJ	I_LnJ	KK_HiJ	LEWES_EiJ	LP_J	MOLF_EiJ	NOD_ShiLtJ	NZB_B1NJ	NZO_HlLtJ	NZW_LacJ	PWK_PhJ	RF_J	SEA_GnJ	SPRET_EiJ	ST_bJ	WSB_EiJ	ZALENDE_EiJ
1:3216976:G:A	1	3216976	G	A	Xkr4	ENSMUSG00000051951	splice_region_variant,intron_variant	MEDIUM	0	0	0	0	0	0	0	0	0	0	0	0	0	0	0	0	0	0	0	0	0	0	0	0	0	0	0	0	0	0	0	0	2	0	0	0
1:3421849:C:T	1	3421849	C	T	Xkr4	ENSMUSG00000051951	missense_variant	MEDIUM	2	2	2	2	0	0	2	2	0	0	0	0	2	2	0	0	0	0	0	2	2	0	0	2	0	2	0	0	0	0	0	0	0	2	2	0
1:3658847:C:T	1	3658847	C	T	NA	ENSMUSG00000102331	splice_region_variant,non_coding_transcript_exon_variant	MEDIUM	0	0	0	0	0	0	0	0	0	0	0	0	0	0	0	2	0	0	0	0	0	0	0	0	0	0	0	0	0	0	0	0	0	0	0	0
1:3670629:G:C	1	3670629	G	C	Xkr4	ENSMUSG00000051951	missense_variant	MEDIUM	0	0	0	0	0	0	0	0	0	0	0	0	0	0	0	0	0	0	0	0	0	0	0	0	0	0	0	0	0	0	0	0	0	0	2	0
1:3670811:A:AGGT	1	3670811	A	AGGT	Xkr4	ENSMUSG00000051951	inframe_insertion	MEDIUM	NA	NA	NA	NA	NA	NA	NA	NA	NA	NA	NA	NA	NA	NA	NA	NA	NA	NA	NA	NA	NA	NA	NA	NA	NA	NA	NA	NA	NA	NA	NA	NA	2	NA	NA	NA
1:3671169:GCCA:G	1	3671169	GCCA	G	Xkr4	ENSMUSG00000051951	inframe_deletion	MEDIUM	NA	NA	NA	NA	NA	NA	NA	NA	NA	NA	NA	NA	NA	NA	NA	NA	NA	NA	NA	NA	NA	NA	NA	NA	NA	NA	NA	NA	NA	NA	NA	NA	2	NA	NA	NA
1:3984301:G:T	1	3984301	G	T	NA	ENSMUSG00000102343	splice_region_variant,intron_variant,non_coding_transcript_variant	MEDIUM	0	0	0	0	0	0	0	0	0	0	0	0	0	0	0	0	0	2	0	0	0	0	0	0	0	0	0	0	0	0	0	0	0	0	0	0
1:3984302:G:A	1	3984302	G	A	NA	ENSMUSG00000102343	splice_region_variant,intron_variant,non_coding_transcript_variant	MEDIUM	0	0	0	0	0	0	0	0	0	0	0	0	0	0	0	1	0	0	0	0	0	0	0	0	0	0	0	0	0	0	0	0	0	0	0	0
1:4256434:T:C	1	4256434	T	C	NA	ENSMUSG00000102948	splice_region_variant,intron_variant,non_coding_transcript_variant	MEDIUM	0	0	0	0	0	0	0	0	0	0	0	0	0	0	0	2	0	0	0	0	0	0	0	0	0	0	0	0	0	2	0	0	0	0	0	0
1:4256434:T:TCGC	1	4256434	T	TCGC	NA	ENSMUSG00000102948	splice_region_variant,intron_variant,non_coding_transcript_variant	MEDIUM	NA	NA	NA	NA	NA	NA	NA	NA	NA	NA	NA	NA	NA	NA	NA	NA	NA	NA	NA	NA	NA	NA	NA	NA	NA	NA	NA	NA	NA	NA	NA	NA	2	NA	NA	NA
1:4258845:CTG:C	1	4258845	CTG	C	NA	ENSMUSG00000102948	splice_donor_variant,non_coding_transcript_exon_variant	HIGH	NA	NA	NA	NA	NA	NA	NA	NA	0	2	NA	NA	NA	NA	NA	2	0	NA	NA	NA	NA	NA	NA	NA	NA	NA	NA	NA	NA	0	0	NA	0	NA	NA	0
1:4258849:G:C	1	4258849	G	C	NA	ENSMUSG00000102948	splice_region_variant,non_coding_transcript_exon_variant	MEDIUM	0	0	0	0	0	0	0	0	0	0	0	0	0	0	0	0	0	0	0	0	0	0	0	0	0	0	0	0	0	0	2	0	0	0	0	0
1:4344653:T:C	1	4344653	T	C	Rp1	ENSMUSG00000025900	missense_variant	MEDIUM	0	0	0	0	0	0	0	0	0	0	0	0	0	0	0	0	0	0	0	0	0	0	0	0	0	0	0	0	0	0	0	0	2	0	0	0
1:4344686:G:A	1	4344686	G	A	Rp1	ENSMUSG00000025900	missense_variant	MEDIUM	0	0	0	0	0	0	0	0	0	0	0	0	0	0	0	0	0	0	0	0	0	0	0	0	0	0	0	0	0	0	0	0	2	0	0	0
1:4344700:C:T	1	4344700	C	T	Rp1	ENSMUSG00000025900	missense_variant	MEDIUM	0	0	0	0	0	0	0	0	0	0	0	0	0	0	0	2	0	0	0	0	0	0	0	0	0	0	0	0	0	0	0	0	0	0	0	0
1:4344820:T:C	1	4344820	T	C	Rp1	ENSMUSG00000025900	missense_variant	MEDIUM	0	0	0	0	0	0	0	0	0	0	0	0	0	0	0	0	0	2	2	0	0	0	0	0	0	0	0	0	0	2	0	0	0	0	0	0
1:4344853:C:T	1	4344853	C	T	Rp1	ENSMUSG00000025900	missense_variant	MEDIUM	0	0	0	0	0	0	0	0	0	0	0	0	0	0	0	0	0	0	0	0	0	0	0	0	0	0	0	0	0	0	0	0	2	0	0	0
1:4344862:C:T	1	4344862	C	T	Rp1	ENSMUSG00000025900	missense_variant	MEDIUM	0	0	0	0	0	0	0	0	0	0	0	0	0	0	0	0	0	0	0	0	0	0	0	0	0	0	0	0	0	0	0	0	2	0	0	0
1:4344917:C:G	1	4344917	C	G	Rp1	ENSMUSG00000025900	missense_variant	MEDIUM	0	0	0	0	0	0	0	0	0	0	0	0	0	0	0	0	0	0	0	0	0	0	0	0	0	0	0	0	0	0	0	0	2	0	0	0
1:4344947:A:G	1	4344947	A	G	Rp1	ENSMUSG00000025900	missense_variant	MEDIUM	0	0	0	0	0	0	0	0	0	0	0	0	0	0	0	2	0	0	0	0	0	0	0	0	0	0	0	0	0	0	0	0	0	0	0	0
1:4344992:C:T	1	4344992	C	T	Rp1	ENSMUSG00000025900	missense_variant	MEDIUM	0	0	0	0	0	0	0	0	0	0	0	0	0	0	0	0	0	2	2	0	0	0	0	0	0	0	0	0	0	0	0	0	0	0	0	0
1:4344995:C:G	1	4344995	C	G	Rp1	ENSMUSG00000025900	missense_variant	MEDIUM	0	0	0	0	0	0	0	0	0	0	0	0	0	0	0	0	0	0	0	0	0	0	0	0	0	0	0	0	0	0	0	0	2	0	0	0
1:4345132:A:G	1	4345132	A	G	Rp1	ENSMUSG00000025900	missense_variant	MEDIUM	0	0	0	0	0	0	0	0	0	0	0	0	0	0	0	0	0	0	0	0	0	0	0	0	0	0	0	0	0	0	0	0	2	0	0	0
1:4345340:T:C	1	4345340	T	C	Rp1	ENSMUSG00000025900	missense_variant	MEDIUM	0	0	0	0	0	0	0	0	0	0	0	0	0	0	0	0	0	0	0	0	0	0	0	0	0	0	0	0	0	0	0	0	2	0	0	0
1:4345409:G:T	1	4345409	G	T	Rp1	ENSMUSG00000025900	missense_variant	MEDIUM	0	0	0	0	0	0	0	0	0	0	0	0	0	0	0	0	0	0	0	0	0	0	0	0	0	0	0	0	0	0	0	0	2	0	0	0
1:4345456:A:T	1	4345456	A	T	Rp1	ENSMUSG00000025900	missense_variant	MEDIUM	0	0	0	0	0	0	0	0	0	0	0	0	0	0	0	0	0	0	0	0	0	0	0	0	0	0	0	0	0	0	0	0	2	0	0	0
1:4345570:G:A	1	4345570	G	A	Rp1	ENSMUSG00000025900	missense_variant	MEDIUM	0	0	0	0	0	0	0	0	0	0	0	0	0	0	0	0	0	0	0	0	0	0	0	0	0	0	0	0	0	0	0	0	2	0	0	0
1:4345637:G:A	1	4345637	G	A	Rp1	ENSMUSG00000025900	missense_variant	MEDIUM	0	0	0	0	0	0	0	0	0	0	0	0	0	0	0	0	0	0	0	0	0	0	0	0	0	0	0	0	0	0	0	0	2	0	0	0
1:4345666:T:C	1	4345666	T	C	Rp1	ENSMUSG00000025900	missense_variant	MEDIUM	0	0	0	0	0	0	0	0	0	0	0	0	0	0	0	0	0	0	0	0	0	0	0	0	0	0	0	0	0	0	0	0	2	0	0	0
1:4345703:C:T	1	4345703	C	T	Rp1	ENSMUSG00000025900	missense_variant	MEDIUM	0	0	0	0	0	0	0	0	0	0	0	0	0	0	0	0	0	0	0	0	0	0	0	0	0	0	0	0	0	0	0	0	2	0	0	0
1:4345729:A:C	1	4345729	A	C	Rp1	ENSMUSG00000025900	missense_variant	MEDIUM	0	0	0	0	0	0	0	0	0	0	0	0	0	0	0	1	0	0	1	0	0	0	0	0	0	1	0	0	0	1	0	0	0	0	0	0
1:4345902:T:C	1	4345902	T	C	Rp1	ENSMUSG00000025900	missense_variant	MEDIUM	0	0	0	0	0	0	0	0	0	0	0	0	0	0	0	2	0	0	0	0	0	0	0	0	0	0	0	0	0	2	0	0	2	0	0	0
1:4345969:G:C	1	4345969	G	C	Rp1	ENSMUSG00000025900	missense_variant	MEDIUM	0	0	0	0	0	0	0	0	0	0	0	0	0	0	0	2	0	0	0	0	0	0	0	0	0	0	0	0	0	2	0	0	0	0	0	0
1:4345985:G:C	1	4345985	G	C	Rp1	ENSMUSG00000025900	missense_variant	MEDIUM	0	0	0	0	0	0	0	0	0	0	0	0	0	0	0	2	0	0	0	0	0	0	0	0	0	0	0	0	0	2	0	0	0	0	0	0
1:4346098:A:G	1	4346098	A	G	Rp1	ENSMUSG00000025900	missense_variant	MEDIUM	0	0	0	0	0	0	0	0	0	0	0	0	0	0	0	0	0	0	0	0	0	0	0	0	0	0	0	0	0	2	0	0	0	0	0	0
1:4346137:T:C	1	4346137	T	C	Rp1	ENSMUSG00000025900	missense_variant	MEDIUM	0	0	0	0	0	0	0	0	0	0	0	0	0	0	0	2	0	0	0	0	0	0	0	0	0	0	0	0	0	0	0	0	0	0	0	0
1:4346143:C:T	1	4346143	C	T	Rp1	ENSMUSG00000025900	missense_variant	MEDIUM	0	0	0	0	0	0	0	0	0	0	0	0	0	0	0	2	0	0	0	0	0	0	0	0	0	0	0	0	0	0	0	0	2	0	0	0
1:4346243:G:C	1	4346243	G	C	Rp1	ENSMUSG00000025900	missense_variant	MEDIUM	0	0	0	0	0	0	0	0	0	0	0	0	0	0	0	2	0	0	0	0	0	0	0	0	0	0	0	0	0	2	0	0	0	0	0	0
1:4346287:T:A	1	4346287	T	A	Rp1	ENSMUSG00000025900	missense_variant	MEDIUM	0	0	0	0	0	0	0	0	0	0	0	0	0	0	0	0	0	0	0	0	0	0	0	0	0	0	0	0	0	0	0	0	2	0	0	0
1:4346436:T:A	1	4346436	T	A	Rp1	ENSMUSG00000025900	missense_variant	MEDIUM	0	0	0	0	0	0	0	0	0	0	0	0	0	0	0	0	0	0	0	0	0	0	0	0	0	0	0	0	0	0	0	0	2	0	0	0
1:4346477:C:G	1	4346477	C	G	Rp1	ENSMUSG00000025900	missense_variant	MEDIUM	0	0	0	0	0	0	0	0	0	0	0	0	0	0	0	0	0	0	0	0	0	0	0	0	0	0	0	0	0	0	0	0	2	0	0	0
1:4346483:A:G	1	4346483	A	G	Rp1	ENSMUSG00000025900	missense_variant	MEDIUM	0	0	0	0	0	0	0	0	0	0	0	0	0	0	0	0	0	0	0	0	0	0	0	0	0	0	0	0	0	0	0	0	2	0	0	0
1:4346509:G:A	1	4346509	G	A	Rp1	ENSMUSG00000025900	missense_variant	MEDIUM	0	0	0	0	0	0	0	0	0	0	0	0	0	0	0	0	0	0	0	0	0	0	0	0	0	0	0	0	0	0	0	0	2	0	0	0
1:4346544:A:T	1	4346544	A	T	Rp1	ENSMUSG00000025900	missense_variant	MEDIUM	0	0	0	0	0	0	0	0	0	0	0	0	0	0	0	2	0	0	0	0	0	0	0	0	0	0	0	0	0	0	0	0	0	0	0	0
1:4346546:T:C	1	4346546	T	C	Rp1	ENSMUSG00000025900	missense_variant	MEDIUM	0	0	0	0	0	0	0	0	2	2	0	0	0	0	0	2	2	0	0	0	0	0	0	0	0	0	0	0	0	2	2	0	2	0	0	2
1:4346741:C:A	1	4346741	C	A	Rp1	ENSMUSG00000025900	missense_variant	MEDIUM	0	0	0	0	0	0	0	0	2	2	0	0	0	0	0	0	2	0	0	0	0	0	0	0	0	0	0	0	0	0	2	0	0	0	0	2
1:4346902:G:A	1	4346902	G	A	Rp1	ENSMUSG00000025900	missense_variant	MEDIUM	0	0	0	0	0	0	0	0	0	0	0	0	0	0	0	2	0	0	0	0	0	0	0	0	0	0	0	0	0	2	0	0	2	0	0	0
1:4346918:T:C	1	4346918	T	C	Rp1	ENSMUSG00000025900	missense_variant	MEDIUM	0	0	0	0	0	0	0	0	0	0	0	0	0	0	0	0	0	0	0	0	0	0	0	0	0	0	0	0	0	0	0	0	2	0	0	0
1:4346951:T:C	1	4346951	T	C	Rp1	ENSMUSG00000025900	missense_variant	MEDIUM	0	0	0	0	0	0	0	0	0	0	0	0	0	0	0	0	0	0	0	0	0	0	0	0	0	0	0	0	0	2	0	0	0	0	0	0
1:4347011:C:T	1	4347011	C	T	Rp1	ENSMUSG00000025900	missense_variant	MEDIUM	0	0	0	0	0	0	0	0	0	0	0	0	0	0	0	2	0	0	0	0	0	0	0	0	0	0	0	0	0	0	0	0	2	0	0	0
1:4347035:C:T	1	4347035	C	T	Rp1	ENSMUSG00000025900	missense_variant	MEDIUM	0	0	0	0	0	0	0	0	0	0	0	0	0	0	0	0	0	0	0	0	0	0	0	0	0	0	0	0	0	0	0	0	2	0	0	0
1:4347070:C:T	1	4347070	C	T	Rp1	ENSMUSG00000025900	missense_variant	MEDIUM	0	0	0	0	0	0	0	0	2	2	0	0	0	0	0	0	2	0	0	0	0	0	0	0	0	0	0	0	0	2	2	0	2	0	0	2
1:4347074:T:G	1	4347074	T	G	Rp1	ENSMUSG00000025900	missense_variant	MEDIUM	0	0	0	0	0	0	0	0	2	2	0	0	0	0	0	0	2	0	0	0	0	0	0	0	0	0	0	0	0	2	2	0	0	0	0	2
1:4347080:G:A	1	4347080	G	A	Rp1	ENSMUSG00000025900	missense_variant	MEDIUM	0	0	0	0	0	0	0	0	2	2	0	0	0	0	0	0	2	0	0	0	0	0	0	0	0	0	0	0	0	0	2	0	0	0	0	2
1:4347161:C:T	1	4347161	C	T	Rp1	ENSMUSG00000025900	missense_variant	MEDIUM	0	0	0	0	0	0	0	0	0	0	0	0	0	0	0	0	0	0	0	0	0	0	0	0	0	0	0	0	0	0	0	0	2	0	0	0
1:4347163:A:G	1	4347163	A	G	Rp1	ENSMUSG00000025900	missense_variant	MEDIUM	0	0	0	0	0	0	0	0	0	0	0	0	0	0	0	0	0	0	0	0	0	0	0	0	0	0	0	0	0	0	0	0	2	0	0	0
1:4347271:T:C	1	4347271	T	C	Rp1	ENSMUSG00000025900	missense_variant	MEDIUM	0	0	0	0	0	0	0	0	0	0	0	0	0	0	0	0	0	0	0	0	0	0	0	0	0	0	0	0	0	0	0	0	2	0	0	0
1:4347272:C:T	1	4347272	C	T	Rp1	ENSMUSG00000025900	missense_variant	MEDIUM	0	0	0	0	0	0	0	0	0	0	0	0	0	0	0	0	0	0	0	0	0	0	0	0	0	0	0	0	0	0	0	0	2	0	0	0
1:4347281:C:T	1	4347281	C	T	Rp1	ENSMUSG00000025900	missense_variant	MEDIUM	0	0	0	0	0	0	0	0	2	2	0	0	0	0	0	0	2	0	0	0	0	0	0	0	0	0	0	0	0	0	2	0	0	0	0	2
1:4347511:G:T	1	4347511	G	T	Rp1	ENSMUSG00000025900	missense_variant	MEDIUM	0	0	0	0	0	0	0	0	2	2	0	0	0	0	0	2	2	0	0	0	0	0	0	0	0	0	0	0	0	2	2	0	2	0	0	2
1:4347668:G:A	1	4347668	G	A	Rp1	ENSMUSG00000025900	missense_variant	MEDIUM	0	0	0	0	0	0	0	0	0	0	0	0	0	0	0	0	0	0	0	0	2	0	0	0	0	0	0	0	0	0	0	0	0	0	0	0
1:4347818:G:T	1	4347818	G	T	Rp1	ENSMUSG00000025900	missense_variant	MEDIUM	0	0	0	0	0	0	0	0	0	0	0	0	0	0	0	0	0	0	0	0	0	0	0	0	0	0	0	0	0	0	0	0	2	0	0	0
1:4348018:C:T	1	4348018	C	T	Rp1	ENSMUSG00000025900	missense_variant	MEDIUM	0	0	0	0	0	0	0	0	0	0	0	0	0	0	0	0	0	0	0	0	0	0	0	0	0	0	0	0	0	0	0	0	2	0	0	0
1:4348030:T:C	1	4348030	T	C	Rp1	ENSMUSG00000025900	missense_variant	MEDIUM	0	0	0	0	0	0	0	0	0	0	0	0	0	0	0	0	0	0	0	0	0	0	0	0	0	0	0	0	0	2	0	0	0	0	0	0
1:4348053:TGAA:T	1	4348053	TGAA	T	Rp1	ENSMUSG00000025900	inframe_deletion	MEDIUM	NA	NA	NA	NA	NA	NA	NA	NA	NA	NA	NA	NA	NA	NA	NA	NA	NA	NA	NA	NA	NA	NA	NA	NA	NA	NA	NA	NA	NA	NA	NA	NA	2	NA	NA	NA
1:4348090:T:C	1	4348090	T	C	Rp1	ENSMUSG00000025900	missense_variant	MEDIUM	0	0	0	0	0	0	0	0	0	0	0	0	0	0	0	0	0	0	0	0	0	0	0	0	0	0	0	0	0	2	0	0	0	0	0	0
1:4348093:C:T	1	4348093	C	T	Rp1	ENSMUSG00000025900	missense_variant	MEDIUM	0	0	0	0	0	0	0	0	0	0	0	0	0	0	0	0	0	0	0	0	0	0	0	0	0	0	0	0	0	2	0	0	0	0	0	0
1:4348149:C:A	1	4348149	C	A	Rp1	ENSMUSG00000025900	missense_variant	MEDIUM	0	0	0	0	0	0	0	0	0	0	0	0	0	0	0	0	0	0	0	0	0	0	0	0	0	0	0	0	0	0	0	0	2	0	0	0
1:4348246:A:T	1	4348246	A	T	Rp1	ENSMUSG00000025900	missense_variant	MEDIUM	0	0	0	0	0	0	0	0	0	0	0	0	0	0	0	0	0	0	0	0	0	0	0	0	0	0	0	0	0	0	0	0	2	0	0	0
1:4348247:G:C	1	4348247	G	C	Rp1	ENSMUSG00000025900	missense_variant	MEDIUM	0	0	0	0	0	0	0	0	2	2	0	0	0	0	0	2	2	0	0	0	0	0	0	0	0	0	0	0	0	0	2	0	2	0	0	2
1:4348825:G:A	1	4348825	G	A	Rp1	ENSMUSG00000025900	missense_variant	MEDIUM	0	0	0	0	0	0	0	0	2	2	0	0	0	0	0	0	2	0	0	0	0	0	0	0	0	0	0	0	0	0	2	0	0	0	0	2
1:4348843:T:A	1	4348843	T	A	Rp1	ENSMUSG00000025900	missense_variant	MEDIUM	0	0	0	0	0	0	0	0	2	2	0	0	0	0	0	0	2	0	0	0	0	0	0	0	0	0	0	0	0	0	2	0	0	0	0	0
1:4348859:T:C	1	4348859	T	C	Rp1	ENSMUSG00000025900	missense_variant	MEDIUM	0	0	0	0	0	0	0	0	0	0	0	0	0	0	0	0	0	0	0	0	0	0	0	0	0	0	0	0	0	0	0	0	2	0	0	0
1:4348946:C:T	1	4348946	C	T	Rp1	ENSMUSG00000025900	missense_variant	MEDIUM	0	0	0	0	0	0	0	0	0	0	0	0	0	0	0	0	0	0	0	0	0	0	0	0	0	0	0	0	0	0	0	0	2	0	0	0
1:4348967:T:G	1	4348967	T	G	Rp1	ENSMUSG00000025900	missense_variant	MEDIUM	0	0	0	0	0	0	0	0	0	0	0	0	0	0	0	0	0	0	0	0	0	0	0	0	0	0	0	0	0	0	0	0	2	0	0	0
1:4348981:C:A	1	4348981	C	A	Rp1	ENSMUSG00000025900	missense_variant	MEDIUM	0	0	0	0	0	0	0	0	0	0	0	0	0	0	0	0	0	0	0	0	0	0	0	0	0	0	0	0	0	0	0	0	0	0	2	0
1:4349008:A:G	1	4349008	A	G	Rp1	ENSMUSG00000025900	missense_variant	MEDIUM	0	0	0	0	0	0	0	0	2	2	0	0	0	0	0	0	2	0	0	0	0	0	0	0	0	0	0	0	0	2	2	0	2	0	0	2
1:4349056:T:C	1	4349056	T	C	Rp1	ENSMUSG00000025900	missense_variant	MEDIUM	0	0	0	0	0	0	0	0	0	0	0	0	0	0	0	2	0	0	0	0	0	0	0	0	0	0	0	0	0	0	0	0	0	0	0	0
1:4349080:G:T	1	4349080	G	T	Rp1	ENSMUSG00000025900	missense_variant	MEDIUM	0	0	0	0	0	0	0	0	0	0	0	0	0	0	0	2	0	0	0	0	0	0	0	0	0	0	0	0	0	0	0	0	0	0	0	0
1:4349083:G:A	1	4349083	G	A	Rp1	ENSMUSG00000025900	missense_variant	MEDIUM	0	0	0	0	0	0	0	0	0	0	0	0	0	0	0	0	0	0	0	0	0	0	0	0	0	0	0	0	0	0	0	0	2	0	0	0
1:4349095:G:T	1	4349095	G	T	Rp1	ENSMUSG00000025900	missense_variant	MEDIUM	0	0	0	0	0	0	0	0	0	0	0	0	0	0	0	0	0	0	0	0	0	0	0	0	0	0	0	0	0	0	0	0	0	0	0	2
1:4349124:A:C	1	4349124	A	C	Rp1	ENSMUSG00000025900	missense_variant	MEDIUM	0	0	0	0	0	0	0	0	0	0	0	0	0	0	0	0	0	0	0	0	0	0	0	0	0	0	0	0	0	2	0	0	0	0	0	0
1:4349158:G:T	1	4349158	G	T	Rp1	ENSMUSG00000025900	missense_variant	MEDIUM	0	0	0	0	0	0	0	0	2	2	0	0	0	0	0	2	2	0	0	0	0	0	0	0	0	0	0	0	0	2	2	0	2	0	0	2
1:4349357:C:T	1	4349357	C	T	Rp1	ENSMUSG00000025900	missense_variant	MEDIUM	0	0	0	0	0	0	0	0	2	2	0	0	0	0	0	0	2	2	2	0	0	0	0	0	0	0	0	0	0	0	2	0	0	0	0	2
1:4349575:T:G	1	4349575	T	G	Rp1	ENSMUSG00000025900	missense_variant	MEDIUM	0	0	0	0	0	0	0	0	2	2	0	0	0	0	0	0	2	0	0	0	0	0	0	0	0	0	0	0	0	0	2	0	0	0	0	2
1:4349648:G:T	1	4349648	G	T	Rp1	ENSMUSG00000025900	missense_variant	MEDIUM	0	0	0	0	0	0	0	0	2	2	0	0	0	0	0	0	2	0	0	0	0	0	0	0	0	0	0	0	0	0	2	0	0	0	0	2
1:4349658:C:T	1	4349658	C	T	Rp1	ENSMUSG00000025900	missense_variant	MEDIUM	0	0	0	0	0	0	0	0	0	0	0	0	0	0	0	0	0	0	0	0	0	0	0	0	0	0	0	0	0	2	0	0	0	0	0	0
1:4349818:G:C	1	4349818	G	C	Rp1	ENSMUSG00000025900	missense_variant	MEDIUM	0	0	0	0	0	0	0	0	0	0	0	0	0	0	0	0	0	0	0	0	0	0	0	0	0	0	2	0	0	0	0	0	0	0	0	0
1:4350080:T:C	1	4350080	T	C	Rp1	ENSMUSG00000025900	missense_variant	MEDIUM	0	0	0	0	0	0	0	0	0	0	0	0	0	0	0	2	0	0	0	0	0	0	0	0	0	0	0	0	0	0	0	0	0	0	0	0
1:4351942:T:C	1	4351942	T	C	Rp1	ENSMUSG00000025900	missense_variant	MEDIUM	0	0	0	0	0	0	0	0	2	2	0	0	0	0	0	2	2	0	0	0	0	0	0	0	0	0	0	0	0	2	2	0	2	0	0	2
1:4352272:G:C	1	4352272	G	C	Rp1	ENSMUSG00000025900	missense_variant	MEDIUM	0	0	0	0	0	0	0	0	0	0	0	0	0	0	0	2	0	0	0	0	0	0	0	0	0	0	0	0	0	2	0	0	0	0	0	0
1:4352525:T:C	1	4352525	T	C	Rp1	ENSMUSG00000025900	missense_variant	MEDIUM	0	0	0	0	0	0	0	0	0	0	0	0	0	0	0	2	0	2	2	0	0	0	0	0	0	0	0	0	0	2	0	0	2	0	2	2
1:4491940:G:A	1	4491940	G	A	Sox17	ENSMUSG00000025902	missense_variant	MEDIUM	0	0	0	0	0	0	0	0	0	0	0	0	0	0	0	0	0	0	0	0	0	0	0	0	0	0	0	0	0	0	0	0	2	0	0	0
1:4492257:G:T	1	4492257	G	T	Sox17	ENSMUSG00000025902	missense_variant	MEDIUM	0	0	0	0	0	0	0	0	0	0	0	0	0	0	0	2	0	0	0	0	0	0	0	0	0	0	0	0	0	0	0	0	0	0	0	0
1:4492348:C:T	1	4492348	C	T	Sox17	ENSMUSG00000025902	missense_variant	MEDIUM	0	0	0	0	0	0	0	0	0	0	0	0	0	0	0	2	0	0	0	0	0	0	0	0	0	0	0	0	0	0	0	0	0	0	0	0
1:4493773:T:A	1	4493773	T	A	Sox17	ENSMUSG00000025902	splice_region_variant,5_prime_UTR_variant	MEDIUM	0	0	0	0	0	0	0	0	0	0	0	0	0	0	0	2	0	2	2	0	0	0	2	0	0	0	0	0	0	2	0	0	2	0	2	2
1:4493774:T:A	1	4493774	T	A	Sox17	ENSMUSG00000025902	splice_region_variant,5_prime_UTR_variant	MEDIUM	0	0	0	0	0	0	0	0	0	0	0	0	0	0	0	2	0	0	0	0	0	0	0	0	0	0	0	0	0	0	0	0	0	0	0	0
1:4493774:T:C	1	4493774	T	C	Sox17	ENSMUSG00000025902	splice_region_variant,5_prime_UTR_variant	MEDIUM	0	0	0	0	0	0	0	0	0	0	0	0	0	0	0	0	0	0	0	0	0	0	0	0	0	0	0	0	0	0	0	0	2	0	0	0
1:4495129:T:C	1	4495129	T	C	Sox17	ENSMUSG00000025902	splice_region_variant,intron_variant	MEDIUM	0	0	0	0	0	0	0	0	0	0	0	0	0	0	0	2	0	0	0	0	0	0	0	0	0	0	0	0	0	0	0	0	0	0	0	0
1:4523601:CT:C	1	4523601	CT	C	NA	ENSMUSG00000102269	splice_region_variant,non_coding_transcript_exon_variant	MEDIUM	NA	NA	NA	NA	NA	NA	NA	NA	NA	NA	NA	NA	NA	NA	NA	2	NA	NA	NA	NA	NA	NA	NA	NA	NA	NA	NA	NA	NA	2	NA	NA	NA	NA	NA	NA
1:4777652:T:TCA	1	4777652	T	TCA	Mrpl15	ENSMUSG00000033845	splice_region_variant,intron_variant	MEDIUM	NA	NA	NA	NA	NA	NA	0	0	NA	0	NA	NA	NA	0	NA	NA	0	NA	NA	0	0	NA	0	NA	NA	0	NA	0	0	0	0	0	2	0	2	0
1:4777652:T:TCAA	1	4777652	T	TCAA	Mrpl15	ENSMUSG00000033845	splice_region_variant,intron_variant	MEDIUM	NA	NA	NA	NA	NA	NA	0	0	NA	0	NA	NA	NA	0	NA	NA	0	NA	NA	2	0	NA	0	NA	NA	0	NA	0	0	0	0	2	0	0	0	0
1:4777652:T:TCAAA	1	4777652	T	TCAAA	Mrpl15	ENSMUSG00000033845	splice_region_variant,intron_variant	MEDIUM	NA	NA	NA	NA	NA	NA	0	2	NA	0	NA	NA	NA	0	NA	NA	0	NA	NA	0	0	NA	0	NA	NA	0	NA	0	0	0	0	0	0	0	0	0
1:4777652:T:TCAAAA	1	4777652	T	TCAAAA	Mrpl15	ENSMUSG00000033845	splice_region_variant,intron_variant	MEDIUM	NA	NA	NA	NA	NA	NA	0	0	NA	0	NA	NA	NA	0	NA	NA	2	NA	NA	0	2	NA	2	NA	NA	0	NA	2	0	0	2	0	0	2	0	0
1:4777652:T:TCAAAAA	1	4777652	T	TCAAAAA	Mrpl15	ENSMUSG00000033845	splice_region_variant,intron_variant	MEDIUM	NA	NA	NA	NA	NA	NA	0	0	NA	0	NA	NA	NA	0	NA	NA	0	NA	NA	0	0	NA	0	NA	NA	0	NA	0	2	0	0	0	0	0	0	0
1:4832380:C:T	1	4832380	C	T	NA	ENSMUSG00000104217	splice_region_variant,3_prime_UTR_variant,NMD_transcript_variant	MEDIUM	0	0	0	0	0	0	0	0	0	0	0	0	0	0	0	0	0	0	0	0	0	0	0	0	0	0	0	0	0	2	0	0	2	0	0	0
1:4832380:C:T	1	4832380	C	T	Lypla1	ENSMUSG00000025903	splice_region_variant,synonymous_variant	MEDIUM	0	0	0	0	0	0	0	0	0	0	0	0	0	0	0	0	0	0	0	0	0	0	0	0	0	0	0	0	0	2	0	0	2	0	0	0
1:4837015:G:A	1	4837015	G	A	Lypla1	ENSMUSG00000025903	missense_variant	MEDIUM	0	0	0	0	0	0	0	0	0	0	0	0	1	1	0	0	0	0	0	0	0	0	0	0	1	0	0	0	0	0	0	0	0	0	0	0
1:4837036:A:T	1	4837036	A	T	Lypla1	ENSMUSG00000025903	missense_variant	MEDIUM	0	0	0	0	0	0	0	0	0	0	0	0	1	1	0	0	0	0	0	0	0	0	0	0	1	0	0	0	0	0	0	0	0	0	0	0
1:4837042:T:C	1	4837042	T	C	Lypla1	ENSMUSG00000025903	missense_variant	MEDIUM	0	0	0	0	0	0	0	0	0	0	0	0	1	1	0	0	0	0	0	0	0	0	0	0	1	0	0	0	0	0	0	0	0	0	0	0
1:4837058:T:G	1	4837058	T	G	Lypla1	ENSMUSG00000025903	missense_variant	MEDIUM	0	0	0	0	0	0	0	0	0	0	0	0	1	1	0	0	0	0	0	0	0	0	0	0	1	0	0	0	0	0	0	0	0	0	0	0
1:4837063:G:A	1	4837063	G	A	Lypla1	ENSMUSG00000025903	missense_variant	MEDIUM	0	0	0	0	0	0	0	0	0	0	0	0	1	0	0	0	0	0	0	0	0	0	0	0	1	0	0	0	0	0	0	0	0	0	0	0
1:4840960:C:T	1	4840960	C	T	Lypla1	ENSMUSG00000025903	missense_variant	MEDIUM	0	0	0	0	0	0	0	0	2	2	0	0	0	0	0	0	2	0	0	0	0	0	0	0	0	0	0	0	0	0	2	0	0	0	0	0
1:4858447:TC:T	1	4858447	TC	T	Tcea1	ENSMUSG00000033813	frameshift_variant	HIGH	NA	NA	NA	NA	NA	NA	NA	NA	NA	NA	NA	NA	NA	NA	NA	NA	NA	NA	NA	NA	NA	NA	NA	NA	NA	NA	NA	NA	NA	NA	NA	NA	2	NA	NA	NA
1:4867464:T:TTATATA	1	4867464	T	TTATATA	Tcea1	ENSMUSG00000033813	splice_region_variant,intron_variant	MEDIUM	NA	NA	NA	NA	NA	NA	NA	NA	NA	NA	NA	NA	NA	NA	NA	NA	NA	NA	NA	NA	NA	NA	NA	NA	NA	NA	NA	NA	NA	NA	NA	NA	2	NA	NA	NA
1:4867464:T:TTATATA	1	4867464	T	TTATATA	NA	ENSMUSG00000104217	splice_region_variant,intron_variant,NMD_transcript_variant	MEDIUM	NA	NA	NA	NA	NA	NA	NA	NA	NA	NA	NA	NA	NA	NA	NA	NA	NA	NA	NA	NA	NA	NA	NA	NA	NA	NA	NA	NA	NA	NA	NA	NA	2	NA	NA	NA
1:4910505:G:T	1	4910505	G	T	Rgs20	ENSMUSG00000002459	missense_variant	MEDIUM	0	0	0	0	0	0	0	0	0	0	0	0	0	0	0	0	0	0	0	0	0	0	0	0	0	0	0	0	0	0	0	0	2	0	0	0
1:4912305:GAC:G	1	4912305	GAC	G	Rgs20	ENSMUSG00000002459	splice_region_variant,intron_variant	MEDIUM	NA	NA	NA	NA	NA	NA	NA	NA	NA	NA	NA	NA	NA	NA	NA	NA	NA	NA	NA	NA	NA	NA	NA	NA	NA	NA	NA	NA	NA	NA	NA	NA	2	NA	NA	NA
1:4916891:G:C	1	4916891	G	C	Rgs20	ENSMUSG00000002459	splice_region_variant,intron_variant	MEDIUM	0	0	0	0	0	0	0	0	0	0	0	0	0	0	0	0	0	0	0	0	0	0	0	0	0	0	0	0	0	0	0	0	2	0	0	0
1:4916940:C:T	1	4916940	C	T	Rgs20	ENSMUSG00000002459	missense_variant	MEDIUM	0	0	0	0	0	0	0	0	0	0	0	0	0	0	0	0	0	0	0	0	0	0	0	0	0	0	0	0	0	0	0	0	2	0	0	0
1:4923841:G:C	1	4923841	G	C	Rgs20	ENSMUSG00000002459	splice_region_variant,intron_variant	MEDIUM	2	2	2	0	2	2	2	2	2	2	0	0	2	2	0	2	2	2	2	2	2	0	0	2	0	2	2	2	2	2	2	2	2	2	0	0
1:4923856:G:C	1	4923856	G	C	Rgs20	ENSMUSG00000002459	missense_variant	MEDIUM	0	0	0	0	0	0	0	0	0	0	0	0	0	0	0	0	0	0	0	0	0	0	0	0	0	0	0	0	0	2	0	0	2	0	0	0
1:4923919:G:A	1	4923919	G	A	Rgs20	ENSMUSG00000002459	missense_variant	MEDIUM	0	0	0	0	0	0	0	0	0	0	0	0	0	0	0	0	0	0	0	0	0	0	0	0	0	0	0	0	0	2	0	0	2	0	0	0
1:4923923:G:A	1	4923923	G	A	Rgs20	ENSMUSG00000002459	missense_variant	MEDIUM	0	0	0	0	0	0	0	0	0	0	0	0	0	0	0	0	0	0	0	0	0	0	0	0	0	0	0	0	0	2	0	0	2	0	0	0
1:4923944:C:T	1	4923944	C	T	Rgs20	ENSMUSG00000002459	missense_variant	MEDIUM	0	0	0	0	0	0	0	0	0	0	0	0	0	0	0	0	0	0	0	0	0	0	0	0	0	0	0	0	0	0	0	0	2	0	0	0
1:4923964:A:C	1	4923964	A	C	Rgs20	ENSMUSG00000002459	missense_variant	MEDIUM	0	0	0	0	2	2	0	0	2	2	0	0	0	0	0	0	2	0	0	0	0	0	0	0	0	0	0	0	0	0	2	2	0	0	0	0
1:4923973:C:T	1	4923973	C	T	Rgs20	ENSMUSG00000002459	missense_variant	MEDIUM	0	0	0	0	0	0	0	0	0	0	0	0	0	0	0	0	0	0	0	0	0	0	0	0	0	0	0	0	0	2	0	0	2	0	0	0
1:5020794:G:A	1	5020794	G	A	Rgs20	ENSMUSG00000002459	missense_variant	MEDIUM	0	0	0	0	0	0	0	0	0	0	0	0	0	0	0	0	0	0	0	0	0	0	0	0	0	0	2	0	0	0	0	0	0	0	0	0
1:5020873:G:C	1	5020873	G	C	Rgs20	ENSMUSG00000002459	missense_variant	MEDIUM	0	0	0	0	0	0	0	0	0	0	0	0	0	0	0	0	0	0	0	0	0	0	0	0	0	0	0	0	0	0	0	0	2	0	0	0
1:5020932:T:C	1	5020932	T	C	Rgs20	ENSMUSG00000002459	missense_variant	MEDIUM	0	0	0	0	0	0	0	0	0	0	0	0	0	0	0	0	0	0	0	0	0	0	0	0	0	0	0	0	0	0	0	0	2	0	0	0
1:5020937:C:CG	1	5020937	C	CG	Rgs20	ENSMUSG00000002459	frameshift_variant	HIGH	NA	NA	NA	NA	NA	NA	NA	NA	NA	NA	NA	NA	NA	NA	NA	NA	NA	NA	NA	NA	NA	NA	NA	NA	NA	NA	NA	NA	NA	NA	NA	NA	2	NA	NA	NA
1:5020952:G:T	1	5020952	G	T	Rgs20	ENSMUSG00000002459	missense_variant	MEDIUM	0	0	0	0	0	0	0	0	0	0	0	0	0	0	0	0	0	0	0	0	0	0	0	0	0	0	0	0	0	2	0	0	0	0	0	0
1:5070039:CT:C	1	5070039	CT	C	Rgs20	ENSMUSG00000002459	frameshift_variant	HIGH	NA	NA	NA	NA	NA	NA	NA	NA	NA	NA	NA	NA	NA	NA	NA	NA	NA	NA	NA	NA	NA	NA	NA	NA	NA	NA	NA	NA	NA	NA	NA	NA	2	NA	NA	NA
1:5070062:A:C	1	5070062	A	C	Rgs20	ENSMUSG00000002459	missense_variant	MEDIUM	0	0	0	0	0	0	0	0	0	0	0	0	0	0	0	0	0	2	2	0	0	0	0	0	0	0	0	0	0	0	0	0	0	0	0	0
1:5070113:T:C	1	5070113	T	C	Rgs20	ENSMUSG00000002459	missense_variant	MEDIUM	0	0	0	0	0	0	0	0	0	0	0	0	0	0	0	0	0	0	0	0	0	0	0	0	0	0	0	0	0	0	0	0	2	0	0	0
1:5070140:TCTAGGTACCCTTGGTTTTCTTGGGAAAGGCTGGGC:T	1	5070140	TCTAGGTACCCTTGGTTTTCTTGGGAAAGGCTGGGC	T	Rgs20	ENSMUSG00000002459	frameshift_variant,start_lost	HIGH	NA	NA	NA	NA	NA	NA	NA	NA	NA	NA	NA	NA	NA	NA	NA	NA	NA	2	2	NA	NA	NA	NA	NA	NA	NA	NA	NA	NA	NA	NA	NA	NA	NA	NA	NA
1:5084417:G:A	1	5084417	G	A	Atp6v1h	ENSMUSG00000033793	splice_region_variant,5_prime_UTR_variant	MEDIUM	0	0	0	0	0	0	0	0	0	0	0	0	0	0	0	0	0	0	0	0	0	0	0	0	0	0	0	0	0	0	0	0	2	0	0	0
1:5093356:C:T	1	5093356	C	T	Atp6v1h	ENSMUSG00000033793	splice_region_variant,intron_variant	MEDIUM	0	0	0	0	0	0	0	0	0	0	0	0	0	0	0	0	0	0	0	0	0	0	0	0	0	0	0	0	0	0	0	0	2	0	0	0
1:5093455:G:A	1	5093455	G	A	Atp6v1h	ENSMUSG00000033793	splice_region_variant,intron_variant	MEDIUM	0	0	0	0	0	0	0	0	0	0	0	0	0	0	0	0	0	0	0	0	0	0	0	0	0	0	0	0	0	0	0	0	2	0	0	0
1:5093459:G:A	1	5093459	G	A	Atp6v1h	ENSMUSG00000033793	splice_region_variant,intron_variant	MEDIUM	1	1	1	1	1	1	1	0	1	1	0	0	0	0	0	0	1	1	1	1	0	1	1	1	1	0	1	1	1	1	1	1	0	0	1	1
1:5093459:G:GTGATATACTAACCATGGTTGA	1	5093459	G	GTGATATACTAACCATGGTTGA	Atp6v1h	ENSMUSG00000033793	splice_region_variant,intron_variant	MEDIUM	NA	NA	NA	NA	NA	NA	NA	NA	NA	NA	NA	NA	NA	NA	NA	NA	NA	NA	NA	NA	NA	NA	NA	NA	NA	NA	NA	1	NA	NA	NA	NA	NA	NA	NA	NA
1:5098023:T:A	1	5098023	T	A	Atp6v1h	ENSMUSG00000033793	splice_region_variant,intron_variant	MEDIUM	0	0	0	0	0	0	0	0	0	0	0	0	0	0	0	0	0	0	0	0	0	0	0	0	0	0	0	0	0	0	0	0	2	0	0	0
1:5124338:A:G	1	5124338	A	G	Atp6v1h	ENSMUSG00000033793	missense_variant	MEDIUM	2	2	2	2	2	2	2	0	2	2	0	0	0	0	0	0	2	0	0	2	0	2	2	2	2	0	2	2	2	2	2	2	0	0	2	2
1:5124476:G:A	1	5124476	G	A	Atp6v1h	ENSMUSG00000033793	splice_region_variant,intron_variant	MEDIUM	0	0	0	0	0	0	0	0	0	0	0	0	0	0	0	0	0	0	0	0	0	0	0	0	0	0	0	0	0	0	0	0	2	0	0	0
1:5589081:T:G	1	5589081	T	G	Oprk1	ENSMUSG00000025905	missense_variant	MEDIUM	0	0	0	0	0	0	0	0	0	0	0	0	0	0	0	0	0	0	0	0	0	0	0	0	0	0	0	0	0	0	0	0	2	0	0	0
1:5589158:A:G	1	5589158	A	G	Oprk1	ENSMUSG00000025905	missense_variant	MEDIUM	0	0	0	0	0	0	0	0	0	0	0	0	0	0	0	0	0	0	0	0	0	0	0	0	0	0	0	0	0	0	0	0	2	0	0	0
1:5589166:G:A	1	5589166	G	A	Oprk1	ENSMUSG00000025905	missense_variant	MEDIUM	0	0	0	0	0	0	0	0	0	0	0	0	0	0	0	0	0	0	0	0	0	0	0	0	0	0	0	0	0	0	0	0	2	0	0	0
1:5916308:G:A	1	5916308	G	A	Npbwr1	ENSMUSG00000033774	missense_variant	MEDIUM	0	0	0	0	0	0	0	0	0	0	0	0	0	0	0	0	0	0	0	0	0	0	0	0	0	0	0	0	0	2	0	0	0	0	0	0
1:5916573:C:T	1	5916573	C	T	Npbwr1	ENSMUSG00000033774	missense_variant	MEDIUM	0	0	0	0	0	0	0	0	0	0	0	0	0	0	0	0	0	0	0	0	0	0	0	0	0	0	0	0	0	2	0	0	0	0	0	0
1:5917210:G:C	1	5917210	G	C	Npbwr1	ENSMUSG00000033774	missense_variant	MEDIUM	0	0	0	0	0	0	0	0	0	0	0	0	0	0	0	0	0	0	0	0	0	0	0	0	0	0	0	0	0	0	0	0	2	0	0	0
1:6234225:A:G	1	6234225	A	G	Rb1cc1	ENSMUSG00000025907	splice_region_variant,intron_variant	MEDIUM	0	0	0	0	0	0	0	0	0	0	0	0	0	0	0	0	0	0	0	0	0	0	0	0	0	0	0	0	0	2	0	0	0	0	0	0
1:6238273:C:G	1	6238273	C	G	Rb1cc1	ENSMUSG00000025907	missense_variant	MEDIUM	0	0	0	0	0	0	0	0	0	0	0	0	0	0	0	0	0	0	0	0	0	0	0	0	0	0	0	0	0	0	0	0	2	0	0	0
1:6240078:G:T	1	6240078	G	T	Rb1cc1	ENSMUSG00000025907	missense_variant	MEDIUM	0	0	0	0	0	0	0	0	0	0	0	0	0	0	0	0	0	0	0	0	0	0	0	0	0	0	0	0	0	0	0	0	2	0	0	0
1:6240082:A:C	1	6240082	A	C	Rb1cc1	ENSMUSG00000025907	missense_variant	MEDIUM	0	0	0	0	0	0	0	0	0	0	0	0	0	0	0	0	0	0	0	0	0	0	0	0	0	0	0	0	0	0	0	0	0	0	0	2
1:6240127:A:T	1	6240127	A	T	Rb1cc1	ENSMUSG00000025907	missense_variant	MEDIUM	0	0	0	0	2	2	0	0	2	2	0	0	0	0	0	0	2	2	2	2	0	2	2	0	2	0	0	2	0	0	2	2	0	0	2	2
1:6240151:T:C	1	6240151	T	C	Rb1cc1	ENSMUSG00000025907	missense_variant	MEDIUM	0	0	0	0	0	0	0	0	0	0	0	0	0	0	0	0	0	0	0	0	0	0	0	0	0	0	0	0	0	0	0	0	2	0	0	0
1:6240173:T:G	1	6240173	T	G	Rb1cc1	ENSMUSG00000025907	missense_variant	MEDIUM	0	0	0	0	0	0	0	0	0	0	0	0	0	0	0	0	0	0	0	0	0	0	0	0	0	0	0	0	0	0	0	0	2	0	0	0
1:6240191:G:A	1	6240191	G	A	Rb1cc1	ENSMUSG00000025907	missense_variant	MEDIUM	0	0	0	0	0	0	0	0	0	0	0	0	0	0	0	0	0	0	0	0	0	0	0	0	0	0	0	0	0	0	0	0	2	0	0	0
1:6240224:G:C	1	6240224	G	C	Rb1cc1	ENSMUSG00000025907	missense_variant	MEDIUM	0	0	0	0	0	0	0	0	0	0	0	0	0	0	0	0	0	0	0	0	0	0	0	0	0	0	0	0	0	0	0	0	2	0	0	0
1:6240239:A:C	1	6240239	A	C	Rb1cc1	ENSMUSG00000025907	missense_variant	MEDIUM	0	0	0	0	0	0	0	0	0	0	0	0	0	0	0	0	0	0	0	0	0	0	0	0	0	0	0	0	0	0	0	0	2	0	0	0
1:6245666:ATT:A	1	6245666	ATT	A	Rb1cc1	ENSMUSG00000025907	splice_region_variant,intron_variant	MEDIUM	NA	NA	NA	NA	2	2	NA	NA	2	2	NA	NA	NA	NA	NA	0	2	2	2	2	NA	2	2	NA	2	NA	NA	2	NA	0	2	2	0	NA	2	2
1:6248099:C:A	1	6248099	C	A	Rb1cc1	ENSMUSG00000025907	missense_variant	MEDIUM	0	0	0	0	0	0	0	0	0	0	0	0	0	0	0	2	0	0	0	0	0	0	0	0	0	0	0	0	0	0	0	0	0	0	0	0
1:6248697:G:A	1	6248697	G	A	Rb1cc1	ENSMUSG00000025907	missense_variant	MEDIUM	0	0	0	0	0	0	0	0	0	0	0	0	0	0	0	0	0	0	0	0	0	0	0	0	0	0	0	0	0	0	0	0	2	0	0	0
1:6248886:T:C	1	6248886	T	C	Rb1cc1	ENSMUSG00000025907	missense_variant	MEDIUM	0	0	0	0	0	0	0	0	0	0	0	0	0	0	0	0	0	0	0	0	0	0	0	0	0	0	0	0	0	0	0	0	2	0	0	0
1:6249000:T:C	1	6249000	T	C	Rb1cc1	ENSMUSG00000025907	missense_variant	MEDIUM	0	0	0	0	0	0	0	0	0	0	0	0	0	0	0	2	0	0	0	0	0	0	0	0	0	0	0	0	0	2	0	0	2	0	0	0
1:6249336:T:C	1	6249336	T	C	Rb1cc1	ENSMUSG00000025907	missense_variant	MEDIUM	0	0	0	0	0	0	0	0	0	0	0	0	0	0	0	0	0	0	0	0	0	0	0	0	0	0	0	0	0	0	0	0	2	0	0	0
1:6249507:C:A	1	6249507	C	A	Rb1cc1	ENSMUSG00000025907	stop_gained	HIGH	0	0	0	0	0	0	0	0	0	0	0	0	0	0	0	0	0	0	0	0	0	0	0	0	0	0	0	0	0	0	0	0	1	0	0	0
1:6249509:G:A	1	6249509	G	A	Rb1cc1	ENSMUSG00000025907	missense_variant	MEDIUM	0	0	0	0	0	0	0	0	0	0	0	0	0	0	0	0	0	0	0	0	0	0	0	0	0	0	0	0	0	0	0	0	1	0	0	0
1:6249687:A:C	1	6249687	A	C	Rb1cc1	ENSMUSG00000025907	missense_variant	MEDIUM	0	0	0	0	0	0	0	0	0	0	0	0	0	0	0	0	0	0	0	0	0	0	0	0	0	0	0	0	0	0	0	0	1	0	0	0
1:6249702:A:G	1	6249702	A	G	Rb1cc1	ENSMUSG00000025907	missense_variant	MEDIUM	0	0	0	0	0	0	0	0	0	0	0	0	0	0	0	0	0	0	0	0	0	0	0	0	0	0	0	0	0	2	0	0	0	0	0	0
1:6249738:T:C	1	6249738	T	C	Rb1cc1	ENSMUSG00000025907	missense_variant	MEDIUM	0	0	0	0	0	0	0	0	0	0	0	0	0	0	0	0	0	0	0	0	0	0	0	0	0	0	0	0	0	0	0	0	1	0	0	0
1:6249745:A:T	1	6249745	A	T	Rb1cc1	ENSMUSG00000025907	missense_variant	MEDIUM	0	0	0	0	0	0	0	0	0	0	0	0	0	0	0	0	0	0	0	0	0	0	0	0	0	0	0	0	0	0	0	0	1	0	0	0
1:6249816:A:G	1	6249816	A	G	Rb1cc1	ENSMUSG00000025907	missense_variant	MEDIUM	0	0	0	0	0	0	0	0	0	0	0	0	0	0	0	0	0	0	0	0	0	0	0	0	0	0	0	0	0	0	0	0	2	0	0	0
1:6249843:A:T	1	6249843	A	T	Rb1cc1	ENSMUSG00000025907	missense_variant	MEDIUM	0	0	0	0	2	2	0	0	2	2	0	0	0	0	0	2	2	2	2	2	0	2	2	0	2	0	0	2	0	2	2	2	2	0	2	2
1:6249969:T:G	1	6249969	T	G	Rb1cc1	ENSMUSG00000025907	missense_variant	MEDIUM	0	0	0	0	2	2	0	0	2	2	0	0	0	0	0	0	2	2	2	2	0	2	2	0	2	0	0	2	0	0	2	2	0	0	2	2
1:6250033:C:G	1	6250033	C	G	Rb1cc1	ENSMUSG00000025907	missense_variant	MEDIUM	0	0	0	0	0	0	0	0	0	0	0	0	0	0	0	0	0	0	0	0	0	0	0	0	0	0	0	0	0	0	0	0	2	0	0	0
1:6263236:G:A	1	6263236	G	A	Rb1cc1	ENSMUSG00000025907	missense_variant	MEDIUM	0	0	0	0	0	0	0	0	0	0	0	0	0	0	0	2	0	0	0	0	0	0	0	0	0	0	0	0	0	2	0	0	0	0	0	0
1:6272778:GT:G	1	6272778	GT	G	Rb1cc1	ENSMUSG00000025907	splice_region_variant,intron_variant	MEDIUM	NA	NA	NA	NA	NA	NA	NA	NA	NA	NA	NA	NA	NA	NA	NA	2	NA	NA	NA	NA	NA	NA	NA	NA	NA	NA	NA	NA	NA	2	NA	NA	2	NA	NA	NA
1:6359356:C:G	1	6359356	C	G	Fam150a	ENSMUSG00000087247	missense_variant	MEDIUM	0	0	0	0	0	0	0	0	0	0	0	0	0	0	0	0	0	0	0	0	0	0	0	0	0	0	0	0	0	0	0	0	0	0	0	2
1:6359491:C:T	1	6359491	C	T	Fam150a	ENSMUSG00000087247	missense_variant	MEDIUM	0	0	0	0	0	0	0	0	0	0	0	0	0	0	0	2	0	0	0	0	0	0	0	0	0	0	0	0	0	0	0	0	0	0	0	0
1:6388632:T:C	1	6388632	T	C	Fam150a	ENSMUSG00000087247	splice_region_variant,intron_variant	MEDIUM	0	0	0	0	0	0	0	0	0	0	0	0	0	0	0	2	0	0	0	0	0	0	0	0	0	0	0	0	0	2	0	0	2	0	0	0
1:6737581:G:C	1	6737581	G	C	St18	ENSMUSG00000033740	splice_region_variant,5_prime_UTR_variant	MEDIUM	0	0	0	0	0	0	0	0	0	0	0	0	0	0	0	0	0	0	0	0	0	0	0	0	0	0	0	0	0	0	0	0	2	0	0	0
1:6768922:A:G	1	6768922	A	G	St18	ENSMUSG00000033740	missense_variant	MEDIUM	0	0	0	0	0	0	0	0	0	0	0	0	0	0	0	2	0	0	0	0	0	0	0	0	0	0	0	0	0	0	0	0	0	0	0	0
1:6770936:G:T	1	6770936	G	T	St18	ENSMUSG00000033740	splice_region_variant,intron_variant	MEDIUM	0	0	0	0	0	0	0	0	0	0	0	0	0	0	0	0	0	0	0	0	0	0	0	0	0	1	0	0	0	0	0	0	0	0	0	0
1:6795380:C:T	1	6795380	C	T	St18	ENSMUSG00000033740	splice_region_variant,intron_variant	MEDIUM	0	0	0	0	0	0	0	0	0	0	0	0	0	0	0	0	0	0	0	0	0	0	0	0	0	0	0	0	0	0	0	0	2	0	0	0
1:6795560:C:G	1	6795560	C	G	St18	ENSMUSG00000033740	missense_variant	MEDIUM	0	0	0	0	0	0	0	0	0	0	0	0	0	0	0	0	0	0	0	0	0	0	0	0	0	0	0	0	0	0	0	0	2	0	0	0
1:6795571:C:T	1	6795571	C	T	St18	ENSMUSG00000033740	missense_variant	MEDIUM	0	0	0	0	0	0	0	0	0	0	0	0	0	0	0	0	0	0	0	0	0	0	0	0	0	0	0	0	0	2	0	0	0	0	0	0
1:6802323:A:G	1	6802323	A	G	St18	ENSMUSG00000033740	missense_variant	MEDIUM	0	0	0	0	0	0	0	0	2	2	0	0	0	0	0	2	2	0	0	0	0	0	2	0	0	0	0	0	0	2	2	0	2	0	0	0
1:6802466:G:A	1	6802466	G	A	St18	ENSMUSG00000033740	missense_variant	MEDIUM	0	0	0	0	0	0	0	0	0	0	0	0	0	0	0	2	0	0	0	0	0	0	0	0	0	0	0	0	0	0	0	0	0	0	0	0
1:6802517:G:A	1	6802517	G	A	St18	ENSMUSG00000033740	missense_variant	MEDIUM	0	0	0	0	0	0	0	0	0	0	0	0	0	0	0	2	0	0	0	0	0	0	0	0	0	0	0	0	0	0	0	0	0	0	0	0
1:6802545:C:T	1	6802545	C	T	St18	ENSMUSG00000033740	missense_variant	MEDIUM	0	0	0	0	0	0	0	0	0	0	0	0	0	0	0	0	0	0	0	0	0	0	0	0	0	0	0	0	0	0	0	0	2	0	0	0
1:6802765:C:A	1	6802765	C	A	St18	ENSMUSG00000033740	missense_variant	MEDIUM	0	0	0	0	0	0	0	0	0	0	0	0	0	0	0	0	0	0	0	0	0	0	0	0	0	0	0	0	0	0	0	0	2	0	0	0
1:6802809:G:A	1	6802809	G	A	St18	ENSMUSG00000033740	missense_variant	MEDIUM	0	0	0	0	0	0	0	0	0	0	0	0	0	0	0	0	0	0	0	0	0	0	0	0	0	0	0	0	0	0	0	0	2	0	0	0
1:6803112:A:T	1	6803112	A	T	St18	ENSMUSG00000033740	splice_region_variant,intron_variant	MEDIUM	0	0	0	0	0	0	0	0	2	2	0	0	0	0	0	0	2	0	0	0	0	0	0	0	0	0	0	0	0	0	2	0	0	0	0	0
1:6803113:C:T	1	6803113	C	T	St18	ENSMUSG00000033740	splice_region_variant,intron_variant	MEDIUM	0	0	0	0	0	0	0	0	0	0	0	0	0	0	0	0	0	0	0	0	0	0	0	0	0	0	0	0	0	0	0	0	2	0	0	0
1:6809274:C:T	1	6809274	C	T	St18	ENSMUSG00000033740	splice_region_variant,intron_variant	MEDIUM	0	0	0	0	0	0	0	0	0	0	0	0	0	0	0	2	0	0	0	0	0	0	0	0	0	0	0	0	0	2	0	0	2	0	0	0
1:6820138:G:A	1	6820138	G	A	St18	ENSMUSG00000033740	missense_variant	MEDIUM	0	0	0	0	0	0	0	0	0	0	0	0	0	0	0	2	0	0	0	0	0	0	0	0	0	0	0	0	0	0	0	0	0	0	0	0
1:6827842:G:A	1	6827842	G	A	St18	ENSMUSG00000033740	missense_variant	MEDIUM	0	0	0	0	0	0	0	0	0	0	0	0	0	0	0	0	0	0	0	0	0	0	0	0	0	0	0	0	0	0	0	0	0	0	2	2
1:6842133:C:A	1	6842133	C	A	St18	ENSMUSG00000033740	splice_region_variant,intron_variant	MEDIUM	0	0	0	0	0	0	0	0	0	0	0	0	0	0	0	0	0	0	0	0	0	0	0	0	0	0	0	0	0	0	0	0	2	0	0	0
1:6848980:C:T	1	6848980	C	T	St18	ENSMUSG00000033740	missense_variant	MEDIUM	2	2	2	2	0	0	2	0	0	0	0	0	2	2	0	0	0	0	0	0	2	0	2	2	0	0	0	0	0	0	0	0	0	2	0	0
1:6855364:C:G	1	6855364	C	G	St18	ENSMUSG00000033740	splice_region_variant,intron_variant	MEDIUM	0	0	0	0	0	0	0	0	0	0	0	0	0	0	0	2	0	0	0	0	0	0	0	0	0	0	0	0	0	0	0	0	2	0	0	0
1:6857328:C:G	1	6857328	C	G	St18	ENSMUSG00000033740	missense_variant	MEDIUM	0	0	0	0	0	0	0	0	2	2	0	0	0	0	0	0	2	0	0	0	0	0	0	0	0	0	0	0	0	0	2	0	0	0	0	0
1:6923398:A:AAAG	1	6923398	A	AAAG	NA	ENSMUSG00000102135	splice_acceptor_variant,non_coding_transcript_variant	HIGH	NA	NA	NA	NA	NA	NA	NA	NA	NA	NA	NA	NA	NA	NA	NA	NA	NA	NA	NA	NA	NA	NA	NA	NA	NA	NA	NA	NA	NA	NA	NA	NA	NA	NA	2	2
1:7169516:T:C	1	7169516	T	C	Pcmtd1	ENSMUSG00000051285	splice_region_variant,synonymous_variant	MEDIUM	0	0	0	0	0	0	0	0	0	0	0	0	0	0	0	2	0	0	0	0	0	0	0	0	0	0	0	0	0	2	0	0	2	0	0	0
1:7169770:T:G	1	7169770	T	G	Pcmtd1	ENSMUSG00000051285	missense_variant	MEDIUM	0	0	0	0	0	0	0	0	0	0	0	0	0	0	0	2	0	0	0	0	0	0	2	0	0	0	2	0	2	2	0	0	2	0	0	0
1:7411137:T:A	1	7411137	T	A	NA	ENSMUSG00000103498	splice_region_variant,intron_variant,non_coding_transcript_variant	MEDIUM	0	1	0	0	0	0	0	0	0	0	0	0	0	0	0	0	0	0	0	0	0	0	0	0	0	0	1	0	0	1	0	0	0	0	0	0
1:7411145:G:A	1	7411145	G	A	NA	ENSMUSG00000103498	splice_region_variant,non_coding_transcript_exon_variant	MEDIUM	1	1	0	0	0	0	0	0	0	0	0	0	0	0	0	0	0	0	0	0	0	0	0	0	0	0	1	0	0	1	0	0	0	0	0	0
1:7500579:T:C	1	7500579	T	C	NA	ENSMUSG00000103067	splice_region_variant,intron_variant,non_coding_transcript_variant	MEDIUM	0	0	0	0	0	0	0	0	0	0	0	0	0	0	0	0	0	0	0	0	0	0	0	0	0	0	0	0	0	0	0	0	2	0	0	0
1:7516175:T:G	1	7516175	T	G	NA	ENSMUSG00000103067	splice_region_variant,non_coding_transcript_exon_variant	MEDIUM	0	0	0	0	0	0	0	0	0	0	0	0	0	0	0	2	0	0	0	0	0	0	0	0	0	0	0	0	0	0	0	0	NA	0	0	0
1:8363480:C:G	1	8363480	C	G	Sntg1	ENSMUSG00000025909	missense_variant	MEDIUM	0	0	0	0	0	0	0	0	0	0	0	0	0	0	0	0	0	0	0	0	0	0	0	0	0	0	0	0	0	0	0	0	2	0	0	0
1:8363515:A:C	1	8363515	A	C	Sntg1	ENSMUSG00000025909	missense_variant	MEDIUM	0	0	0	0	0	0	0	0	0	0	0	0	0	0	0	0	0	0	0	0	0	0	0	0	0	0	0	0	0	0	0	0	2	0	0	0
1:8363525:T:A	1	8363525	T	A	Sntg1	ENSMUSG00000025909	missense_variant	MEDIUM	0	0	0	0	0	0	0	0	0	0	0	0	0	0	0	2	0	0	0	0	0	0	0	0	0	0	0	0	0	2	0	0	2	0	0	0
1:8447972:ACT:A	1	8447972	ACT	A	Sntg1	ENSMUSG00000025909	splice_region_variant,intron_variant	MEDIUM	NA	NA	NA	NA	NA	NA	NA	NA	NA	NA	NA	NA	NA	NA	NA	NA	NA	NA	NA	NA	NA	NA	NA	NA	NA	NA	NA	NA	NA	NA	NA	NA	2	NA	NA	NA
1:8583234:A:C	1	8583234	A	C	Sntg1	ENSMUSG00000025909	missense_variant	MEDIUM	0	0	0	0	0	0	0	0	0	0	0	0	0	0	0	0	0	0	0	0	0	0	0	0	0	0	0	0	0	0	0	0	2	0	0	0
1:8583342:A:T	1	8583342	A	T	Sntg1	ENSMUSG00000025909	splice_region_variant,intron_variant	MEDIUM	0	0	0	0	0	0	0	0	0	0	0	0	0	0	0	2	0	0	0	0	0	0	0	0	0	0	0	0	0	2	0	0	2	0	0	0
1:8682033:G:T	1	8682033	G	T	Sntg1	ENSMUSG00000025909	splice_region_variant,intron_variant	MEDIUM	0	0	0	0	0	0	0	0	0	0	0	0	0	0	0	0	0	0	0	0	0	0	0	0	0	0	0	0	0	0	0	0	2	0	0	0
1:8803910:G:T	1	8803910	G	T	Sntg1	ENSMUSG00000025909	splice_region_variant,intron_variant	MEDIUM	0	0	0	0	0	0	0	0	0	0	0	0	0	0	0	0	0	0	0	0	0	0	0	0	0	0	0	0	0	0	0	0	2	0	0	0
1:8803969:G:A	1	8803969	G	A	Sntg1	ENSMUSG00000025909	splice_region_variant,5_prime_UTR_variant	MEDIUM	0	0	0	0	0	0	0	0	0	0	0	0	0	0	0	0	0	0	0	0	0	0	2	0	0	0	0	0	0	0	0	0	0	0	0	2
1:8999253:C:A	1	8999253	C	A	Sntg1	ENSMUSG00000025909	splice_region_variant,intron_variant	MEDIUM	0	0	0	0	0	0	0	0	0	0	0	0	0	0	0	0	0	0	0	0	0	0	0	0	0	0	0	0	0	2	0	0	2	0	0	0
1:9203181:C:T	1	9203181	C	T	Sntg1	ENSMUSG00000025909	splice_region_variant,5_prime_UTR_variant	MEDIUM	0	0	0	0	0	0	0	0	0	0	0	0	0	0	0	0	0	0	0	0	0	0	0	0	0	0	0	0	0	0	0	0	2	0	0	0
1:9203268:T:C	1	9203268	T	C	Sntg1	ENSMUSG00000025909	splice_region_variant,intron_variant	MEDIUM	0	0	0	0	0	0	0	0	0	0	0	0	0	0	0	2	0	0	0	0	0	0	0	0	0	0	0	0	0	0	0	0	2	0	0	0
1:9397420:C:G	1	9397420	C	G	NA	ENSMUSG00000101571	splice_acceptor_variant,non_coding_transcript_variant	HIGH	0	0	0	0	0	0	0	0	0	0	0	0	0	0	0	2	0	2	2	0	0	0	0	0	0	0	0	0	0	2	0	0	2	0	0	0
1:9500475:G:A	1	9500475	G	A	NA	ENSMUSG00000103411	splice_region_variant,intron_variant,non_coding_transcript_variant	MEDIUM	0	0	0	0	0	0	0	0	0	0	0	0	0	0	0	0	0	0	0	0	0	0	0	0	0	0	0	0	0	0	0	0	2	0	0	0
1:9500719:C:A	1	9500719	C	A	NA	ENSMUSG00000103411	splice_region_variant,intron_variant,non_coding_transcript_variant	MEDIUM	2	2	2	2	0	0	2	0	0	0	0	0	2	2	0	0	0	0	0	0	2	0	0	2	0	2	0	0	0	0	0	0	0	2	0	0
1:9500933:C:CTT	1	9500933	C	CTT	NA	ENSMUSG00000103411	splice_region_variant,intron_variant,non_coding_transcript_variant	MEDIUM	NA	NA	NA	NA	NA	NA	NA	NA	NA	NA	NA	NA	NA	NA	NA	2	NA	NA	NA	NA	NA	NA	NA	NA	NA	NA	NA	NA	NA	2	NA	NA	2	NA	NA	NA
1:9545536:C:T	1	9545536	C	T	Rrs1	ENSMUSG00000061024	missense_variant	MEDIUM	0	0	0	0	0	0	0	0	0	0	0	0	0	0	0	0	0	0	0	0	0	0	0	0	0	0	0	0	0	1	0	0	0	0	0	0
1:9545537:G:A	1	9545537	G	A	Rrs1	ENSMUSG00000061024	missense_variant	MEDIUM	0	0	0	0	0	0	0	0	0	0	0	0	0	0	0	0	0	0	0	0	0	0	0	0	0	0	0	0	0	0	0	0	1	0	0	0
1:9545539:G:A	1	9545539	G	A	Rrs1	ENSMUSG00000061024	missense_variant	MEDIUM	0	0	0	1	0	1	0	1	1	1	1	1	1	1	1	0	1	1	1	1	1	0	1	0	0	1	1	1	0	0	1	1	0	1	1	0
1:9545545:G:C	1	9545545	G	C	Rrs1	ENSMUSG00000061024	missense_variant	MEDIUM	0	0	0	1	0	1	0	1	1	1	1	1	1	1	1	0	1	1	1	1	1	0	1	0	0	1	1	1	0	0	1	1	0	1	0	0
1:9545548:C:G	1	9545548	C	G	Rrs1	ENSMUSG00000061024	missense_variant	MEDIUM	0	0	0	1	0	1	0	1	1	1	1	1	1	1	1	0	1	1	1	1	1	0	1	0	0	1	1	1	0	0	1	1	0	1	0	0
1:9545560:G:A	1	9545560	G	A	Rrs1	ENSMUSG00000061024	missense_variant	MEDIUM	0	0	0	0	0	0	0	0	0	0	0	0	0	0	0	0	0	0	0	0	0	0	0	0	0	0	0	0	0	0	0	0	0	0	1	0
1:9545570:A:C	1	9545570	A	C	Rrs1	ENSMUSG00000061024	missense_variant	MEDIUM	0	0	0	0	0	0	0	0	0	0	0	0	0	0	0	0	0	0	0	0	0	0	0	0	0	0	0	0	0	1	0	0	0	0	0	0
1:9545576:C:A	1	9545576	C	A	Rrs1	ENSMUSG00000061024	missense_variant	MEDIUM	0	0	0	0	0	0	0	0	0	0	0	0	0	0	0	0	0	0	0	0	0	0	0	0	0	0	0	0	0	0	0	0	1	0	0	0
1:9545582:A:T	1	9545582	A	T	Rrs1	ENSMUSG00000061024	missense_variant	MEDIUM	1	1	1	0	0	0	1	0	0	0	0	0	0	0	0	0	0	0	0	0	0	1	0	1	1	0	0	0	1	1	0	0	0	0	1	1
1:9545590:C:G	1	9545590	C	G	Rrs1	ENSMUSG00000061024	missense_variant	MEDIUM	0	0	0	0	0	0	0	0	0	0	0	0	0	0	0	0	0	0	0	0	0	0	0	0	0	0	0	0	0	0	0	0	1	0	1	0
1:9545590:C:T	1	9545590	C	T	Rrs1	ENSMUSG00000061024	missense_variant	MEDIUM	0	1	0	0	0	0	1	0	0	0	0	0	0	0	0	0	0	0	0	0	0	0	0	1	0	0	0	0	1	1	0	0	0	0	0	1
1:9545591:G:T	1	9545591	G	T	Rrs1	ENSMUSG00000061024	missense_variant	MEDIUM	0	0	0	0	0	0	0	0	0	0	0	0	0	0	0	0	0	0	0	0	0	0	0	0	0	0	0	0	0	0	0	0	1	0	0	0
1:9545597:C:A	1	9545597	C	A	Rrs1	ENSMUSG00000061024	missense_variant	MEDIUM	0	0	0	0	0	0	0	0	0	0	0	0	0	0	0	0	0	0	0	0	0	1	0	0	1	0	0	0	0	0	0	0	1	0	0	0
1:9545597:C:T	1	9545597	C	T	Rrs1	ENSMUSG00000061024	missense_variant	MEDIUM	1	1	1	1	1	1	1	1	1	1	1	1	1	1	1	0	1	1	1	1	1	0	1	1	0	1	1	1	1	1	1	1	0	1	1	0
1:9545621:A:T	1	9545621	A	T	Rrs1	ENSMUSG00000061024	missense_variant	MEDIUM	0	0	0	1	0	1	0	1	1	1	1	1	1	1	1	0	1	1	1	1	1	0	1	0	0	1	1	1	0	0	1	1	0	1	1	0
1:9545622:G:T	1	9545622	G	T	Rrs1	ENSMUSG00000061024	missense_variant	MEDIUM	0	0	0	0	0	0	0	0	0	0	0	0	0	0	0	0	0	0	0	0	0	0	0	0	0	0	0	0	0	1	0	0	0	0	0	0
1:9545626:G:A	1	9545626	G	A	Rrs1	ENSMUSG00000061024	missense_variant	MEDIUM	0	0	0	0	0	0	0	0	0	0	0	0	0	0	0	0	0	0	0	0	0	0	0	0	1	0	0	0	0	0	0	0	0	0	0	0
1:9545632:G:A	1	9545632	G	A	Rrs1	ENSMUSG00000061024	missense_variant	MEDIUM	0	0	0	0	0	0	0	0	0	0	0	0	0	0	0	0	0	0	0	0	0	1	0	0	1	0	0	0	0	1	0	0	0	0	0	0
1:9545648:C:A	1	9545648	C	A	Rrs1	ENSMUSG00000061024	stop_gained	HIGH	0	0	0	0	0	0	0	0	0	0	0	0	0	0	0	1	0	0	0	0	0	1	0	0	1	0	0	0	0	1	0	0	0	0	0	0
1:9545648:C:T	1	9545648	C	T	Rrs1	ENSMUSG00000061024	missense_variant	MEDIUM	1	1	1	0	0	0	1	0	0	0	0	0	0	0	0	0	0	0	0	0	0	0	0	1	0	0	0	0	1	1	0	0	0	0	1	1
1:9545654:G:A	1	9545654	G	A	Rrs1	ENSMUSG00000061024	missense_variant	MEDIUM	1	1	0	1	0	1	1	1	1	1	1	1	1	1	1	0	1	1	1	1	1	0	1	1	0	1	1	1	1	0	1	1	0	1	1	1
1:9545654:G:T	1	9545654	G	T	Rrs1	ENSMUSG00000061024	missense_variant	MEDIUM	0	0	0	0	0	0	0	0	0	0	0	0	0	0	0	0	0	0	0	0	0	0	0	0	0	0	0	0	0	0	0	0	1	0	0	0
1:9545663:C:T	1	9545663	C	T	Rrs1	ENSMUSG00000061024	missense_variant	MEDIUM	1	0	0	0	0	1	1	1	1	1	1	1	1	1	1	0	1	1	1	1	1	0	1	1	0	1	1	1	0	0	1	1	0	1	1	0
1:9545666:C:T	1	9545666	C	T	Rrs1	ENSMUSG00000061024	missense_variant	MEDIUM	0	0	0	0	0	1	0	1	1	1	1	1	1	1	1	0	1	1	1	1	1	0	1	0	0	1	1	1	0	0	1	1	0	1	0	0
1:9545668:G:A	1	9545668	G	A	Rrs1	ENSMUSG00000061024	missense_variant	MEDIUM	0	0	0	0	0	1	0	1	1	1	1	1	1	1	1	0	1	1	1	1	1	0	1	0	0	1	1	1	0	0	1	1	0	1	0	0
1:9545668:G:T	1	9545668	G	T	Rrs1	ENSMUSG00000061024	missense_variant	MEDIUM	0	0	0	0	0	0	0	0	0	0	0	0	0	0	0	0	0	0	0	0	0	0	0	0	0	0	0	0	0	1	0	0	2	0	0	0
1:9545674:C:T	1	9545674	C	T	Rrs1	ENSMUSG00000061024	missense_variant	MEDIUM	0	1	0	0	0	1	1	1	1	1	1	1	1	1	1	0	1	1	1	1	1	0	1	1	0	1	1	1	1	1	1	1	2	1	0	1
1:9545680:G:C	1	9545680	G	C	Rrs1	ENSMUSG00000061024	missense_variant	MEDIUM	0	1	1	0	0	0	1	0	0	0	0	0	0	0	0	0	0	0	0	0	0	0	0	1	0	0	0	0	1	0	0	0	0	0	0	1
1:9545683:G:A	1	9545683	G	A	Rrs1	ENSMUSG00000061024	missense_variant	MEDIUM	0	1	0	0	0	0	0	0	0	0	0	0	0	0	0	1	0	0	0	0	0	1	0	1	1	0	0	0	0	0	0	0	0	0	0	0
1:9545683:G:C	1	9545683	G	C	Rrs1	ENSMUSG00000061024	missense_variant	MEDIUM	0	0	0	0	0	0	0	0	0	0	0	0	0	0	0	0	0	0	0	0	0	0	0	0	0	0	0	0	0	1	0	0	0	0	0	0
1:9545684:G:T	1	9545684	G	T	Rrs1	ENSMUSG00000061024	missense_variant	MEDIUM	0	0	0	0	0	1	0	1	1	1	1	1	1	0	1	0	1	1	1	0	1	0	1	0	0	1	1	1	0	0	1	1	0	1	0	0
1:9545687:C:T	1	9545687	C	T	Rrs1	ENSMUSG00000061024	missense_variant	MEDIUM	0	0	0	0	0	0	0	0	0	0	0	0	0	0	0	1	0	0	0	0	0	1	0	0	1	0	0	0	0	1	0	0	0	0	0	0
1:9545690:C:T	1	9545690	C	T	Rrs1	ENSMUSG00000061024	missense_variant	MEDIUM	0	0	0	0	0	0	0	0	0	0	0	0	0	0	0	1	0	0	0	0	0	1	0	0	1	0	0	0	0	1	0	0	0	0	0	0
1:9545693:C:T	1	9545693	C	T	Rrs1	ENSMUSG00000061024	missense_variant	MEDIUM	0	0	0	0	0	1	0	1	1	1	1	1	1	0	1	0	1	1	1	0	1	0	1	0	0	1	1	1	0	0	1	1	1	1	0	0
1:9545699:C:T	1	9545699	C	T	Rrs1	ENSMUSG00000061024	missense_variant	MEDIUM	0	0	0	0	0	0	0	0	0	0	0	0	0	0	0	0	0	0	0	0	0	0	0	0	0	0	0	0	0	1	0	0	0	0	0	0
1:9545701:G:T	1	9545701	G	T	Rrs1	ENSMUSG00000061024	stop_gained	HIGH	0	0	0	0	0	0	0	0	0	0	0	0	0	0	0	0	0	0	0	0	0	0	0	0	0	0	0	0	0	0	0	0	1	0	0	0
1:9545707:C:T	1	9545707	C	T	Rrs1	ENSMUSG00000061024	missense_variant	MEDIUM	0	0	0	0	0	0	0	0	0	0	0	0	0	0	0	1	0	0	0	0	0	0	0	0	0	0	0	0	0	0	0	0	0	0	0	0
1:9545708:G:C	1	9545708	G	C	Rrs1	ENSMUSG00000061024	missense_variant	MEDIUM	0	0	0	0	0	0	0	0	0	0	0	0	0	0	0	0	0	0	0	0	0	0	0	0	0	0	0	0	0	0	0	0	1	0	0	0
1:9545756:G:A	1	9545756	G	A	Rrs1	ENSMUSG00000061024	missense_variant	MEDIUM	0	1	0	0	0	0	0	0	0	0	0	0	0	0	0	0	0	0	0	0	0	0	0	1	0	0	0	0	0	0	0	0	0	0	0	0
1:9545762:C:A	1	9545762	C	A	Rrs1	ENSMUSG00000061024	missense_variant	MEDIUM	0	1	0	1	1	1	0	1	1	1	1	1	1	1	1	0	1	1	1	1	1	0	1	1	0	1	1	1	0	0	1	1	0	1	0	0
1:9545762:C:G	1	9545762	C	G	Rrs1	ENSMUSG00000061024	missense_variant	MEDIUM	0	0	0	0	0	0	0	0	0	0	0	0	0	0	0	1	0	0	0	0	0	0	0	0	0	0	0	0	0	0	0	0	0	0	0	0
1:9545762:C:T	1	9545762	C	T	Rrs1	ENSMUSG00000061024	missense_variant	MEDIUM	0	0	0	0	0	0	0	0	0	0	0	0	0	0	0	0	0	0	0	0	0	0	0	0	0	0	0	0	0	0	0	0	2	0	0	0
1:9545764:A:T	1	9545764	A	T	Rrs1	ENSMUSG00000061024	missense_variant	MEDIUM	0	1	0	0	0	0	0	0	0	0	0	0	0	0	0	0	0	0	0	0	0	0	0	1	0	0	0	0	0	0	0	0	0	0	0	0
1:9545765:C:T	1	9545765	C	T	Rrs1	ENSMUSG00000061024	missense_variant	MEDIUM	0	1	0	0	0	0	0	0	0	0	0	0	0	0	0	0	0	0	0	0	0	0	0	1	0	0	0	0	0	0	0	0	0	0	0	0
1:9545767:G:A	1	9545767	G	A	Rrs1	ENSMUSG00000061024	missense_variant	MEDIUM	0	0	0	1	1	1	0	1	1	1	1	1	1	1	1	0	1	1	1	1	1	0	1	0	0	1	1	1	0	0	1	1	0	1	1	0
1:9545770:C:G	1	9545770	C	G	Rrs1	ENSMUSG00000061024	missense_variant	MEDIUM	0	0	0	0	0	0	0	0	0	0	0	0	0	0	0	0	0	0	0	0	0	0	0	0	0	0	0	0	0	0	0	0	0	0	1	0
1:9545785:G:A	1	9545785	G	A	Rrs1	ENSMUSG00000061024	missense_variant	MEDIUM	0	0	0	0	0	0	0	0	0	0	0	0	0	0	0	0	0	0	0	0	0	0	0	0	0	0	0	0	0	1	0	0	0	0	0	0
1:9545801:C:A	1	9545801	C	A	Rrs1	ENSMUSG00000061024	missense_variant	MEDIUM	0	0	0	1	1	1	0	1	1	1	1	1	1	1	1	1	1	1	1	1	1	1	0	0	1	1	1	1	0	1	1	1	0	1	1	0
1:9545813:C:G	1	9545813	C	G	Rrs1	ENSMUSG00000061024	missense_variant	MEDIUM	2	1	1	0	0	0	1	0	0	0	0	0	0	0	0	0	0	0	0	0	0	0	0	1	0	0	0	0	1	1	0	0	0	0	1	1
1:9545821:C:T	1	9545821	C	T	Rrs1	ENSMUSG00000061024	missense_variant	MEDIUM	0	0	0	0	0	0	0	0	0	0	0	0	0	0	0	0	0	0	0	0	0	0	0	0	0	0	0	0	0	0	0	0	2	0	0	0
1:9545825:G:A	1	9545825	G	A	Rrs1	ENSMUSG00000061024	missense_variant	MEDIUM	1	1	1	0	0	0	1	0	0	0	0	0	0	0	0	0	0	0	0	0	0	0	0	1	0	0	0	0	1	1	0	0	0	0	1	1
1:9545840:C:A	1	9545840	C	A	Rrs1	ENSMUSG00000061024	missense_variant	MEDIUM	0	0	0	1	1	1	0	1	1	1	1	1	1	1	1	0	1	1	1	1	1	0	1	0	0	1	1	1	0	0	1	1	0	1	0	0
1:9545848:C:T	1	9545848	C	T	Rrs1	ENSMUSG00000061024	missense_variant	MEDIUM	1	1	1	0	0	0	1	0	0	0	0	0	0	0	0	1	0	0	0	0	0	1	0	1	1	0	0	0	1	2	0	0	1	0	0	1
1:9545852:C:A	1	9545852	C	A	Rrs1	ENSMUSG00000061024	missense_variant	MEDIUM	0	0	0	0	0	0	0	0	0	0	0	0	0	0	0	1	0	0	0	0	0	0	0	0	0	0	0	0	0	0	0	0	0	0	0	0
1:9545854:C:T	1	9545854	C	T	Rrs1	ENSMUSG00000061024	missense_variant	MEDIUM	1	1	1	0	0	0	1	0	0	0	0	0	0	0	0	0	0	0	0	0	0	0	0	1	0	0	0	0	1	1	0	0	0	0	1	2
1:9545860:C:A	1	9545860	C	A	Rrs1	ENSMUSG00000061024	missense_variant	MEDIUM	0	0	0	1	1	1	0	1	1	1	1	1	1	1	1	0	1	1	1	1	1	0	0	0	0	1	1	1	0	0	1	1	0	1	0	0
1:9545860:C:T	1	9545860	C	T	Rrs1	ENSMUSG00000061024	missense_variant	MEDIUM	0	1	1	0	0	0	1	0	0	0	0	0	0	0	0	0	0	0	0	0	0	0	0	1	0	0	0	0	1	1	0	0	0	0	1	2
1:9545861:G:C	1	9545861	G	C	Rrs1	ENSMUSG00000061024	missense_variant	MEDIUM	1	0	1	0	0	0	0	0	0	0	0	0	0	0	0	0	0	0	0	0	0	0	0	0	0	0	0	0	0	0	0	0	0	0	0	0
1:9545865:G:T	1	9545865	G	T	Rrs1	ENSMUSG00000061024	missense_variant	MEDIUM	0	0	0	0	0	0	0	0	0	0	0	0	0	0	0	0	0	0	0	0	0	0	0	0	0	0	0	0	0	1	0	0	0	0	0	0
1:9545867:A:C	1	9545867	A	C	Rrs1	ENSMUSG00000061024	missense_variant	MEDIUM	0	0	0	0	0	0	0	0	0	0	0	0	0	0	0	0	0	0	0	0	0	0	0	1	0	0	0	0	1	0	0	0	0	0	0	0
1:9545869:C:A	1	9545869	C	A	Rrs1	ENSMUSG00000061024	missense_variant	MEDIUM	1	1	1	0	0	0	1	0	0	0	0	0	0	0	0	0	0	0	0	0	0	0	0	1	0	0	0	0	1	1	0	0	0	0	1	2
1:9545875:G:C	1	9545875	G	C	Rrs1	ENSMUSG00000061024	missense_variant	MEDIUM	0	0	0	1	1	1	0	1	1	1	1	1	1	1	1	0	1	1	1	1	1	0	1	0	0	1	1	1	0	0	1	1	0	1	0	0
1:9545876:C:T	1	9545876	C	T	Rrs1	ENSMUSG00000061024	missense_variant	MEDIUM	0	0	0	1	1	1	0	1	1	1	1	1	1	1	1	0	1	1	1	1	1	0	1	0	0	1	1	1	0	0	1	1	0	1	1	0
1:9545893:C:A	1	9545893	C	A	Rrs1	ENSMUSG00000061024	missense_variant	MEDIUM	1	0	0	0	0	0	0	0	0	0	0	0	0	0	0	0	0	0	0	0	0	0	0	0	0	0	0	0	0	0	0	0	0	0	0	0
1:9545894:G:A	1	9545894	G	A	Rrs1	ENSMUSG00000061024	missense_variant	MEDIUM	1	1	1	0	0	0	1	0	0	0	0	0	0	0	0	0	0	0	0	0	0	0	0	1	0	0	0	0	1	1	0	0	1	0	0	1
1:9545894:G:T	1	9545894	G	T	Rrs1	ENSMUSG00000061024	missense_variant	MEDIUM	0	0	0	1	1	1	0	1	1	1	1	1	1	1	1	1	1	1	1	1	1	1	1	0	1	1	1	1	0	1	1	1	0	1	1	0
1:9545905:A:G	1	9545905	A	G	Rrs1	ENSMUSG00000061024	missense_variant	MEDIUM	0	0	0	0	0	0	0	0	0	0	0	0	0	0	0	0	0	0	0	0	0	0	0	0	0	0	0	0	0	0	0	0	1	0	0	0
1:9545917:G:A	1	9545917	G	A	Rrs1	ENSMUSG00000061024	missense_variant	MEDIUM	0	0	0	0	0	0	0	0	0	0	0	0	0	0	0	0	0	0	0	0	0	0	0	0	0	0	0	0	0	1	0	0	0	0	0	0
1:9545917:G:C	1	9545917	G	C	Rrs1	ENSMUSG00000061024	missense_variant	MEDIUM	0	0	0	0	0	0	0	0	0	0	0	0	0	0	0	1	0	0	0	0	0	1	0	0	1	0	0	0	0	1	0	0	1	0	0	0
1:9545921:G:T	1	9545921	G	T	Rrs1	ENSMUSG00000061024	missense_variant	MEDIUM	1	1	1	0	0	0	1	0	0	0	0	0	0	0	0	0	0	0	0	0	0	0	0	1	0	0	0	0	2	1	0	0	0	0	1	1
1:9545925:C:A	1	9545925	C	A	Rrs1	ENSMUSG00000061024	missense_variant	MEDIUM	0	0	0	1	1	1	0	1	1	1	1	1	1	1	1	0	1	1	1	1	1	0	1	0	0	1	1	1	0	0	1	1	1	1	1	0
1:9545925:C:G	1	9545925	C	G	Rrs1	ENSMUSG00000061024	missense_variant	MEDIUM	0	0	0	0	0	0	0	0	0	0	0	0	0	0	0	0	0	0	0	0	0	1	0	0	1	0	0	0	0	1	0	0	0	0	0	0
1:9545951:G:A	1	9545951	G	A	Rrs1	ENSMUSG00000061024	missense_variant	MEDIUM	0	0	0	0	0	0	0	0	0	0	0	0	0	0	0	0	0	0	0	0	0	1	0	0	1	0	0	0	0	0	0	0	1	0	0	0
1:9545951:G:C	1	9545951	G	C	Rrs1	ENSMUSG00000061024	missense_variant	MEDIUM	1	1	1	0	0	0	1	0	0	0	0	0	0	0	0	0	0	0	0	0	0	0	0	1	0	0	0	0	2	1	0	0	0	0	1	1
1:9545951:G:T	1	9545951	G	T	Rrs1	ENSMUSG00000061024	missense_variant	MEDIUM	0	0	0	1	1	1	0	1	1	1	1	1	1	1	1	0	1	1	1	1	1	0	1	0	0	1	1	1	0	0	1	1	0	1	0	0
1:9545966:G:T	1	9545966	G	T	Rrs1	ENSMUSG00000061024	missense_variant	MEDIUM	0	0	0	0	0	0	0	0	0	0	0	0	0	0	0	0	0	0	0	0	0	0	0	0	0	0	0	0	0	1	0	0	0	0	0	0
1:9545971:C:T	1	9545971	C	T	Rrs1	ENSMUSG00000061024	missense_variant	MEDIUM	0	0	0	0	0	0	0	0	0	0	0	0	0	0	0	0	0	0	0	0	0	0	0	0	0	0	0	0	0	1	0	0	0	0	0	0
1:9545974:G:A	1	9545974	G	A	Rrs1	ENSMUSG00000061024	missense_variant	MEDIUM	1	1	1	0	0	0	1	0	0	0	0	0	0	0	0	0	0	0	0	0	0	0	0	1	0	0	0	0	1	0	0	0	0	0	0	1
1:9545984:A:AGCCC	1	9545984	A	AGCCC	Rrs1	ENSMUSG00000061024	frameshift_variant	HIGH	NA	1	1	NA	NA	NA	NA	NA	NA	NA	NA	NA	NA	NA	NA	NA	NA	NA	NA	NA	NA	NA	NA	1	0	NA	NA	NA	1	1	NA	NA	NA	NA	NA	1
1:9545984:AAGAATGGCTGAT:A	1	9545984	AAGAATGGCTGAT	A	Rrs1	ENSMUSG00000061024	inframe_deletion	MEDIUM	NA	0	0	NA	NA	NA	NA	NA	NA	NA	NA	NA	NA	NA	NA	NA	NA	NA	NA	NA	NA	NA	NA	0	1	NA	NA	NA	0	0	NA	NA	NA	NA	NA	0
1:9545990:G:C	1	9545990	G	C	Rrs1	ENSMUSG00000061024	missense_variant	MEDIUM	0	0	0	0	0	0	0	0	0	0	0	0	0	0	0	0	0	0	0	0	0	0	0	0	0	0	0	0	0	0	0	0	1	0	0	0
1:9545992:C:G	1	9545992	C	G	Rrs1	ENSMUSG00000061024	missense_variant	MEDIUM	0	0	0	1	0	1	0	1	1	1	1	1	1	1	1	0	1	1	1	0	1	0	0	0	0	1	1	1	0	0	1	1	0	1	0	0
1:9545998:G:C	1	9545998	G	C	Rrs1	ENSMUSG00000061024	missense_variant	MEDIUM	0	1	0	0	0	0	1	0	0	0	0	0	0	0	0	0	0	0	0	0	0	0	0	1	0	0	0	0	0	0	0	0	0	0	1	1
1:9546013:G:A	1	9546013	G	A	Rrs1	ENSMUSG00000061024	missense_variant	MEDIUM	0	0	0	0	0	0	0	0	0	0	0	0	0	0	0	0	0	0	0	0	0	0	0	0	0	0	0	0	0	0	0	0	1	0	0	0
1:9546013:G:T	1	9546013	G	T	Rrs1	ENSMUSG00000061024	missense_variant	MEDIUM	0	0	0	0	0	0	0	0	0	1	0	1	1	0	1	0	0	1	1	0	0	0	0	0	0	1	0	1	0	0	1	1	0	0	0	0
1:9546016:G:A	1	9546016	G	A	Rrs1	ENSMUSG00000061024	missense_variant	MEDIUM	0	0	0	0	0	1	0	0	0	1	0	1	1	0	1	0	1	1	1	0	1	0	0	0	0	1	0	1	0	0	1	0	0	1	0	0
1:9546019:C:T	1	9546019	C	T	Rrs1	ENSMUSG00000061024	missense_variant	MEDIUM	0	0	0	0	0	0	0	0	0	0	0	0	0	0	0	0	0	0	0	0	0	1	0	0	1	0	0	0	0	0	0	0	0	0	0	0
1:9546037:G:C	1	9546037	G	C	Rrs1	ENSMUSG00000061024	missense_variant	MEDIUM	0	0	0	0	0	0	0	0	0	0	0	0	0	0	0	0	0	0	0	0	0	0	0	0	0	0	0	0	0	0	0	0	1	0	0	0
1:9546065:G:A	1	9546065	G	A	Rrs1	ENSMUSG00000061024	missense_variant	MEDIUM	0	0	0	0	0	0	0	0	0	0	0	0	0	0	0	0	0	0	0	0	0	0	0	0	0	0	0	0	0	0	0	0	1	0	0	1
1:9546065:G:T	1	9546065	G	T	Rrs1	ENSMUSG00000061024	missense_variant	MEDIUM	0	0	0	0	0	0	0	0	0	0	0	0	0	0	0	0	0	0	0	0	0	1	0	0	1	0	0	0	0	1	0	0	0	0	0	0
1:9546067:G:A	1	9546067	G	A	Rrs1	ENSMUSG00000061024	missense_variant	MEDIUM	1	1	1	0	0	0	1	0	0	0	0	0	0	0	0	0	0	0	0	0	0	0	0	1	0	0	0	0	1	0	0	0	0	0	1	1
1:9546067:G:C	1	9546067	G	C	Rrs1	ENSMUSG00000061024	missense_variant	MEDIUM	0	0	0	0	0	0	0	0	0	0	0	0	0	0	0	0	0	0	0	0	0	1	0	0	1	0	0	0	0	1	0	0	0	0	0	0
1:9546079:G:T	1	9546079	G	T	Rrs1	ENSMUSG00000061024	stop_gained	HIGH	0	0	0	0	0	0	0	0	0	0	0	0	0	0	0	0	0	0	0	0	0	0	0	0	0	0	0	0	0	0	0	0	0	0	0	1
1:9546088:C:G	1	9546088	C	G	Rrs1	ENSMUSG00000061024	missense_variant	MEDIUM	0	0	0	0	0	0	0	0	0	0	0	0	0	0	0	0	0	0	0	0	0	0	0	0	0	0	0	0	0	0	0	0	1	0	0	0
1:9546088:C:T	1	9546088	C	T	Rrs1	ENSMUSG00000061024	missense_variant	MEDIUM	0	1	0	0	0	0	1	0	0	0	0	0	0	0	0	0	0	0	0	0	0	0	0	1	0	0	0	0	0	0	0	0	0	0	0	1
1:9546089:G:A	1	9546089	G	A	Rrs1	ENSMUSG00000061024	missense_variant	MEDIUM	0	0	0	0	0	0	0	0	0	0	0	0	0	0	0	0	0	0	0	0	0	0	0	0	0	0	0	0	0	0	0	0	0	0	1	0
1:9546092:T:A	1	9546092	T	A	Rrs1	ENSMUSG00000061024	missense_variant	MEDIUM	0	0	0	0	0	0	0	0	0	0	0	0	0	0	0	0	0	0	0	0	0	0	0	0	0	0	0	0	0	0	0	0	1	0	0	0
1:9546094:C:T	1	9546094	C	T	Rrs1	ENSMUSG00000061024	missense_variant	MEDIUM	0	0	0	0	0	0	0	0	0	0	0	0	0	0	0	0	0	0	0	0	0	0	0	0	0	0	0	0	0	0	0	0	1	0	0	0
1:9546103:G:C	1	9546103	G	C	Rrs1	ENSMUSG00000061024	missense_variant	MEDIUM	0	0	0	0	0	0	0	0	0	0	0	0	0	0	0	1	0	0	0	0	0	1	0	0	1	0	0	0	0	1	0	0	0	0	0	0
1:9546103:GCT:G	1	9546103	GCT	G	Rrs1	ENSMUSG00000061024	frameshift_variant	HIGH	NA	NA	NA	1	NA	1	NA	1	1	1	1	1	1	1	1	NA	1	1	1	1	1	NA	1	NA	NA	1	1	1	NA	NA	1	1	NA	1	NA	NA
1:9546107:G:A	1	9546107	G	A	Rrs1	ENSMUSG00000061024	missense_variant	MEDIUM	1	1	1	0	0	0	1	0	0	0	0	0	0	0	0	0	0	0	0	0	0	0	0	1	0	0	0	0	1	0	0	0	0	0	1	1
1:9546122:A:G	1	9546122	A	G	Rrs1	ENSMUSG00000061024	missense_variant	MEDIUM	1	1	1	0	0	0	1	0	0	0	0	0	0	0	0	0	0	0	0	0	0	0	0	1	0	0	0	0	1	0	0	0	0	0	1	1
1:9546125:T:C	1	9546125	T	C	Rrs1	ENSMUSG00000061024	missense_variant	MEDIUM	0	0	0	0	0	0	0	0	0	0	0	0	0	0	0	0	0	0	0	0	0	0	0	0	0	0	0	0	0	0	0	0	1	0	0	0
1:9546137:C:T	1	9546137	C	T	Rrs1	ENSMUSG00000061024	missense_variant	MEDIUM	0	0	0	0	0	0	0	0	0	0	0	0	0	0	0	0	0	0	0	0	0	0	0	0	0	0	0	0	0	0	0	0	0	0	1	0
1:9546152:C:A	1	9546152	C	A	Rrs1	ENSMUSG00000061024	missense_variant	MEDIUM	1	1	1	0	0	0	1	0	0	0	0	0	0	0	0	0	0	0	0	0	0	0	0	1	0	0	0	0	1	0	0	0	0	0	1	1
1:9546152:C:G	1	9546152	C	G	Rrs1	ENSMUSG00000061024	missense_variant	MEDIUM	0	0	0	0	0	0	0	0	0	0	0	0	0	0	0	0	0	0	0	0	0	0	0	0	0	0	0	0	0	0	0	0	1	0	0	0
1:9546152:C:T	1	9546152	C	T	Rrs1	ENSMUSG00000061024	missense_variant	MEDIUM	0	0	0	0	0	0	0	0	0	0	0	0	0	0	0	0	0	0	0	0	0	0	0	0	0	0	0	0	0	1	0	0	0	0	0	0
1:9546157:C:A	1	9546157	C	A	Rrs1	ENSMUSG00000061024	missense_variant	MEDIUM	0	0	0	0	0	0	0	0	0	0	0	0	0	0	0	0	0	0	0	0	0	0	0	0	0	0	0	0	0	0	0	0	1	0	0	0
1:9546175:C:A	1	9546175	C	A	Rrs1	ENSMUSG00000061024	missense_variant	MEDIUM	1	1	1	0	0	0	1	0	0	0	0	0	0	0	0	0	0	0	0	0	0	0	0	1	0	0	0	0	1	0	0	0	0	0	0	1
1:9546178:G:T	1	9546178	G	T	Rrs1	ENSMUSG00000061024	missense_variant	MEDIUM	0	0	0	0	0	0	0	0	0	0	0	0	0	0	0	0	0	0	0	0	0	0	0	0	0	0	0	0	0	1	0	0	0	0	0	0
1:9546179:G:T	1	9546179	G	T	Rrs1	ENSMUSG00000061024	missense_variant	MEDIUM	0	0	0	0	0	0	0	0	0	0	0	0	0	0	0	0	0	0	0	0	0	0	0	0	0	0	0	0	0	0	0	0	0	0	1	0
1:9546181:C:T	1	9546181	C	T	Rrs1	ENSMUSG00000061024	missense_variant	MEDIUM	0	0	0	0	0	0	0	0	0	0	0	0	0	0	0	0	0	0	0	0	0	0	0	0	0	0	0	0	0	0	0	0	1	0	0	0
1:9546184:G:A	1	9546184	G	A	Rrs1	ENSMUSG00000061024	missense_variant	MEDIUM	0	1	0	0	0	0	1	0	0	0	0	0	0	0	0	0	0	0	0	0	0	0	0	1	0	0	0	0	0	0	0	0	1	0	0	0
1:9546196:G:A	1	9546196	G	A	Rrs1	ENSMUSG00000061024	missense_variant	MEDIUM	0	0	0	0	0	0	0	0	0	0	0	0	0	1	0	0	0	0	0	0	0	0	0	0	0	0	0	0	0	0	0	0	0	0	0	0
1:9546209:C:A	1	9546209	C	A	Rrs1	ENSMUSG00000061024	missense_variant	MEDIUM	0	0	0	0	0	0	0	0	0	0	0	0	0	0	0	0	0	0	0	0	0	0	0	0	0	0	0	0	0	0	0	0	1	0	0	0
1:9546211:G:A	1	9546211	G	A	Rrs1	ENSMUSG00000061024	missense_variant	MEDIUM	1	1	1	0	0	0	1	0	0	0	0	0	0	0	0	0	0	0	0	0	0	1	0	1	1	0	0	0	1	2	0	0	1	0	1	1
1:9546215:C:A	1	9546215	C	A	Rrs1	ENSMUSG00000061024	stop_gained	HIGH	1	1	1	0	0	0	1	0	0	0	0	0	0	0	0	0	0	0	0	0	0	1	0	1	1	0	0	0	1	2	0	0	0	0	1	1
1:9546215:C:T	1	9546215	C	T	Rrs1	ENSMUSG00000061024	missense_variant	MEDIUM	0	0	0	1	1	1	0	1	1	1	1	1	1	1	1	0	1	1	1	1	1	0	0	0	0	1	1	1	0	0	1	1	1	1	0	0
1:9546223:C:A	1	9546223	C	A	Rrs1	ENSMUSG00000061024	missense_variant	MEDIUM	1	1	1	0	0	0	1	0	0	0	0	0	0	0	0	0	0	0	0	0	0	0	0	1	0	0	0	0	1	0	0	0	1	0	1	1
1:9546223:C:T	1	9546223	C	T	Rrs1	ENSMUSG00000061024	missense_variant	MEDIUM	0	0	0	1	1	1	0	1	1	1	1	1	1	1	1	0	1	1	1	1	1	0	1	0	0	1	1	1	0	1	1	1	0	1	0	0
1:9546224:G:A	1	9546224	G	A	Rrs1	ENSMUSG00000061024	missense_variant	MEDIUM	0	0	0	0	0	0	0	0	0	0	0	0	0	0	0	0	0	0	0	0	0	1	0	0	1	0	0	0	0	1	0	0	0	0	0	0
1:9546235:C:A	1	9546235	C	A	Rrs1	ENSMUSG00000061024	missense_variant	MEDIUM	0	0	0	0	0	0	0	0	0	0	0	0	0	0	0	0	0	0	0	0	0	0	0	0	0	0	0	0	0	0	0	0	0	0	1	0
1:9546236:G:A	1	9546236	G	A	Rrs1	ENSMUSG00000061024	missense_variant	MEDIUM	0	0	0	0	0	0	0	0	0	0	0	0	0	0	0	0	0	0	0	0	0	0	0	0	0	0	0	0	0	0	0	0	0	0	1	0
1:9546238:C:T	1	9546238	C	T	Rrs1	ENSMUSG00000061024	missense_variant	MEDIUM	0	0	0	0	0	0	0	0	0	0	0	0	0	0	0	0	0	0	0	0	0	1	0	0	1	0	0	0	0	0	0	0	0	0	0	0
1:9546259:C:T	1	9546259	C	T	Rrs1	ENSMUSG00000061024	missense_variant	MEDIUM	0	1	0	1	1	1	1	1	1	1	1	1	1	1	1	0	1	1	1	1	1	1	1	1	1	1	1	1	1	1	1	1	0	1	1	0
1:9546260:G:A	1	9546260	G	A	Rrs1	ENSMUSG00000061024	missense_variant	MEDIUM	1	1	1	0	0	0	1	0	0	0	0	0	0	0	0	0	0	0	0	0	0	0	0	1	0	0	0	0	1	0	0	0	0	0	1	1
1:9546268:G:A	1	9546268	G	A	Rrs1	ENSMUSG00000061024	missense_variant	MEDIUM	1	1	1	0	0	0	1	0	0	0	0	0	0	0	0	0	0	0	0	0	0	1	0	1	1	0	0	0	1	1	0	0	0	0	1	1
1:9546268:G:T	1	9546268	G	T	Rrs1	ENSMUSG00000061024	missense_variant	MEDIUM	0	0	0	1	1	1	0	1	1	1	1	1	1	1	1	0	1	1	1	1	1	0	1	0	0	1	1	1	0	0	1	1	1	1	0	0
1:9546282:G:C	1	9546282	G	C	Rrs1	ENSMUSG00000061024	missense_variant	MEDIUM	0	0	0	0	0	0	0	0	0	0	0	0	0	0	0	0	0	0	0	0	0	0	0	0	0	0	0	0	0	1	0	0	0	0	0	0
1:9546290:C:T	1	9546290	C	T	Rrs1	ENSMUSG00000061024	missense_variant	MEDIUM	0	0	0	0	0	0	0	0	0	0	0	0	0	0	0	0	0	0	0	0	0	0	0	0	0	0	0	0	0	1	0	0	0	0	0	0
1:9546313:G:A	1	9546313	G	A	Rrs1	ENSMUSG00000061024	missense_variant	MEDIUM	0	0	0	1	1	1	0	1	1	1	1	1	1	1	1	0	1	1	1	1	1	1	1	0	1	1	1	1	0	1	1	1	0	1	1	0
1:9546313:G:C	1	9546313	G	C	Rrs1	ENSMUSG00000061024	missense_variant	MEDIUM	0	0	0	0	0	0	0	0	0	0	0	0	0	0	0	0	0	0	0	0	0	0	0	0	0	0	0	0	0	0	0	0	1	0	0	0
1:9546331:G:A	1	9546331	G	A	Rrs1	ENSMUSG00000061024	missense_variant	MEDIUM	0	0	0	0	0	0	0	0	0	0	0	0	0	0	0	0	0	0	0	0	0	0	0	0	0	0	0	0	0	0	0	0	1	0	0	0
1:9546338:T:A	1	9546338	T	A	Rrs1	ENSMUSG00000061024	missense_variant	MEDIUM	0	0	0	1	1	1	0	1	1	1	1	1	1	1	1	0	1	1	1	1	1	0	1	0	0	1	1	1	0	0	1	1	0	1	1	0
1:9546340:C:G	1	9546340	C	G	Rrs1	ENSMUSG00000061024	missense_variant	MEDIUM	0	0	0	0	0	0	0	0	0	0	0	0	0	0	0	0	0	0	0	0	0	0	0	0	0	0	0	0	0	1	0	0	0	0	0	0
1:9546341:G:T	1	9546341	G	T	Rrs1	ENSMUSG00000061024	missense_variant	MEDIUM	0	0	0	1	1	1	0	1	1	1	1	1	1	1	1	0	1	1	1	1	1	0	1	0	0	1	1	1	0	0	1	1	0	1	1	0
1:9546365:G:A	1	9546365	G	A	Rrs1	ENSMUSG00000061024	missense_variant	MEDIUM	1	1	0	0	0	0	1	0	0	0	0	0	0	0	0	0	0	0	0	0	0	0	0	1	0	0	0	0	1	0	0	0	0	0	0	1
1:9546373:G:A	1	9546373	G	A	Rrs1	ENSMUSG00000061024	missense_variant	MEDIUM	0	0	0	0	0	0	0	0	0	0	0	0	0	0	0	0	0	0	0	0	0	1	0	0	1	0	0	0	0	1	0	0	0	0	0	0
1:9546377:C:T	1	9546377	C	T	Rrs1	ENSMUSG00000061024	missense_variant	MEDIUM	0	0	0	1	0	1	0	1	1	1	1	1	1	1	1	0	1	1	1	1	1	0	0	0	0	1	1	1	0	1	1	1	0	1	1	0
1:9546396:G:C	1	9546396	G	C	Rrs1	ENSMUSG00000061024	missense_variant	MEDIUM	0	0	0	0	0	0	0	0	0	0	0	0	0	0	0	0	0	0	0	0	0	0	0	0	0	0	0	0	0	0	0	0	1	0	0	0
1:9546452:G:A	1	9546452	G	A	Rrs1	ENSMUSG00000061024	missense_variant	MEDIUM	0	0	0	1	1	1	0	1	1	1	1	1	1	1	1	0	1	1	1	1	1	0	1	0	0	1	1	1	0	0	1	1	0	1	0	0
1:9546469:C:T	1	9546469	C	T	Rrs1	ENSMUSG00000061024	missense_variant	MEDIUM	1	1	1	0	0	0	1	0	0	0	0	0	0	0	0	0	0	0	0	0	0	0	0	1	0	0	0	0	1	1	0	0	0	0	1	1
1:9546478:C:T	1	9546478	C	T	Rrs1	ENSMUSG00000061024	missense_variant	MEDIUM	0	0	0	1	1	1	0	1	1	1	1	1	1	1	1	0	1	1	1	1	1	0	1	0	0	1	1	1	0	0	1	1	0	1	1	0
1:9546496:G:C	1	9546496	G	C	Rrs1	ENSMUSG00000061024	missense_variant	MEDIUM	0	0	0	0	0	0	0	0	0	0	0	0	0	0	0	0	0	0	0	0	0	1	0	0	1	0	0	0	0	0	0	0	0	0	0	0
1:9546499:G:A	1	9546499	G	A	Rrs1	ENSMUSG00000061024	missense_variant	MEDIUM	0	0	0	0	0	0	0	0	0	0	0	0	0	0	0	0	0	0	0	0	0	1	0	0	1	0	0	0	0	0	0	0	0	0	0	0
1:9546500:G:A	1	9546500	G	A	Rrs1	ENSMUSG00000061024	missense_variant	MEDIUM	0	0	0	0	0	0	0	0	0	0	0	0	0	0	0	0	0	0	0	0	0	1	0	0	1	0	0	0	0	0	0	0	0	0	0	0
1:9546502:C:T	1	9546502	C	T	Rrs1	ENSMUSG00000061024	missense_variant	MEDIUM	0	0	0	0	0	0	0	0	0	0	0	0	0	0	0	0	0	0	0	0	0	0	0	0	0	0	0	0	0	0	0	0	1	0	0	0
1:9546503:C:T	1	9546503	C	T	Rrs1	ENSMUSG00000061024	missense_variant	MEDIUM	0	0	0	0	0	0	0	0	0	0	0	0	0	0	0	0	0	0	0	0	0	0	0	0	0	0	0	0	0	1	0	0	0	0	0	0
1:9546517:GA:G	1	9546517	GA	G	Rrs1	ENSMUSG00000061024	frameshift_variant	HIGH	0	1	0	NA	NA	NA	NA	NA	NA	NA	NA	NA	NA	NA	NA	NA	NA	NA	NA	NA	NA	NA	NA	1	NA	NA	NA	NA	1	0	NA	NA	NA	NA	0	0
1:9546533:G:A	1	9546533	G	A	Rrs1	ENSMUSG00000061024	missense_variant	MEDIUM	1	1	1	1	1	1	1	1	1	1	1	1	1	1	1	0	1	1	1	1	1	1	1	1	1	1	1	1	1	1	1	1	0	1	1	0
1:9546536:TGGG:T	1	9546536	TGGG	T	Rrs1	ENSMUSG00000061024	inframe_deletion	MEDIUM	NA	NA	NA	NA	NA	NA	NA	NA	NA	NA	NA	NA	NA	NA	NA	NA	NA	NA	NA	NA	NA	NA	NA	NA	NA	NA	NA	NA	NA	1	NA	NA	NA	NA	NA	NA
1:9546543:C:G	1	9546543	C	G	Rrs1	ENSMUSG00000061024	missense_variant	MEDIUM	0	0	0	0	0	0	0	0	0	0	0	0	0	0	0	0	0	0	0	0	0	1	0	0	1	0	0	0	0	0	0	0	0	0	0	0
1:9546550:C:A	1	9546550	C	A	Rrs1	ENSMUSG00000061024	missense_variant	MEDIUM	1	1	1	1	0	0	1	0	0	0	0	0	1	1	0	0	0	1	1	0	1	0	1	1	0	1	0	0	0	1	0	0	0	1	0	1
1:9546556:T:A	1	9546556	T	A	Rrs1	ENSMUSG00000061024	missense_variant	MEDIUM	1	1	1	1	0	0	1	0	0	0	0	0	1	1	0	2	0	1	1	0	1	0	1	1	0	1	0	0	0	1	0	0	2	1	0	1
1:9546572:C:G	1	9546572	C	G	Rrs1	ENSMUSG00000061024	missense_variant	MEDIUM	1	1	1	1	0	1	1	1	0	1	1	1	1	1	1	2	1	1	1	1	1	1	0	1	1	1	1	1	1	1	1	1	2	1	1	0
1:9546572:C:T	1	9546572	C	T	Rrs1	ENSMUSG00000061024	missense_variant	MEDIUM	0	0	0	0	0	0	0	0	0	0	0	0	0	0	0	0	0	0	0	0	0	0	0	0	0	0	0	0	0	1	0	0	0	0	0	0
1:9546593:C:A	1	9546593	C	A	Rrs1	ENSMUSG00000061024	missense_variant	MEDIUM	0	0	0	0	0	0	0	0	0	0	0	0	0	0	0	0	0	0	0	0	0	1	0	0	1	0	0	0	0	0	0	0	0	0	0	0
1:9546593:C:T	1	9546593	C	T	Rrs1	ENSMUSG00000061024	missense_variant	MEDIUM	0	0	0	0	0	0	0	0	0	0	0	0	0	0	0	0	0	0	0	0	0	0	0	0	0	0	0	0	0	0	0	0	2	0	0	0
1:9546608:A:T	1	9546608	A	T	Rrs1	ENSMUSG00000061024	missense_variant	MEDIUM	0	0	0	0	0	0	0	0	0	0	0	0	0	0	0	0	0	0	0	0	0	0	0	0	0	0	0	0	0	0	0	0	1	0	0	0
1:9546619:T:C	1	9546619	T	C	Rrs1	ENSMUSG00000061024	stop_lost	HIGH	0	0	0	0	0	0	0	0	0	0	0	0	0	0	0	0	0	0	0	0	0	1	0	0	1	0	0	0	0	1	0	0	0	0	0	0
1:9551738:C:A	1	9551738	C	A	Adhfe1	ENSMUSG00000025911	missense_variant	MEDIUM	0	0	0	0	0	0	0	0	0	0	0	0	0	0	0	0	0	0	0	0	0	0	0	0	0	0	0	0	0	0	0	0	2	0	0	0
1:9553377:G:T	1	9553377	G	T	Adhfe1	ENSMUSG00000025911	missense_variant	MEDIUM	2	2	2	2	0	0	2	0	2	2	0	0	2	2	0	0	2	0	0	0	2	0	2	2	0	2	0	0	0	0	2	0	0	2	0	2
1:9553415:A:C	1	9553415	A	C	Adhfe1	ENSMUSG00000025911	missense_variant	MEDIUM	0	0	0	0	0	0	0	0	0	0	0	0	0	0	0	0	0	0	0	0	0	0	0	0	0	0	0	0	0	2	0	0	0	0	0	0
1:9553618:T:C	1	9553618	T	C	Adhfe1	ENSMUSG00000025911	splice_region_variant,intron_variant	MEDIUM	0	0	0	0	0	0	0	0	2	2	0	0	0	0	0	0	2	0	0	0	0	0	0	0	0	0	0	0	0	0	2	0	0	0	0	0
1:9553623:C:T	1	9553623	C	T	Adhfe1	ENSMUSG00000025911	splice_region_variant,synonymous_variant	MEDIUM	2	2	2	2	0	0	2	0	2	2	0	0	2	2	0	0	2	0	0	0	2	0	2	2	0	2	0	0	0	0	2	0	0	2	0	2
1:9613349:C:A	1	9613349	C	A	3110035E14Rik	ENSMUSG00000067879	missense_variant	MEDIUM	0	0	0	0	0	0	0	2	0	0	0	0	0	0	0	0	0	0	0	0	0	0	0	0	0	0	2	0	2	0	0	0	0	0	0	0
1:9613482:T:A	1	9613482	T	A	3110035E14Rik	ENSMUSG00000067879	splice_region_variant,intron_variant	MEDIUM	0	0	0	0	0	0	0	0	0	0	0	0	0	0	0	0	0	0	0	0	0	0	0	0	0	0	0	0	0	0	0	0	2	0	0	0
1:9619830:T:C	1	9619830	T	C	3110035E14Rik	ENSMUSG00000067879	splice_region_variant,intron_variant	MEDIUM	0	0	0	0	0	0	0	0	0	0	0	0	0	0	0	0	0	0	0	0	0	0	0	0	0	0	0	0	0	0	0	0	2	0	0	0
1:9619842:T:C	1	9619842	T	C	3110035E14Rik	ENSMUSG00000067879	missense_variant	MEDIUM	0	0	0	0	0	0	0	0	0	0	0	0	0	0	0	0	0	0	0	0	0	0	0	0	0	0	0	0	0	0	0	0	2	0	0	0
1:9619862:A:C	1	9619862	A	C	3110035E14Rik	ENSMUSG00000067879	missense_variant	MEDIUM	0	0	0	0	0	0	0	0	0	0	0	0	0	0	0	0	0	0	0	0	0	0	0	0	0	0	0	0	0	0	0	0	2	0	0	0
1:9619872:G:C	1	9619872	G	C	3110035E14Rik	ENSMUSG00000067879	missense_variant	MEDIUM	0	0	0	0	0	0	0	0	0	0	0	0	0	0	0	0	0	0	0	0	0	0	0	0	0	0	0	0	0	0	0	0	2	0	0	0
1:9619883:T:C	1	9619883	T	C	3110035E14Rik	ENSMUSG00000067879	missense_variant	MEDIUM	0	0	0	0	0	0	0	0	0	0	0	0	0	0	0	0	0	0	0	0	0	0	0	0	0	0	0	0	0	0	0	0	2	0	0	0
1:9631057:A:T	1	9631057	A	T	2610203C22Rik	ENSMUSG00000079671	splice_region_variant,intron_variant,non_coding_transcript_variant	MEDIUM	0	0	0	0	0	0	0	2	0	0	0	0	0	0	0	0	0	2	2	0	0	0	0	0	0	0	2	0	2	0	0	0	NA	0	0	0
1:9639312:A:G	1	9639312	A	G	NA	ENSMUSG00000099827	splice_region_variant,intron_variant,non_coding_transcript_variant	MEDIUM	0	0	0	0	0	0	0	2	0	0	0	0	0	0	0	2	0	2	2	0	0	0	0	0	0	0	2	0	2	2	0	0	2	0	0	0
1:9673853:T:G	1	9673853	T	G	Mybl1	ENSMUSG00000025912	missense_variant	MEDIUM	0	0	0	0	0	0	0	0	0	0	0	0	0	0	0	2	0	0	0	0	0	0	0	0	0	0	0	0	0	0	0	0	0	0	0	0
1:9676016:G:C	1	9676016	G	C	Mybl1	ENSMUSG00000025912	missense_variant	MEDIUM	0	0	0	0	0	0	0	0	0	0	0	0	0	0	0	0	0	0	0	0	0	0	0	0	0	0	0	0	0	0	0	0	2	0	0	0
1:9676173:G:A	1	9676173	G	A	Mybl1	ENSMUSG00000025912	missense_variant	MEDIUM	0	0	0	0	0	0	0	0	0	0	0	0	0	0	0	0	0	0	0	0	0	0	0	0	0	0	0	0	0	0	0	0	2	0	0	0
1:9690076:A:G	1	9690076	A	G	Mybl1	ENSMUSG00000025912	splice_region_variant,intron_variant	MEDIUM	0	0	0	0	0	0	0	0	0	0	0	0	0	0	0	0	0	0	0	0	0	0	0	0	0	0	0	0	0	0	0	0	2	0	0	0
1:9692714:G:A	1	9692714	G	A	Mybl1	ENSMUSG00000025912	splice_region_variant,intron_variant	MEDIUM	0	0	0	0	0	0	0	0	0	0	0	0	0	0	0	0	0	0	0	0	0	0	0	0	0	0	0	0	0	0	0	0	2	0	0	0
1:9724685:C:T	1	9724685	C	T	Vcpip1	ENSMUSG00000045210	missense_variant	MEDIUM	0	0	0	0	0	0	0	0	0	0	0	0	0	0	0	0	0	0	0	0	0	0	0	0	0	0	0	0	0	2	0	0	0	0	0	0
1:9724699:A:G	1	9724699	A	G	Vcpip1	ENSMUSG00000045210	missense_variant	MEDIUM	2	2	2	2	2	2	2	2	2	2	0	0	2	2	0	2	2	2	2	2	2	2	2	2	2	2	2	2	2	2	2	2	2	2	2	2
1:9745946:C:A	1	9745946	C	A	Vcpip1	ENSMUSG00000045210	missense_variant	MEDIUM	0	0	0	0	0	0	0	0	0	0	0	0	0	0	0	0	0	0	0	0	0	0	0	0	0	0	0	0	0	2	0	0	0	0	0	0
1:9746587:C:T	1	9746587	C	T	Vcpip1	ENSMUSG00000045210	missense_variant	MEDIUM	0	0	0	0	0	0	0	0	0	0	0	0	0	0	0	0	0	0	0	0	0	0	0	0	0	0	0	0	0	0	0	0	2	0	0	0
1:9747156:C:T	1	9747156	C	T	Vcpip1	ENSMUSG00000045210	missense_variant	MEDIUM	0	0	0	0	0	0	0	0	0	0	0	0	0	0	0	0	0	0	0	0	0	0	0	0	0	0	0	0	0	2	0	0	0	0	0	0
1:9748067:A:AGCC	1	9748067	A	AGCC	Vcpip1	ENSMUSG00000045210	inframe_insertion	MEDIUM	NA	NA	NA	NA	NA	NA	NA	NA	NA	NA	NA	NA	NA	NA	NA	NA	NA	NA	NA	NA	NA	NA	NA	NA	NA	NA	NA	NA	NA	2	NA	NA	NA	NA	NA	NA
1:9865269:T:C	1	9865269	T	C	Sgk3	ENSMUSG00000025915	missense_variant	MEDIUM	0	0	0	0	0	0	0	0	0	0	0	0	0	0	0	2	0	0	0	0	0	0	0	0	0	0	0	0	0	2	0	0	2	0	0	0
1:9868372:TAATCC:T	1	9868372	TAATCC	T	Sgk3	ENSMUSG00000025915	splice_region_variant,intron_variant	MEDIUM	NA	NA	NA	NA	NA	NA	NA	NA	NA	NA	NA	NA	NA	NA	NA	NA	NA	NA	NA	NA	NA	NA	NA	NA	NA	NA	NA	NA	NA	NA	NA	NA	2	NA	NA	NA
1:9868376:C:T	1	9868376	C	T	Sgk3	ENSMUSG00000025915	splice_region_variant,intron_variant	MEDIUM	0	0	0	0	0	0	0	0	0	0	0	0	0	0	0	2	0	0	0	0	0	0	0	0	0	0	0	0	0	2	0	0	0	0	0	0
1:9872250:T:G	1	9872250	T	G	Sgk3	ENSMUSG00000025915	splice_region_variant,intron_variant	MEDIUM	0	0	0	0	0	0	0	0	0	0	0	0	0	0	0	2	0	0	0	0	0	0	0	0	0	0	0	0	0	2	0	0	0	0	0	0
1:9877248:T:G	1	9877248	T	G	Sgk3	ENSMUSG00000025915	missense_variant	MEDIUM	0	0	0	0	0	0	0	0	0	0	0	0	0	0	0	2	0	0	0	0	0	0	0	0	0	0	0	0	0	0	0	0	2	0	0	0
1:9877258:C:G	1	9877258	C	G	Sgk3	ENSMUSG00000025915	splice_region_variant,intron_variant	MEDIUM	0	0	0	0	0	0	0	0	0	0	0	0	0	0	0	0	0	0	0	0	0	0	0	0	0	0	0	0	0	0	0	0	2	0	0	0
1:9880343:C:G	1	9880343	C	G	Sgk3	ENSMUSG00000025915	missense_variant	MEDIUM	0	0	0	0	0	0	0	0	0	0	0	0	0	0	0	2	0	0	0	0	0	0	0	0	0	0	0	0	0	2	0	0	0	0	0	0
1:9881573:A:G	1	9881573	A	G	Sgk3	ENSMUSG00000025915	splice_region_variant,intron_variant	MEDIUM	0	0	0	0	0	0	0	0	0	0	0	0	0	0	0	0	0	0	0	0	0	0	0	0	0	0	0	0	0	0	0	0	2	0	0	0
1:9881666:A:C	1	9881666	A	C	Sgk3	ENSMUSG00000025915	splice_region_variant,intron_variant	MEDIUM	0	0	0	0	0	0	0	0	0	0	0	0	0	0	0	2	0	0	0	0	0	0	0	0	0	0	0	0	0	2	0	0	2	0	0	0
1:9884661:G:A	1	9884661	G	A	Sgk3	ENSMUSG00000025915	missense_variant,splice_region_variant	MEDIUM	0	0	0	0	0	0	0	0	0	0	0	0	0	0	0	0	0	0	0	0	0	0	0	0	0	0	0	0	0	0	0	0	2	0	0	0
1:9886043:G:A	1	9886043	G	A	Sgk3	ENSMUSG00000025915	splice_region_variant,intron_variant	MEDIUM	0	0	0	0	0	0	0	0	0	0	0	0	0	0	0	0	0	0	0	0	0	0	0	0	0	0	0	0	0	0	0	0	2	0	0	0
1:9891458:T:C	1	9891458	T	C	Sgk3	ENSMUSG00000025915	splice_region_variant,intron_variant	MEDIUM	0	0	0	0	0	0	0	0	0	0	0	0	0	0	0	0	0	0	0	0	0	0	0	0	0	0	0	0	0	2	0	0	0	0	0	0
1:9908694:A:G	1	9908694	A	G	6030422M02Rik	ENSMUSG00000046101	splice_region_variant,intron_variant	MEDIUM	2	2	2	2	2	2	2	0	2	2	0	0	0	0	0	0	2	2	2	2	0	2	2	2	2	0	0	2	0	0	2	2	2	0	0	0
1:9911675:C:T	1	9911675	C	T	6030422M02Rik	ENSMUSG00000046101	splice_region_variant,5_prime_UTR_variant	MEDIUM	0	0	0	0	0	0	0	0	0	0	0	0	0	0	0	0	0	0	0	0	0	0	0	0	0	0	0	0	0	0	0	0	0	0	0	2
1:9911954:G:A	1	9911954	G	A	6030422M02Rik	ENSMUSG00000046101	missense_variant	MEDIUM	0	0	0	0	0	0	0	2	0	0	0	0	0	0	0	2	0	0	0	0	0	0	0	0	0	0	2	0	2	2	0	0	2	0	0	0
1:9911986:C:A	1	9911986	C	A	6030422M02Rik	ENSMUSG00000046101	missense_variant	MEDIUM	0	0	0	0	0	0	0	2	0	0	0	0	0	0	0	2	0	0	0	0	0	0	0	0	0	0	2	0	2	2	0	0	2	0	0	0
1:9912010:T:G	1	9912010	T	G	6030422M02Rik	ENSMUSG00000046101	missense_variant	MEDIUM	0	0	0	0	0	0	0	0	0	0	0	0	0	0	0	0	0	0	0	0	0	0	0	0	0	0	0	0	0	0	0	0	2	0	0	0
1:9915649:G:A	1	9915649	G	A	6030422M02Rik	ENSMUSG00000046101	missense_variant	MEDIUM	0	0	0	0	0	0	0	0	0	0	0	0	0	0	0	0	0	0	0	0	0	0	0	0	0	0	0	0	0	0	0	0	2	0	0	0
1:9915660:C:T	1	9915660	C	T	6030422M02Rik	ENSMUSG00000046101	missense_variant	MEDIUM	0	0	0	0	0	0	0	0	0	0	0	0	0	0	0	0	0	0	0	0	0	0	0	0	0	0	0	0	0	0	0	0	2	0	0	0
1:9916440:T:TA	1	9916440	T	TA	6030422M02Rik	ENSMUSG00000046101	splice_region_variant,intron_variant	MEDIUM	NA	NA	NA	NA	NA	NA	NA	NA	NA	NA	NA	NA	NA	NA	NA	0	NA	NA	NA	NA	NA	NA	NA	NA	NA	NA	NA	NA	NA	2	NA	NA	NA	NA	NA	NA
1:9916440:T:TAA	1	9916440	T	TAA	6030422M02Rik	ENSMUSG00000046101	splice_region_variant,intron_variant	MEDIUM	NA	NA	NA	NA	NA	NA	NA	NA	NA	NA	NA	NA	NA	NA	NA	2	NA	NA	NA	NA	NA	NA	NA	NA	NA	NA	NA	NA	NA	0	NA	NA	NA	NA	NA	NA
1:9919150:GA:G	1	9919150	GA	G	6030422M02Rik	ENSMUSG00000046101	splice_region_variant,intron_variant	MEDIUM	NA	NA	NA	NA	NA	NA	NA	NA	NA	NA	NA	NA	NA	NA	NA	NA	NA	2	2	NA	NA	NA	NA	NA	NA	NA	NA	NA	NA	NA	NA	NA	NA	NA	NA	NA
1:9920441:T:C	1	9920441	T	C	6030422M02Rik	ENSMUSG00000046101	missense_variant	MEDIUM	0	0	0	0	0	0	0	0	0	0	0	0	0	0	0	2	0	0	0	0	0	0	0	0	0	0	0	0	0	2	0	0	2	0	0	0
1:9920483:C:T	1	9920483	C	T	6030422M02Rik	ENSMUSG00000046101	missense_variant	MEDIUM	0	0	0	0	0	0	0	0	0	0	0	0	0	0	0	0	0	0	0	0	0	0	0	0	0	0	0	0	0	0	0	0	2	0	0	0
1:9920558:A:G	1	9920558	A	G	6030422M02Rik	ENSMUSG00000046101	missense_variant	MEDIUM	0	0	0	0	0	0	0	0	0	0	0	0	0	0	0	2	0	0	0	0	0	0	0	0	0	0	0	0	0	0	0	0	0	0	0	0
1:9920610:C:A	1	9920610	C	A	6030422M02Rik	ENSMUSG00000046101	missense_variant	MEDIUM	0	0	0	0	0	0	0	2	0	0	0	0	0	0	0	0	0	0	0	0	0	0	0	0	0	0	2	0	2	0	0	0	0	0	0	0
1:9920648:C:G	1	9920648	C	G	6030422M02Rik	ENSMUSG00000046101	missense_variant	MEDIUM	0	0	0	0	0	0	0	0	0	0	0	0	0	0	0	0	0	0	0	0	0	0	0	0	0	0	0	0	0	0	0	0	2	0	0	0
1:9924052:C:T	1	9924052	C	T	6030422M02Rik	ENSMUSG00000046101	splice_region_variant,intron_variant	MEDIUM	0	0	0	0	0	0	0	0	0	0	0	0	0	0	0	0	0	0	0	0	0	0	0	0	0	0	0	0	0	2	0	0	0	0	0	0
1:9931997:T:C	1	9931997	T	C	6030422M02Rik	ENSMUSG00000046101	splice_region_variant,intron_variant	MEDIUM	0	0	0	0	0	0	0	0	0	0	0	0	0	0	0	0	0	0	0	0	0	0	0	0	0	0	0	0	0	0	0	0	2	0	0	0
1:9932167:G:C	1	9932167	G	C	6030422M02Rik	ENSMUSG00000046101	missense_variant	MEDIUM	0	0	0	0	0	0	0	0	0	0	0	0	0	0	0	0	0	0	0	0	0	0	0	0	0	0	0	0	0	0	0	0	2	0	0	0
1:9932176:G:A	1	9932176	G	A	6030422M02Rik	ENSMUSG00000046101	missense_variant	MEDIUM	2	2	2	2	2	2	2	0	2	2	0	0	2	2	0	0	2	2	2	2	2	2	2	2	2	2	0	2	0	0	2	2	0	2	0	2
1:9933942:G:A	1	9933942	G	A	6030422M02Rik	ENSMUSG00000046101	missense_variant	MEDIUM	0	0	0	0	0	0	0	0	0	0	0	0	0	0	0	0	0	0	0	0	0	0	0	0	0	0	0	0	0	0	0	0	2	0	0	0
1:9937080:G:T	1	9937080	G	T	6030422M02Rik	ENSMUSG00000046101	missense_variant	MEDIUM	0	0	0	0	0	0	0	0	0	0	0	0	0	0	0	0	0	0	0	0	0	0	0	0	0	0	0	0	0	0	0	0	2	0	0	0
1:9937100:G:A	1	9937100	G	A	6030422M02Rik	ENSMUSG00000046101	missense_variant	MEDIUM	2	2	2	2	2	2	2	0	2	2	0	0	2	2	0	2	2	2	2	2	2	2	2	2	2	2	0	2	0	2	2	2	2	2	0	2
1:9940386:C:G	1	9940386	C	G	6030422M02Rik	ENSMUSG00000046101	missense_variant	MEDIUM	2	2	2	2	2	2	2	2	2	2	0	0	2	2	0	2	2	2	2	2	2	2	2	2	2	2	2	2	2	2	2	2	2	2	0	2
1:9940431:A:G	1	9940431	A	G	6030422M02Rik	ENSMUSG00000046101	missense_variant	MEDIUM	0	0	0	0	0	0	0	0	0	0	0	0	0	0	0	0	0	0	0	0	0	0	0	0	0	0	0	0	0	0	0	0	2	0	0	0
1:9940451:A:C	1	9940451	A	C	6030422M02Rik	ENSMUSG00000046101	missense_variant	MEDIUM	0	0	0	0	0	0	0	0	0	0	0	0	0	0	0	0	0	0	0	0	0	0	0	0	0	0	0	0	0	0	0	0	2	0	0	0
1:9940459:T:G	1	9940459	T	G	6030422M02Rik	ENSMUSG00000046101	missense_variant	MEDIUM	0	0	0	0	0	0	0	0	0	0	0	0	0	0	0	0	0	0	0	0	0	0	0	0	0	0	0	0	0	0	0	0	2	0	0	0
1:9967370:C:T	1	9967370	C	T	NA	ENSMUSG00000099032	missense_variant	MEDIUM	0	0	0	0	0	0	0	2	0	0	0	0	2	2	0	0	0	2	2	0	2	0	0	0	0	2	2	0	2	0	0	0	0	2	2	2
1:9967437:C:G	1	9967437	C	G	NA	ENSMUSG00000099032	missense_variant	MEDIUM	0	0	0	0	0	0	0	0	0	0	0	0	0	0	0	0	0	0	0	0	0	0	0	0	0	0	0	0	0	0	0	0	2	0	0	0
1:9976594:C:T	1	9976594	C	T	Lrrc67	ENSMUSG00000025916	missense_variant	MEDIUM	0	0	0	0	0	0	0	0	0	0	0	0	0	0	0	0	0	0	0	0	0	0	0	0	0	0	0	0	0	0	0	0	2	0	0	0
1:9976753:C:T	1	9976753	C	T	Lrrc67	ENSMUSG00000025916	splice_region_variant,intron_variant	MEDIUM	0	0	0	0	0	0	0	0	0	0	0	0	0	0	0	0	0	0	0	0	0	0	0	0	0	0	0	0	0	0	0	0	2	0	0	0
1:9978944:A:T	1	9978944	A	T	Lrrc67	ENSMUSG00000025916	missense_variant	MEDIUM	0	0	0	0	0	0	0	2	0	0	0	0	2	2	0	0	0	2	2	0	2	0	0	0	0	2	2	0	2	0	0	0	0	2	2	2
1:9982444:G:A	1	9982444	G	A	Gm15818	ENSMUSG00000087199	splice_region_variant,intron_variant,non_coding_transcript_variant	MEDIUM	0	0	0	0	0	0	0	0	0	0	0	0	0	0	0	0	0	0	0	0	0	0	0	0	0	0	0	0	0	2	0	0	0	0	0	0
1:9995157:T:C	1	9995157	T	C	Lrrc67	ENSMUSG00000025916	missense_variant	MEDIUM	0	0	0	0	0	0	0	0	0	0	0	0	0	0	0	0	0	0	0	0	0	0	0	0	0	0	0	0	0	2	0	0	0	0	0	0
1:9999401:C:T	1	9999401	C	T	Lrrc67	ENSMUSG00000025916	splice_region_variant,synonymous_variant	MEDIUM	0	0	0	0	0	0	0	0	0	0	0	0	0	0	0	2	0	0	0	0	0	0	0	0	0	0	0	0	0	0	0	0	0	0	0	0
1:10009073:G:A	1	10009073	G	A	Lrrc67	ENSMUSG00000025916	splice_region_variant,5_prime_UTR_variant	MEDIUM	0	0	0	0	0	0	0	0	0	0	0	0	0	0	0	0	0	0	0	0	0	0	0	0	0	0	0	0	0	0	0	0	2	0	0	0
1:10024999:TA:T	1	10024999	TA	T	Cops5	ENSMUSG00000025917	frameshift_variant	HIGH	NA	NA	NA	NA	NA	NA	NA	NA	NA	NA	NA	NA	NA	NA	NA	NA	NA	NA	NA	NA	NA	NA	NA	NA	NA	NA	NA	NA	NA	1	NA	NA	NA	NA	NA	NA
1:10032331:C:T	1	10032331	C	T	Cops5	ENSMUSG00000025917	splice_region_variant,intron_variant	MEDIUM	0	0	0	0	0	0	0	0	0	0	0	0	0	0	0	0	0	0	0	0	0	0	0	0	0	0	0	0	0	0	0	0	2	0	0	0
1:10034088:A:C	1	10034088	A	C	Cops5	ENSMUSG00000025917	missense_variant	MEDIUM	0	0	0	0	0	0	1	0	0	0	0	0	0	1	0	0	0	0	0	0	0	0	0	0	1	0	0	0	0	0	1	0	0	0	0	0
1:10034924:T:C	1	10034924	T	C	Cops5	ENSMUSG00000025917	splice_region_variant,intron_variant	MEDIUM	0	0	0	0	0	0	0	0	0	0	0	0	0	0	0	0	0	0	0	0	0	0	0	0	0	0	0	0	0	0	0	0	2	0	0	0
1:10035045:C:T	1	10035045	C	T	Cops5	ENSMUSG00000025917	missense_variant	MEDIUM	0	0	0	1	0	0	1	0	0	0	0	0	1	1	0	0	0	0	0	0	0	1	0	0	1	1	0	1	1	0	1	0	0	0	0	0
1:10035048:C:T	1	10035048	C	T	Cops5	ENSMUSG00000025917	missense_variant	MEDIUM	0	0	0	1	0	0	1	0	0	0	0	0	1	1	0	0	0	0	0	0	0	1	0	0	1	1	0	1	1	0	1	0	0	0	0	0
1:10037784:T:G	1	10037784	T	G	Cops5	ENSMUSG00000025917	missense_variant	MEDIUM	0	0	0	1	0	0	1	0	0	0	0	0	1	1	0	0	0	0	0	0	0	1	0	0	1	1	0	0	1	0	1	0	0	0	0	0
1:10047433:T:C	1	10047433	T	C	Cspp1	ENSMUSG00000056763	missense_variant	MEDIUM	0	0	0	0	0	0	0	0	0	0	0	0	0	0	0	0	0	0	0	0	0	0	0	0	0	0	0	0	0	0	0	0	2	0	0	0
1:10047497:G:A	1	10047497	G	A	Cspp1	ENSMUSG00000056763	missense_variant	MEDIUM	0	0	0	0	0	0	0	0	0	0	0	0	0	0	0	0	0	0	0	0	0	0	0	0	0	0	0	0	0	0	0	0	2	0	0	0
1:10047520:C:T	1	10047520	C	T	Cspp1	ENSMUSG00000056763	missense_variant	MEDIUM	0	0	0	0	0	0	0	0	0	0	0	0	0	0	0	0	0	0	0	0	0	0	0	0	0	0	0	0	0	0	0	0	2	0	0	0
1:10066591:C:A	1	10066591	C	A	Cspp1	ENSMUSG00000056763	missense_variant	MEDIUM	0	0	0	0	0	0	0	2	0	0	0	0	0	0	0	0	0	0	0	0	0	0	0	0	0	0	2	0	2	0	0	0	0	0	0	0
1:10066605:G:T	1	10066605	G	T	Cspp1	ENSMUSG00000056763	missense_variant	MEDIUM	0	0	0	0	0	0	0	0	0	0	0	0	0	0	0	0	0	0	0	0	0	0	0	0	0	0	0	0	0	0	0	0	2	0	0	0
1:10066654:G:A	1	10066654	G	A	Cspp1	ENSMUSG00000056763	missense_variant	MEDIUM	0	0	0	0	0	0	0	0	0	0	0	0	0	0	0	2	0	0	0	0	0	0	0	0	0	0	0	0	0	0	0	0	0	0	0	0
1:10066691:G:A	1	10066691	G	A	Cspp1	ENSMUSG00000056763	missense_variant	MEDIUM	0	0	0	0	0	0	0	0	0	0	0	0	0	0	0	2	0	0	0	0	0	0	2	0	0	0	0	0	0	2	0	0	2	0	0	0
1:10066702:C:A	1	10066702	C	A	Cspp1	ENSMUSG00000056763	missense_variant	MEDIUM	0	0	0	0	0	0	0	0	0	0	0	0	0	0	0	0	0	0	0	0	0	0	0	0	0	0	0	0	0	0	0	0	2	0	0	0
1:10066710:A:T	1	10066710	A	T	Cspp1	ENSMUSG00000056763	missense_variant	MEDIUM	0	0	0	0	0	0	0	0	0	0	0	0	0	0	0	0	0	0	0	0	0	0	0	0	0	0	0	0	0	0	0	0	2	0	0	0
1:10066714:C:T	1	10066714	C	T	Cspp1	ENSMUSG00000056763	missense_variant	MEDIUM	0	0	0	0	0	0	0	0	0	0	0	0	0	0	0	0	0	0	0	0	0	0	0	0	0	0	0	0	0	0	0	0	2	0	0	0
1:10066727:A:C	1	10066727	A	C	Cspp1	ENSMUSG00000056763	missense_variant	MEDIUM	0	0	0	0	0	0	0	0	0	0	0	0	0	0	0	0	0	0	0	0	0	0	0	0	0	0	0	0	0	0	0	0	2	0	0	0
1:10066805:T:C	1	10066805	T	C	Cspp1	ENSMUSG00000056763	missense_variant	MEDIUM	0	0	0	0	0	0	0	0	0	0	0	0	0	0	0	0	0	0	0	0	0	0	0	0	0	0	0	0	0	0	0	0	2	0	0	0
1:10074856:G:T	1	10074856	G	T	Cspp1	ENSMUSG00000056763	splice_region_variant,intron_variant	MEDIUM	0	0	0	0	0	0	0	0	0	0	0	0	0	0	0	2	0	0	0	0	0	0	0	0	0	0	0	0	0	0	0	0	2	0	0	0
1:10082274:C:T	1	10082274	C	T	Cspp1	ENSMUSG00000056763	missense_variant	MEDIUM	0	0	0	0	0	0	0	0	0	0	0	0	0	0	0	0	0	0	0	0	0	0	0	0	0	0	0	0	0	0	0	0	2	0	0	0
1:10085743:G:T	1	10085743	G	T	Cspp1	ENSMUSG00000056763	splice_region_variant,intron_variant	MEDIUM	0	0	0	0	0	0	0	0	0	0	0	0	0	0	0	0	0	0	0	0	0	0	0	0	0	0	0	0	0	0	0	0	2	0	0	0
1:10085797:G:GATA	1	10085797	G	GATA	Cspp1	ENSMUSG00000056763	inframe_insertion	MEDIUM	NA	NA	NA	NA	NA	NA	NA	NA	NA	NA	NA	NA	NA	NA	NA	NA	NA	NA	NA	NA	NA	NA	NA	NA	NA	NA	NA	NA	NA	NA	NA	NA	2	NA	NA	NA
1:10085859:G:T	1	10085859	G	T	Cspp1	ENSMUSG00000056763	missense_variant	MEDIUM	0	0	0	0	0	0	0	0	0	0	0	0	0	0	0	0	0	0	0	0	0	0	0	0	0	0	0	0	0	0	0	0	2	0	0	0
1:10088047:A:G	1	10088047	A	G	Cspp1	ENSMUSG00000056763	splice_region_variant,intron_variant	MEDIUM	0	0	0	0	0	0	0	0	0	0	0	0	0	0	0	0	0	0	0	0	0	0	0	0	0	0	0	0	0	0	0	0	2	0	0	0
1:10088089:T:C	1	10088089	T	C	Cspp1	ENSMUSG00000056763	missense_variant	MEDIUM	0	0	0	0	0	0	0	0	0	0	0	0	0	0	0	0	0	0	0	0	0	0	0	0	0	0	0	0	0	0	0	0	2	0	0	0
1:10088094:G:A	1	10088094	G	A	Cspp1	ENSMUSG00000056763	missense_variant	MEDIUM	0	0	0	0	0	0	0	0	0	0	0	0	0	0	0	0	0	0	0	0	0	0	0	0	0	0	0	0	0	0	0	0	0	0	2	0
1:10088101:C:T	1	10088101	C	T	Cspp1	ENSMUSG00000056763	missense_variant	MEDIUM	0	0	0	0	0	0	0	0	0	0	0	0	0	0	0	0	0	0	0	0	0	0	0	0	0	0	0	0	0	0	0	0	2	0	0	0
1:10088183:C:T	1	10088183	C	T	Cspp1	ENSMUSG00000056763	splice_region_variant,synonymous_variant	MEDIUM	0	0	0	0	0	0	0	2	0	0	0	0	0	0	0	0	0	0	0	0	0	0	0	0	0	0	2	0	2	0	0	0	0	0	0	0
1:10088924:C:G	1	10088924	C	G	Cspp1	ENSMUSG00000056763	missense_variant	MEDIUM	0	0	0	0	0	0	0	0	0	0	0	0	0	0	0	0	0	0	0	0	0	0	0	0	0	0	0	0	0	0	0	0	2	0	0	0
1:10112471:G:T	1	10112471	G	T	Cspp1	ENSMUSG00000056763	missense_variant	MEDIUM	0	0	0	0	0	0	0	0	0	0	0	0	0	0	0	0	0	0	0	1	0	0	0	0	0	0	0	0	0	0	0	0	0	0	0	0
1:10112537:G:C	1	10112537	G	C	Cspp1	ENSMUSG00000056763	missense_variant	MEDIUM	0	0	0	0	0	0	0	0	0	0	0	0	0	0	0	2	0	0	0	0	0	0	0	0	0	0	0	0	0	0	0	0	0	0	0	0
1:10116028:T:C	1	10116028	T	C	Cspp1	ENSMUSG00000056763	missense_variant	MEDIUM	0	0	0	0	0	0	0	0	0	0	0	0	0	0	0	0	0	0	0	0	0	0	0	0	0	0	0	0	0	0	0	0	2	0	0	0
1:10133200:A:G	1	10133200	A	G	Cspp1	ENSMUSG00000056763	missense_variant	MEDIUM	0	0	0	0	0	0	0	0	0	0	0	0	0	0	0	2	0	0	0	0	0	0	0	0	0	0	0	0	0	0	0	0	0	0	0	0
1:10134094:C:T	1	10134094	C	T	Cspp1	ENSMUSG00000056763	splice_region_variant,synonymous_variant	MEDIUM	0	0	0	0	0	0	0	0	0	0	0	0	0	0	0	0	0	0	0	0	0	0	0	0	0	0	0	0	0	0	0	0	2	0	0	0
1:10134095:A:T	1	10134095	A	T	Cspp1	ENSMUSG00000056763	missense_variant	MEDIUM	0	0	0	0	0	0	0	0	0	0	0	0	0	0	0	0	0	0	0	0	0	0	0	0	0	0	0	0	0	2	0	0	0	0	0	0
1:10136003:C:T	1	10136003	C	T	Cspp1	ENSMUSG00000056763	missense_variant	MEDIUM	0	0	0	0	0	0	0	0	0	0	0	0	0	0	0	2	0	0	0	0	0	0	0	0	0	0	0	0	0	0	0	0	2	0	0	0
1:10136042:G:C	1	10136042	G	C	Cspp1	ENSMUSG00000056763	missense_variant	MEDIUM	0	0	0	0	0	0	0	0	0	0	0	0	0	0	0	0	0	0	0	0	0	0	0	0	0	0	0	0	0	0	0	0	2	0	0	0
1:10136067:T:G	1	10136067	T	G	Cspp1	ENSMUSG00000056763	missense_variant	MEDIUM	0	0	0	0	0	0	0	0	0	0	0	0	0	0	0	0	0	0	0	0	0	0	0	0	0	0	0	0	0	0	0	0	2	0	0	0
1:10138998:T:TGG	1	10138998	T	TGG	Arfgef1	ENSMUSG00000067851	splice_region_variant,intron_variant	MEDIUM	NA	NA	NA	NA	NA	NA	NA	0	2	2	NA	NA	NA	NA	NA	NA	2	NA	NA	NA	NA	NA	0	NA	NA	NA	0	NA	0	NA	2	NA	NA	NA	NA	NA
1:10138998:T:TGGG	1	10138998	T	TGGG	Arfgef1	ENSMUSG00000067851	splice_region_variant,intron_variant	MEDIUM	NA	NA	NA	NA	NA	NA	NA	1	0	0	NA	NA	NA	NA	NA	NA	0	NA	NA	NA	NA	NA	0	NA	NA	NA	1	NA	0	NA	0	NA	NA	NA	NA	NA
1:10138998:T:TGGGG	1	10138998	T	TGGGG	Arfgef1	ENSMUSG00000067851	splice_region_variant,intron_variant	MEDIUM	NA	NA	NA	NA	NA	NA	NA	1	0	0	NA	NA	NA	NA	NA	NA	0	NA	NA	NA	NA	NA	2	NA	NA	NA	1	NA	2	NA	0	NA	NA	NA	NA	NA
1:10140471:C:T	1	10140471	C	T	Arfgef1	ENSMUSG00000067851	missense_variant	MEDIUM	0	0	0	0	0	0	0	2	0	0	0	0	0	0	0	2	0	0	0	0	0	0	2	0	0	0	2	0	2	2	0	0	2	0	0	0
1:10140583:C:T	1	10140583	C	T	Arfgef1	ENSMUSG00000067851	missense_variant,splice_region_variant	MEDIUM	0	0	0	0	0	0	0	0	0	0	0	0	0	0	0	0	0	0	0	0	0	0	0	0	0	0	0	0	0	2	0	0	0	0	0	0
1:10140584:G:A	1	10140584	G	A	Arfgef1	ENSMUSG00000067851	splice_region_variant,synonymous_variant	MEDIUM	0	0	0	0	0	0	0	0	0	0	0	0	0	0	0	0	0	0	0	0	0	0	2	0	0	0	0	0	0	0	0	0	0	0	0	0
1:10142577:T:C	1	10142577	T	C	Arfgef1	ENSMUSG00000067851	splice_region_variant,synonymous_variant	MEDIUM	0	0	0	0	0	0	0	2	0	0	0	0	0	0	0	0	0	0	0	0	0	0	1	0	0	0	2	0	2	0	0	0	0	0	0	0
1:10151877:T:G	1	10151877	T	G	Arfgef1	ENSMUSG00000067851	splice_region_variant,intron_variant	MEDIUM	0	0	0	0	0	0	0	0	0	0	0	0	0	0	0	2	0	0	0	0	0	0	0	0	0	0	0	0	0	0	0	0	0	0	0	0
1:10159870:A:G	1	10159870	A	G	Arfgef1	ENSMUSG00000067851	splice_region_variant,intron_variant	MEDIUM	0	0	0	0	0	0	0	2	2	2	0	0	0	0	0	2	2	0	0	0	0	0	0	0	0	0	2	0	2	2	2	0	2	0	0	0
1:10161005:TG:T	1	10161005	TG	T	Arfgef1	ENSMUSG00000067851	splice_region_variant,intron_variant	MEDIUM	NA	NA	NA	NA	NA	NA	NA	NA	NA	NA	NA	NA	NA	NA	NA	NA	NA	NA	NA	NA	NA	NA	NA	NA	NA	NA	NA	NA	NA	NA	NA	NA	2	NA	NA	NA
1:10163689:C:T	1	10163689	C	T	Arfgef1	ENSMUSG00000067851	splice_region_variant,intron_variant	MEDIUM	0	0	0	0	0	0	0	0	0	0	0	0	0	0	0	0	0	0	0	0	0	0	0	0	0	0	0	0	0	0	0	0	2	0	0	0
1:10163791:C:T	1	10163791	C	T	Arfgef1	ENSMUSG00000067851	splice_region_variant,intron_variant	MEDIUM	0	0	0	0	0	0	0	0	0	0	0	0	0	0	0	0	0	0	0	0	0	0	0	0	0	0	0	0	0	0	0	0	2	0	0	0
1:10172827:C:T	1	10172827	C	T	Arfgef1	ENSMUSG00000067851	splice_region_variant,intron_variant	MEDIUM	0	0	0	0	0	0	0	0	0	0	0	0	0	0	0	0	0	0	0	0	0	0	0	0	0	0	0	0	0	0	0	0	2	0	0	0
1:10180862:G:A	1	10180862	G	A	Arfgef1	ENSMUSG00000067851	splice_region_variant,intron_variant	MEDIUM	0	0	0	0	0	0	0	0	0	0	0	0	0	0	0	0	0	0	0	0	0	0	0	0	0	0	0	0	0	0	0	0	2	0	0	0
1:10183750:GAA:G	1	10183750	GAA	G	Arfgef1	ENSMUSG00000067851	splice_region_variant,intron_variant	MEDIUM	NA	NA	NA	NA	NA	NA	NA	NA	NA	NA	NA	NA	NA	NA	NA	NA	NA	NA	NA	NA	NA	NA	NA	NA	NA	NA	NA	NA	NA	NA	NA	NA	2	NA	NA	NA
1:10188753:T:G	1	10188753	T	G	Arfgef1	ENSMUSG00000067851	splice_region_variant,intron_variant	MEDIUM	0	0	0	0	0	0	0	0	0	0	0	0	0	0	0	0	0	0	0	0	0	0	0	0	0	0	0	0	0	0	0	0	2	0	0	0
1:10189221:C:T	1	10189221	C	T	Arfgef1	ENSMUSG00000067851	splice_region_variant,intron_variant	MEDIUM	0	0	0	0	0	0	0	0	0	0	0	0	0	0	0	0	0	0	0	0	0	0	0	0	0	0	0	0	0	0	0	0	2	0	0	0
1:10214118:T:C	1	10214118	T	C	Arfgef1	ENSMUSG00000067851	splice_region_variant,intron_variant	MEDIUM	0	0	0	0	0	0	0	0	0	0	0	0	0	0	0	0	0	0	0	0	0	0	0	0	0	0	0	0	0	0	0	0	2	0	0	0
1:10215997:G:A	1	10215997	G	A	Arfgef1	ENSMUSG00000067851	splice_region_variant,intron_variant	MEDIUM	0	0	0	0	0	0	0	0	0	0	0	0	0	0	0	0	0	0	0	0	0	0	0	0	0	0	0	0	0	0	0	0	2	0	0	0
1:10215999:T:TA	1	10215999	T	TA	Arfgef1	ENSMUSG00000067851	splice_region_variant,intron_variant	MEDIUM	NA	NA	NA	NA	NA	NA	NA	NA	NA	NA	NA	NA	NA	NA	NA	NA	NA	NA	NA	NA	NA	NA	NA	NA	NA	NA	NA	NA	NA	NA	NA	NA	2	NA	NA	NA
1:10216522:C:T	1	10216522	C	T	Arfgef1	ENSMUSG00000067851	splice_region_variant,intron_variant	MEDIUM	0	0	0	0	0	0	0	0	0	0	0	0	0	0	0	2	0	0	0	0	0	0	0	0	0	0	0	0	0	2	0	0	2	0	0	0
1:10408362:A:G	1	10408362	A	G	Cpa6	ENSMUSG00000042501	splice_region_variant,intron_variant	MEDIUM	0	0	0	0	0	0	0	0	0	0	0	0	0	0	0	2	0	0	0	0	0	0	0	0	0	0	0	0	0	2	0	0	0	0	0	0
1:10409249:C:T	1	10409249	C	T	Cpa6	ENSMUSG00000042501	splice_region_variant,intron_variant	MEDIUM	0	0	0	0	0	0	0	0	0	0	0	0	0	0	0	0	0	0	0	0	0	0	0	0	0	0	0	0	0	2	0	0	0	0	0	0
1:10409250:G:A	1	10409250	G	A	Cpa6	ENSMUSG00000042501	splice_region_variant,intron_variant	MEDIUM	0	0	0	0	0	0	0	0	2	2	0	0	0	0	0	0	2	0	0	0	0	0	2	0	0	0	0	0	0	0	2	0	2	0	0	0
1:10409374:GA:G	1	10409374	GA	G	Cpa6	ENSMUSG00000042501	splice_region_variant,intron_variant	MEDIUM	NA	NA	NA	NA	NA	NA	NA	NA	NA	NA	NA	NA	NA	NA	NA	NA	NA	NA	NA	NA	NA	NA	NA	NA	NA	NA	NA	NA	NA	NA	NA	NA	2	NA	NA	NA
1:10481117:T:TGAAG	1	10481117	T	TGAAG	Cpa6	ENSMUSG00000042501	splice_region_variant,intron_variant	MEDIUM	NA	NA	NA	NA	NA	NA	NA	NA	NA	NA	NA	NA	NA	NA	NA	NA	NA	NA	NA	NA	NA	NA	NA	NA	NA	NA	NA	NA	NA	NA	NA	NA	NA	NA	NA	2
1:10488817:A:G	1	10488817	A	G	Cpa6	ENSMUSG00000042501	splice_region_variant,intron_variant	MEDIUM	0	0	0	0	0	0	0	0	0	0	0	0	0	0	0	0	0	0	0	0	0	0	2	0	0	0	0	0	0	0	0	0	0	0	0	0
1:10488937:G:T	1	10488937	G	T	Cpa6	ENSMUSG00000042501	missense_variant	MEDIUM	0	0	0	0	0	0	0	0	0	0	0	0	0	0	0	0	0	0	0	0	0	0	0	0	0	0	0	0	0	0	0	0	0	0	0	2
1:10595679:G:C	1	10595679	G	C	Cpa6	ENSMUSG00000042501	missense_variant	MEDIUM	0	0	0	0	0	0	0	0	0	0	0	0	0	0	0	0	0	0	0	0	0	0	2	0	0	0	0	0	0	0	0	0	0	0	0	0
1:10719615:G:A	1	10719615	G	A	Cpa6	ENSMUSG00000042501	missense_variant	MEDIUM	0	0	0	2	2	2	0	0	0	0	0	0	0	0	0	0	0	0	0	2	0	2	0	0	2	0	0	2	0	0	0	2	0	0	0	0
1:10993801:C:G	1	10993801	C	G	Prex2	ENSMUSG00000048960	missense_variant	MEDIUM	0	0	0	0	0	0	0	0	0	0	0	0	0	0	0	0	0	0	0	0	0	0	0	0	0	0	0	0	0	2	0	0	0	0	0	0
1:11080017:T:C	1	11080017	T	C	Prex2	ENSMUSG00000048960	splice_region_variant,intron_variant	MEDIUM	0	0	0	0	0	0	0	0	0	0	0	0	0	0	0	0	0	0	0	0	0	0	0	0	0	0	0	0	0	2	0	0	2	0	0	0
1:11089709:C:A	1	11089709	C	A	Prex2	ENSMUSG00000048960	splice_region_variant,intron_variant	MEDIUM	0	0	0	0	0	0	0	0	0	0	0	0	0	0	0	0	0	0	0	0	0	0	0	0	0	0	0	0	0	0	0	0	2	0	0	0
1:11089742:G:A	1	11089742	G	A	Prex2	ENSMUSG00000048960	missense_variant	MEDIUM	0	0	0	0	0	0	0	0	0	0	0	0	0	0	0	2	0	0	0	0	0	0	0	0	0	0	0	0	0	2	0	0	2	0	0	0
1:11089756:A:G	1	11089756	A	G	Prex2	ENSMUSG00000048960	missense_variant	MEDIUM	0	0	0	0	0	0	0	0	0	0	0	0	0	0	0	0	0	0	0	0	0	0	0	0	0	0	0	0	0	0	0	0	2	0	0	0
1:11089880:T:G	1	11089880	T	G	Prex2	ENSMUSG00000048960	splice_donor_variant	HIGH	0	0	0	0	0	0	0	0	0	0	0	0	0	0	0	0	1	0	0	0	0	0	0	0	0	0	0	0	0	0	0	0	0	0	0	0
1:11101060:T:TTTA	1	11101060	T	TTTA	Prex2	ENSMUSG00000048960	splice_region_variant,intron_variant	MEDIUM	NA	NA	NA	NA	NA	2	NA	0	NA	NA	NA	NA	NA	NA	NA	0	NA	0	0	2	NA	2	NA	NA	NA	NA	0	NA	2	NA	NA	NA	0	NA	0	NA
1:11101060:T:TTTTATTTTTTTTA	1	11101060	T	TTTTATTTTTTTTA	Prex2	ENSMUSG00000048960	splice_region_variant,intron_variant	MEDIUM	NA	NA	NA	NA	NA	0	NA	0	NA	NA	NA	NA	NA	NA	NA	2	NA	0	0	0	NA	0	NA	NA	NA	NA	0	NA	0	NA	NA	NA	0	NA	0	NA
1:11101060:T:TTTTTTA	1	11101060	T	TTTTTTA	Prex2	ENSMUSG00000048960	splice_region_variant,intron_variant	MEDIUM	NA	NA	NA	NA	NA	0	NA	0	NA	NA	NA	NA	NA	NA	NA	0	NA	0	0	0	NA	0	NA	NA	NA	NA	0	NA	0	NA	NA	NA	1	NA	0	NA
1:11101060:T:TTTTTTTA	1	11101060	T	TTTTTTTA	Prex2	ENSMUSG00000048960	splice_region_variant,intron_variant	MEDIUM	NA	NA	NA	NA	NA	0	NA	0	NA	NA	NA	NA	NA	NA	NA	0	NA	0	0	0	NA	0	NA	NA	NA	NA	0	NA	0	NA	NA	NA	1	NA	0	NA
1:11101060:T:TTTTTTTTA	1	11101060	T	TTTTTTTTA	Prex2	ENSMUSG00000048960	splice_region_variant,intron_variant	MEDIUM	NA	NA	NA	NA	NA	0	NA	0	NA	NA	NA	NA	NA	NA	NA	0	NA	1	0	0	NA	0	NA	NA	NA	NA	0	NA	0	NA	NA	NA	0	NA	0	NA
1:11101060:T:TTTTTTTTTA	1	11101060	T	TTTTTTTTTA	Prex2	ENSMUSG00000048960	splice_region_variant,intron_variant	MEDIUM	NA	NA	NA	NA	NA	0	NA	1	NA	NA	NA	NA	NA	NA	NA	0	NA	0	0	0	NA	0	NA	NA	NA	NA	0	NA	0	NA	NA	NA	0	NA	1	NA
1:11101060:T:TTTTTTTTTTA	1	11101060	T	TTTTTTTTTTA	Prex2	ENSMUSG00000048960	splice_region_variant,intron_variant	MEDIUM	NA	NA	NA	NA	NA	0	NA	0	NA	NA	NA	NA	NA	NA	NA	0	NA	1	2	0	NA	0	NA	NA	NA	NA	1	NA	0	NA	NA	NA	0	NA	1	NA
1:11101060:T:TTTTTTTTTTTA	1	11101060	T	TTTTTTTTTTTA	Prex2	ENSMUSG00000048960	splice_region_variant,intron_variant	MEDIUM	NA	NA	NA	NA	NA	0	NA	1	NA	NA	NA	NA	NA	NA	NA	0	NA	0	0	0	NA	0	NA	NA	NA	NA	1	NA	0	NA	NA	NA	0	NA	0	NA
1:11101098:T:C	1	11101098	T	C	Prex2	ENSMUSG00000048960	missense_variant	MEDIUM	0	0	0	0	0	0	0	0	0	0	0	0	0	0	0	0	0	0	0	0	0	0	0	0	0	0	0	0	0	2	0	0	0	0	0	0
1:11107599:T:C	1	11107599	T	C	Prex2	ENSMUSG00000048960	splice_region_variant,intron_variant	MEDIUM	0	0	0	0	0	0	0	0	0	0	0	0	0	0	0	2	0	0	0	0	0	0	0	0	0	0	0	0	0	2	0	0	0	0	0	0
1:11110277:G:A	1	11110277	G	A	Prex2	ENSMUSG00000048960	splice_region_variant,intron_variant	MEDIUM	2	2	2	2	2	2	2	0	0	0	0	0	0	0	0	0	0	0	0	2	0	2	0	2	2	0	0	2	2	0	0	2	0	0	0	2
1:11123808:A:C	1	11123808	A	C	Prex2	ENSMUSG00000048960	splice_region_variant,intron_variant	MEDIUM	0	0	0	0	0	0	0	0	0	0	0	0	0	0	0	0	0	0	0	0	0	0	0	0	0	0	0	0	0	0	0	0	2	0	0	0
1:11140335:TAAAAAA:T	1	11140335	TAAAAAA	T	Prex2	ENSMUSG00000048960	splice_region_variant,intron_variant	MEDIUM	NA	NA	NA	NA	NA	NA	NA	0	NA	NA	NA	NA	NA	NA	NA	2	NA	0	0	NA	NA	NA	NA	NA	NA	NA	0	NA	NA	2	NA	NA	2	NA	NA	2
1:11142795:A:G	1	11142795	A	G	Prex2	ENSMUSG00000048960	splice_region_variant,synonymous_variant	MEDIUM	0	0	0	0	0	0	0	0	0	0	0	0	0	0	0	0	0	0	0	0	0	0	0	0	0	0	0	0	0	2	0	0	0	0	0	0
1:11156236:TC:T	1	11156236	TC	T	Prex2	ENSMUSG00000048960	splice_region_variant,intron_variant	MEDIUM	NA	NA	NA	NA	NA	NA	NA	NA	NA	NA	NA	NA	NA	NA	NA	NA	NA	NA	NA	NA	NA	NA	NA	NA	NA	NA	NA	NA	NA	2	NA	NA	NA	NA	NA	NA
1:11156365:A:C	1	11156365	A	C	Prex2	ENSMUSG00000048960	splice_region_variant,intron_variant	MEDIUM	0	0	0	0	0	0	0	0	0	0	0	0	0	0	0	0	0	0	0	0	0	0	0	0	0	0	0	0	0	0	0	0	2	0	0	0
1:11162292:G:A	1	11162292	G	A	Prex2	ENSMUSG00000048960	missense_variant	MEDIUM	0	0	0	0	0	0	0	0	0	0	0	0	0	0	0	0	0	0	0	0	0	0	0	0	0	0	0	0	0	2	0	0	2	0	0	0
1:11170680:A:G	1	11170680	A	G	Prex2	ENSMUSG00000048960	missense_variant	MEDIUM	2	2	2	2	2	2	2	0	0	0	0	0	2	2	0	2	0	0	0	2	2	2	0	2	2	2	0	2	2	2	0	2	2	2	0	2
1:11170694:G:A	1	11170694	G	A	Prex2	ENSMUSG00000048960	missense_variant	MEDIUM	0	0	0	0	0	0	0	0	0	0	0	0	0	0	0	0	0	0	0	0	0	0	0	0	0	0	0	0	0	2	0	0	0	0	0	0
1:11170725:A:T	1	11170725	A	T	Prex2	ENSMUSG00000048960	missense_variant	MEDIUM	0	0	0	0	0	0	0	0	0	0	0	0	0	0	0	2	0	0	0	0	0	0	0	0	0	0	0	0	0	0	0	0	0	0	0	0
1:11170773:G:A	1	11170773	G	A	Prex2	ENSMUSG00000048960	missense_variant	MEDIUM	0	0	0	0	0	0	0	0	0	0	0	0	0	0	0	0	0	0	0	0	0	0	0	0	0	0	0	0	0	0	0	0	0	0	0	2
1:11185201:C:A	1	11185201	C	A	Prex2	ENSMUSG00000048960	missense_variant	MEDIUM	0	0	0	0	0	0	0	0	0	0	0	0	0	0	0	0	0	0	0	0	0	0	0	0	0	1	0	0	0	0	0	0	0	0	0	0
1:11186636:G:T	1	11186636	G	T	Prex2	ENSMUSG00000048960	splice_acceptor_variant	HIGH	0	0	0	0	0	0	0	0	1	0	0	0	0	0	0	0	0	0	0	0	0	0	0	0	0	0	0	0	0	0	0	0	0	0	0	0
1:11186723:A:G	1	11186723	A	G	Prex2	ENSMUSG00000048960	missense_variant	MEDIUM	0	0	0	0	0	0	0	0	0	0	0	0	0	0	0	0	0	0	0	0	0	0	0	0	0	0	0	0	0	0	0	0	2	0	0	0
1:11186756:C:T	1	11186756	C	T	Prex2	ENSMUSG00000048960	missense_variant	MEDIUM	0	0	0	0	0	0	0	0	0	0	0	0	0	0	0	0	0	0	0	0	0	0	0	0	0	0	0	0	0	2	0	0	2	0	0	0
1:11186760:C:T	1	11186760	C	T	Prex2	ENSMUSG00000048960	missense_variant	MEDIUM	0	0	0	0	0	0	0	0	0	0	0	0	0	0	0	0	0	0	0	0	0	0	0	0	0	0	0	0	0	2	0	0	2	0	0	0
1:11186773:A:C	1	11186773	A	C	Prex2	ENSMUSG00000048960	splice_region_variant,intron_variant	MEDIUM	0	0	0	0	0	0	0	2	2	2	0	0	2	2	0	0	2	0	0	0	2	0	0	0	0	0	2	0	0	0	2	0	0	2	0	2
1:11199836:C:T	1	11199836	C	T	Prex2	ENSMUSG00000048960	splice_region_variant,synonymous_variant	MEDIUM	0	0	0	0	0	0	0	2	2	2	0	0	0	0	0	2	2	0	0	0	0	0	0	0	0	0	2	0	0	2	2	0	0	0	0	0
1:11204059:A:G	1	11204059	A	G	Prex2	ENSMUSG00000048960	splice_region_variant,intron_variant	MEDIUM	0	0	0	0	0	0	0	0	0	0	0	0	0	0	0	0	0	0	0	0	0	0	0	0	0	0	0	0	0	2	0	0	0	0	0	0
1:11265732:C:T	1	11265732	C	T	Prex2	ENSMUSG00000048960	missense_variant	MEDIUM	0	0	0	0	0	0	0	0	0	0	0	0	2	2	0	0	0	2	2	0	2	0	2	0	0	0	0	0	0	0	0	0	0	2	2	2
1:11265734:T:G	1	11265734	T	G	Prex2	ENSMUSG00000048960	missense_variant	MEDIUM	0	0	0	0	0	0	0	0	0	0	0	0	0	0	0	2	0	0	0	0	0	0	0	0	0	0	0	0	0	0	0	0	0	0	0	0
1:11266163:C:T	1	11266163	C	T	Prex2	ENSMUSG00000048960	splice_region_variant,intron_variant	MEDIUM	0	0	0	0	0	0	0	2	2	2	0	0	2	2	0	2	2	2	2	0	2	0	2	0	0	0	2	0	0	2	2	0	2	2	2	2
1:11285085:A:G	1	11285085	A	G	Prex2	ENSMUSG00000048960	missense_variant	MEDIUM	0	0	0	0	0	0	0	0	0	0	0	0	0	0	0	2	0	2	2	0	0	0	2	0	0	0	0	0	0	2	0	0	2	0	2	2
1:11285166:C:T	1	11285166	C	T	Prex2	ENSMUSG00000048960	splice_region_variant,intron_variant	MEDIUM	0	0	0	0	0	0	0	0	0	0	0	0	0	0	0	2	0	2	2	0	0	0	2	0	0	0	0	0	0	2	0	0	2	0	2	2
1:11285167:G:A	1	11285167	G	A	Prex2	ENSMUSG00000048960	splice_region_variant,intron_variant	MEDIUM	0	0	0	0	0	0	0	0	0	0	0	0	0	0	0	0	0	0	0	0	0	0	0	0	0	0	0	0	0	2	0	0	0	0	0	0
1:11289327:G:A	1	11289327	G	A	Prex2	ENSMUSG00000048960	splice_region_variant,intron_variant	MEDIUM	0	0	0	0	0	0	0	0	0	0	0	0	0	0	0	0	0	0	0	0	0	0	0	0	0	0	0	0	0	0	0	0	2	0	0	0
1:11518701:C:A	1	11518701	C	A	A830018L16Rik	ENSMUSG00000057715	missense_variant	MEDIUM	0	0	0	0	0	0	0	0	0	0	0	0	0	0	0	0	0	0	0	0	0	0	0	0	0	0	0	0	0	0	0	0	2	0	0	0
1:11518717:T:C	1	11518717	T	C	A830018L16Rik	ENSMUSG00000057715	splice_region_variant,intron_variant	MEDIUM	0	0	0	0	0	0	0	2	2	2	0	0	2	2	0	0	2	2	2	0	2	0	2	0	0	0	2	0	0	0	2	0	0	2	2	0
1:11588478:GC:G	1	11588478	GC	G	A830018L16Rik	ENSMUSG00000057715	frameshift_variant	HIGH	NA	NA	NA	NA	NA	NA	NA	NA	NA	NA	NA	NA	2	2	NA	NA	NA	NA	NA	NA	2	NA	NA	NA	NA	NA	NA	NA	NA	NA	NA	NA	NA	2	NA	NA
1:11588550:A:AGGT	1	11588550	A	AGGT	A830018L16Rik	ENSMUSG00000057715	splice_region_variant,intron_variant	MEDIUM	NA	NA	NA	NA	NA	NA	NA	NA	NA	NA	NA	NA	NA	NA	NA	2	NA	NA	NA	NA	NA	NA	NA	NA	NA	NA	NA	NA	NA	2	NA	NA	2	NA	NA	NA
1:11748046:A:C	1	11748046	A	C	A830018L16Rik	ENSMUSG00000057715	missense_variant	MEDIUM	0	1	0	1	1	1	0	0	0	1	0	1	0	0	0	1	1	0	0	0	0	0	0	1	0	1	0	1	0	1	0	0	1	0	0	0
1:11798481:G:A	1	11798481	G	A	A830018L16Rik	ENSMUSG00000057715	splice_region_variant,synonymous_variant	MEDIUM	0	0	0	0	0	0	0	0	0	0	0	0	0	0	0	0	0	0	0	0	0	0	0	0	0	0	0	0	0	0	0	0	2	0	0	0
1:11798482:C:T	1	11798482	C	T	A830018L16Rik	ENSMUSG00000057715	missense_variant,splice_region_variant	MEDIUM	0	0	0	0	0	0	0	0	0	0	0	0	0	0	0	0	0	0	0	0	0	0	0	0	0	0	0	0	0	0	0	0	2	0	0	0
1:11933536:A:G	1	11933536	A	G	A830018L16Rik	ENSMUSG00000057715	splice_region_variant,intron_variant	MEDIUM	2	2	2	2	2	2	2	0	0	0	0	0	2	2	0	0	0	2	2	2	2	2	2	2	2	2	0	2	2	0	0	2	2	2	2	0
1:11933537:C:T	1	11933537	C	T	A830018L16Rik	ENSMUSG00000057715	splice_region_variant,intron_variant	MEDIUM	0	0	0	0	0	0	0	0	0	0	0	0	0	0	0	0	0	0	0	0	0	0	0	0	0	0	0	0	0	0	0	0	2	0	0	0
1:11933566:A:T	1	11933566	A	T	A830018L16Rik	ENSMUSG00000057715	missense_variant	MEDIUM	0	0	0	0	0	0	0	0	0	0	0	0	0	0	0	0	0	0	0	0	0	0	0	0	0	0	0	0	0	0	0	0	2	0	0	0
1:11972040:T:C	1	11972040	T	C	A830018L16Rik	ENSMUSG00000057715	splice_region_variant,intron_variant	MEDIUM	0	0	0	0	0	0	0	0	0	0	0	0	0	0	0	0	0	0	0	0	0	0	0	0	0	0	0	0	0	0	0	0	2	0	0	0
1:12669090:G:A	1	12669090	G	A	NA	ENSMUSG00000097171	splice_region_variant,non_coding_transcript_exon_variant	MEDIUM	0	0	0	0	0	0	0	0	0	0	0	0	0	0	0	0	0	0	0	0	0	0	0	0	0	0	0	0	0	0	0	0	2	0	0	0
1:12786071:C:T	1	12786071	C	T	Sulf1	ENSMUSG00000016918	splice_region_variant,intron_variant	MEDIUM	0	0	0	0	0	0	0	0	0	0	0	0	0	0	0	0	0	0	0	0	0	0	0	0	0	0	0	0	0	0	0	0	2	0	0	0
1:12786701:G:A	1	12786701	G	A	Sulf1	ENSMUSG00000016918	splice_region_variant,intron_variant	MEDIUM	0	0	0	0	0	0	0	0	0	0	0	0	0	0	0	2	0	0	0	0	0	0	0	0	0	0	0	0	0	0	0	0	0	0	0	0
1:12805339:C:T	1	12805339	C	T	Sulf1	ENSMUSG00000016918	splice_region_variant,intron_variant	MEDIUM	0	0	0	0	0	0	0	0	0	0	0	0	0	0	0	2	0	0	0	0	0	0	0	0	0	0	0	0	0	0	0	0	0	0	0	0
1:12818378:T:C	1	12818378	T	C	Sulf1	ENSMUSG00000016918	splice_region_variant,synonymous_variant	MEDIUM	0	0	0	0	0	0	0	0	0	0	0	0	0	0	0	0	0	0	0	0	0	0	0	0	0	0	0	0	0	0	0	0	2	0	0	0
1:12820397:A:T	1	12820397	A	T	Sulf1	ENSMUSG00000016918	splice_region_variant,intron_variant	MEDIUM	0	0	0	0	0	0	0	0	0	0	0	0	0	0	0	0	0	0	0	0	0	0	0	0	0	0	0	0	0	0	0	0	2	0	0	0
1:12820533:T:G	1	12820533	T	G	Sulf1	ENSMUSG00000016918	splice_region_variant,intron_variant	MEDIUM	0	0	0	0	0	0	0	0	0	0	0	0	0	0	0	0	0	0	0	0	0	0	0	0	0	0	0	0	0	0	0	0	2	0	0	0
1:12836309:T:C	1	12836309	T	C	Sulf1	ENSMUSG00000016918	missense_variant	MEDIUM	0	0	0	0	0	0	0	0	0	0	0	0	0	0	0	2	0	0	0	0	0	0	0	0	0	0	0	0	0	0	0	0	0	0	0	0
1:12838515:T:G	1	12838515	T	G	Sulf1	ENSMUSG00000016918	missense_variant	MEDIUM	0	0	0	0	0	0	0	0	0	0	0	0	0	0	0	0	0	0	0	0	0	0	0	0	0	0	0	0	0	0	0	0	2	0	0	0
1:12838585:A:C	1	12838585	A	C	Sulf1	ENSMUSG00000016918	missense_variant	MEDIUM	0	0	0	0	0	0	0	0	0	0	0	0	0	0	0	0	1	0	1	0	0	0	0	0	0	0	0	0	0	0	0	0	0	0	0	0
1:12838614:G:A	1	12838614	G	A	Sulf1	ENSMUSG00000016918	splice_region_variant,intron_variant	MEDIUM	0	0	0	0	0	0	0	0	0	0	0	0	0	0	0	0	0	0	0	0	0	0	0	0	0	0	0	0	0	0	0	0	2	0	0	0
1:12840481:G:A	1	12840481	G	A	Sulf1	ENSMUSG00000016918	missense_variant	MEDIUM	0	0	0	0	0	0	0	0	0	0	0	0	0	0	0	2	0	0	0	0	0	0	0	0	0	0	0	0	0	0	0	0	2	0	0	0
1:12841443:C:G	1	12841443	C	G	Sulf1	ENSMUSG00000016918	missense_variant,splice_region_variant	MEDIUM	0	0	0	0	0	0	0	0	0	0	0	0	0	0	0	2	0	0	0	0	0	0	0	0	0	0	0	0	0	0	0	0	0	0	0	0
1:12841450:A:G	1	12841450	A	G	Sulf1	ENSMUSG00000016918	missense_variant	MEDIUM	0	0	0	0	0	0	0	0	0	0	0	0	0	0	0	2	0	0	0	0	0	0	0	0	0	0	0	0	0	0	0	0	0	0	0	0
1:12842645:T:C	1	12842645	T	C	Sulf1	ENSMUSG00000016918	splice_region_variant,intron_variant	MEDIUM	0	0	0	0	0	0	0	0	0	0	0	0	0	0	0	0	0	0	0	0	0	0	0	0	0	0	0	0	0	0	0	0	2	0	0	0
1:12848088:C:T	1	12848088	C	T	Sulf1	ENSMUSG00000016918	splice_region_variant,intron_variant	MEDIUM	0	0	0	0	0	0	0	0	0	0	0	0	0	0	0	2	0	0	0	0	0	0	0	0	0	0	0	0	0	0	0	0	2	0	0	0
1:12872327:T:C	1	12872327	T	C	Slco5a1	ENSMUSG00000025938	splice_region_variant,synonymous_variant	MEDIUM	0	0	0	0	0	0	0	0	0	0	0	0	0	0	0	2	0	0	0	0	0	0	0	0	0	0	0	0	0	2	0	0	0	0	0	0
1:12879298:G:A	1	12879298	G	A	Slco5a1	ENSMUSG00000025938	stop_gained	HIGH	0	0	0	0	0	0	0	0	0	0	0	0	2	0	0	0	0	0	0	0	0	0	0	0	0	0	0	0	0	0	0	0	0	0	0	0
1:12879384:G:A	1	12879384	G	A	Slco5a1	ENSMUSG00000025938	splice_region_variant,intron_variant	MEDIUM	0	0	0	0	0	0	0	0	0	0	0	0	0	0	0	2	0	0	0	0	0	0	0	0	0	0	0	0	0	0	0	0	0	0	0	0
1:12881285:C:T	1	12881285	C	T	Slco5a1	ENSMUSG00000025938	splice_region_variant,intron_variant	MEDIUM	0	0	0	0	0	0	0	0	0	0	0	0	0	0	0	0	0	0	0	0	0	0	0	0	0	0	0	0	0	0	0	0	2	0	0	0
1:12881392:A:C	1	12881392	A	C	Slco5a1	ENSMUSG00000025938	missense_variant	MEDIUM	1	0	0	0	0	0	0	0	0	0	0	0	0	0	0	0	0	0	0	0	0	0	0	0	0	0	0	0	0	0	0	0	0	0	0	0
1:12881458:A:T	1	12881458	A	T	Slco5a1	ENSMUSG00000025938	splice_region_variant,intron_variant	MEDIUM	0	0	0	0	0	0	0	0	0	0	0	0	0	0	0	0	0	0	0	0	0	0	0	0	0	0	0	0	0	0	0	0	2	0	0	0
1:12894429:C:T	1	12894429	C	T	Slco5a1	ENSMUSG00000025938	splice_region_variant,synonymous_variant	MEDIUM	0	0	0	0	0	0	0	0	0	0	0	0	0	0	0	2	0	0	0	0	0	0	0	0	0	0	0	0	0	0	0	0	0	0	0	2
1:12944115:GGA:G	1	12944115	GGA	G	Slco5a1	ENSMUSG00000025938	splice_region_variant,intron_variant	MEDIUM	2	2	2	2	2	2	2	2	2	2	NA	NA	2	2	NA	2	2	2	2	2	2	2	2	2	2	2	2	2	2	2	2	2	2	2	2	NA
1:12944117:A:G	1	12944117	A	G	Slco5a1	ENSMUSG00000025938	splice_region_variant,intron_variant	MEDIUM	0	0	0	0	0	0	0	0	0	0	0	0	0	0	0	0	0	0	0	0	0	0	0	0	0	0	0	0	0	0	0	0	2	0	0	0
1:12990219:T:C	1	12990219	T	C	Slco5a1	ENSMUSG00000025938	missense_variant	MEDIUM	0	0	0	0	0	0	0	0	0	0	0	0	0	0	0	2	0	0	0	0	0	0	2	0	0	0	0	2	2	0	0	0	0	0	2	0
1:12990446:G:A	1	12990446	G	A	Slco5a1	ENSMUSG00000025938	missense_variant	MEDIUM	0	0	0	0	0	0	0	0	0	0	0	0	0	0	0	2	0	0	0	0	0	0	0	0	0	0	0	0	0	0	0	0	0	0	0	0
1:13076347:G:A	1	13076347	G	A	NA	ENSMUSG00000099498	splice_region_variant,intron_variant,non_coding_transcript_variant	MEDIUM	0	0	0	0	0	0	0	0	0	0	0	0	0	0	0	NA	0	0	0	0	0	0	0	0	0	0	0	0	0	NA	0	0	2	0	0	0
1:13076352:A:C	1	13076352	A	C	NA	ENSMUSG00000099498	splice_acceptor_variant,non_coding_transcript_variant	HIGH	0	0	0	0	0	0	0	0	0	0	0	0	0	0	0	NA	0	0	0	0	0	0	0	0	0	0	0	0	0	NA	0	0	2	0	0	0
1:13114279:C:T	1	13114279	C	T	Prdm14	ENSMUSG00000042414	missense_variant	MEDIUM	0	0	0	0	0	0	0	0	0	0	0	0	0	0	0	0	0	0	0	0	0	0	0	0	0	0	0	0	0	0	0	0	2	0	0	0
1:13114283:T:C	1	13114283	T	C	Prdm14	ENSMUSG00000042414	missense_variant	MEDIUM	0	0	0	0	0	0	0	0	0	0	0	0	0	0	0	0	0	0	0	0	0	0	0	0	0	0	0	0	0	0	0	0	2	0	0	0
1:13114331:C:T	1	13114331	C	T	Prdm14	ENSMUSG00000042414	missense_variant	MEDIUM	0	0	0	0	0	0	0	0	0	0	0	0	0	0	0	0	0	0	0	0	0	0	0	0	0	0	0	0	0	0	0	0	2	0	0	0
1:13118798:T:C	1	13118798	T	C	Prdm14	ENSMUSG00000042414	missense_variant	MEDIUM	0	0	0	0	0	0	0	2	0	0	0	0	0	0	0	0	0	0	0	0	0	0	0	0	0	0	0	0	0	0	0	0	0	0	0	0
1:13122474:C:T	1	13122474	C	T	Prdm14	ENSMUSG00000042414	missense_variant	MEDIUM	2	2	2	2	2	2	2	0	2	2	0	0	2	2	0	2	2	2	2	2	2	2	2	2	2	2	2	2	2	0	2	2	2	2	0	0
1:13122486:C:T	1	13122486	C	T	Prdm14	ENSMUSG00000042414	missense_variant	MEDIUM	0	0	0	0	0	0	0	0	0	0	0	0	0	0	0	2	0	0	0	0	0	0	0	0	0	0	0	0	0	0	0	0	0	0	0	0
1:13122638:A:G	1	13122638	A	G	Prdm14	ENSMUSG00000042414	splice_region_variant,intron_variant	MEDIUM	0	0	0	0	0	0	0	0	0	0	0	0	0	0	0	0	0	0	0	0	0	0	0	0	0	0	0	0	0	2	0	0	0	0	0	NA
1:13124497:A:C	1	13124497	A	C	Prdm14	ENSMUSG00000042414	missense_variant	MEDIUM	0	0	0	0	0	0	0	0	0	0	0	0	0	0	0	0	0	0	0	0	0	0	0	0	0	0	0	0	0	0	0	0	2	0	0	0
1:13125186:A:G	1	13125186	A	G	Prdm14	ENSMUSG00000042414	missense_variant	MEDIUM	0	0	0	0	0	0	0	0	0	0	0	0	0	0	0	2	0	0	0	0	0	0	0	0	0	0	0	0	0	2	0	0	0	0	0	2
1:13125235:C:G	1	13125235	C	G	Prdm14	ENSMUSG00000042414	missense_variant	MEDIUM	0	0	0	0	0	0	0	0	0	0	0	0	0	0	0	2	0	0	0	0	0	0	0	0	0	0	0	0	0	2	0	0	0	0	0	2
1:13125235:C:T	1	13125235	C	T	Prdm14	ENSMUSG00000042414	missense_variant	MEDIUM	0	0	0	0	0	0	0	0	0	0	0	0	0	0	0	0	0	0	0	0	0	0	0	0	0	0	0	0	0	0	0	0	0	0	2	0
1:13125286:C:T	1	13125286	C	T	Prdm14	ENSMUSG00000042414	missense_variant	MEDIUM	0	0	0	0	0	0	0	0	0	0	0	0	0	0	0	0	0	0	0	0	0	0	0	0	0	0	0	0	0	0	0	0	0	0	0	2
1:13125346:A:T	1	13125346	A	T	Prdm14	ENSMUSG00000042414	missense_variant	MEDIUM	0	0	0	0	0	0	0	0	0	0	0	0	0	0	0	0	0	0	0	0	0	0	0	0	0	0	0	0	0	0	0	0	2	0	0	0
1:13125349:T:C	1	13125349	T	C	Prdm14	ENSMUSG00000042414	missense_variant	MEDIUM	0	0	0	0	0	0	0	0	0	0	0	0	0	0	0	0	0	0	0	0	0	0	0	0	0	0	0	0	0	0	0	0	2	0	0	0
1:13125373:C:A	1	13125373	C	A	Prdm14	ENSMUSG00000042414	missense_variant	MEDIUM	0	0	0	0	0	0	0	0	0	0	0	0	0	0	0	2	0	0	0	0	0	0	0	0	0	0	0	0	0	2	0	0	0	0	0	2
1:13125431:GCCA:G	1	13125431	GCCA	G	Prdm14	ENSMUSG00000042414	inframe_deletion	MEDIUM	NA	NA	NA	NA	NA	NA	NA	NA	NA	NA	NA	NA	NA	NA	NA	2	NA	NA	NA	NA	NA	NA	NA	NA	NA	NA	NA	NA	NA	2	NA	NA	NA	NA	NA	2
1:13125439:C:T	1	13125439	C	T	Prdm14	ENSMUSG00000042414	missense_variant	MEDIUM	0	0	0	0	0	0	0	0	0	0	0	0	0	0	0	0	0	0	0	0	0	0	0	0	0	0	0	0	0	2	0	0	0	0	0	2
1:13125513:T:C	1	13125513	T	C	Prdm14	ENSMUSG00000042414	missense_variant	MEDIUM	0	0	0	0	0	0	0	0	0	0	0	0	0	0	0	0	0	0	0	0	0	0	0	0	0	0	0	0	0	2	0	0	0	0	0	2
1:13125523:A:T	1	13125523	A	T	Prdm14	ENSMUSG00000042414	missense_variant	MEDIUM	0	0	0	0	0	0	0	0	0	0	0	0	0	0	0	0	0	0	0	0	0	0	0	0	0	0	0	0	0	0	0	0	2	0	0	0
1:13125634:C:T	1	13125634	C	T	Prdm14	ENSMUSG00000042414	missense_variant	MEDIUM	0	0	0	0	0	0	0	0	0	0	0	0	0	0	0	0	0	0	0	0	0	0	0	0	0	0	0	0	0	0	0	0	2	0	0	0
1:13125649:C:T	1	13125649	C	T	Prdm14	ENSMUSG00000042414	missense_variant	MEDIUM	2	2	2	2	2	2	2	0	2	2	0	0	2	2	0	0	2	0	0	2	2	2	0	2	2	2	2	2	2	0	2	2	0	2	0	0
1:13125682:A:T	1	13125682	A	T	Prdm14	ENSMUSG00000042414	missense_variant	MEDIUM	2	0	0	0	0	0	0	0	0	0	0	0	0	0	0	0	0	0	0	0	0	0	0	0	0	0	0	0	0	0	0	0	0	0	0	0
1:13125717:C:T	1	13125717	C	T	Prdm14	ENSMUSG00000042414	missense_variant	MEDIUM	0	0	0	0	0	0	0	0	0	0	0	0	0	0	0	2	0	0	0	0	0	0	0	0	0	0	0	0	0	0	0	0	0	0	0	0
1:13148522:C:T	1	13148522	C	T	Ncoa2	ENSMUSG00000005886	splice_region_variant,intron_variant	MEDIUM	0	0	0	0	0	0	0	0	0	0	0	0	0	0	0	0	0	2	2	0	0	0	2	0	0	0	0	0	0	0	0	0	0	0	2	0
1:13148523:G:A	1	13148523	G	A	Ncoa2	ENSMUSG00000005886	splice_region_variant,intron_variant	MEDIUM	0	0	0	0	0	0	0	0	0	0	0	0	0	0	0	0	0	0	0	0	0	0	0	0	0	0	0	0	0	0	0	0	2	0	0	0
1:13149111:TAAAAAC:T	1	13149111	TAAAAAC	T	Ncoa2	ENSMUSG00000005886	splice_region_variant,intron_variant	MEDIUM	2	2	2	2	2	2	2	2	2	2	NA	NA	2	2	NA	2	2	NA	NA	2	2	2	NA	2	2	2	2	2	2	NA	2	2	NA	2	NA	NA
1:13150768:C:T	1	13150768	C	T	Ncoa2	ENSMUSG00000005886	missense_variant	MEDIUM	0	0	0	0	0	0	0	0	0	0	0	0	0	0	0	0	0	0	0	0	0	0	0	0	0	0	0	0	0	0	0	0	2	0	0	0
1:13150792:C:T	1	13150792	C	T	Ncoa2	ENSMUSG00000005886	missense_variant	MEDIUM	0	0	0	0	0	0	0	0	0	0	0	0	0	0	0	0	0	0	0	0	0	0	0	0	0	0	0	0	0	0	0	0	2	0	0	0
1:13150841:C:CTGCTGA	1	13150841	C	CTGCTGA	Ncoa2	ENSMUSG00000005886	inframe_insertion	MEDIUM	NA	NA	NA	NA	NA	NA	NA	NA	NA	NA	NA	NA	NA	NA	NA	NA	NA	NA	NA	NA	NA	NA	NA	NA	NA	NA	NA	NA	NA	NA	NA	NA	2	NA	NA	NA
1:13150923:A:G	1	13150923	A	G	Ncoa2	ENSMUSG00000005886	splice_region_variant,intron_variant	MEDIUM	0	0	0	0	0	0	0	0	0	0	0	0	0	0	0	0	0	0	0	0	0	0	0	0	0	0	0	0	0	0	0	0	2	0	0	0
1:13152454:A:G	1	13152454	A	G	Ncoa2	ENSMUSG00000005886	splice_region_variant,synonymous_variant	MEDIUM	0	0	0	0	0	0	0	0	0	0	0	0	0	0	0	2	0	0	0	0	0	0	0	0	0	0	0	0	0	0	0	0	0	0	0	0
1:13164907:T:C	1	13164907	T	C	Ncoa2	ENSMUSG00000005886	missense_variant	MEDIUM	0	0	0	0	0	0	0	0	0	0	0	0	0	0	0	0	0	0	0	0	0	0	0	0	0	0	0	0	0	0	0	0	2	0	0	0
1:13167113:T:G	1	13167113	T	G	Ncoa2	ENSMUSG00000005886	splice_region_variant,intron_variant	MEDIUM	0	0	0	0	0	0	0	0	0	0	0	0	0	0	0	0	0	0	0	0	0	0	0	0	0	0	0	0	0	0	0	0	2	0	0	0
1:13174177:G:T	1	13174177	G	T	Ncoa2	ENSMUSG00000005886	missense_variant	MEDIUM	0	0	0	0	0	0	0	0	0	0	0	0	0	0	0	0	0	0	0	0	0	0	2	0	0	0	0	0	0	0	0	0	0	0	2	0
1:13174768:T:G	1	13174768	T	G	Ncoa2	ENSMUSG00000005886	missense_variant	MEDIUM	0	0	0	0	0	0	0	0	0	0	0	0	0	0	0	0	0	0	0	0	0	0	0	0	0	0	0	0	0	0	0	0	2	0	0	0
1:13175215:C:T	1	13175215	C	T	Ncoa2	ENSMUSG00000005886	missense_variant	MEDIUM	0	0	0	0	0	0	0	0	0	0	0	0	0	0	0	0	0	2	2	0	0	0	0	0	0	0	0	0	0	0	0	0	0	0	0	0
1:13181261:T:C	1	13181261	T	C	Ncoa2	ENSMUSG00000005886	missense_variant	MEDIUM	0	0	0	0	0	0	0	0	0	0	0	0	0	0	0	0	0	0	0	0	0	0	0	0	0	0	0	0	0	0	0	0	2	0	0	0
1:13181268:T:G	1	13181268	T	G	Ncoa2	ENSMUSG00000005886	missense_variant	MEDIUM	0	0	0	0	0	0	0	0	0	0	0	0	0	0	0	0	0	0	0	0	0	0	0	0	0	0	0	0	0	0	0	0	0	0	0	2
1:13184324:C:T	1	13184324	C	T	Ncoa2	ENSMUSG00000005886	missense_variant	MEDIUM	0	0	0	0	0	0	0	0	0	0	0	0	0	0	0	0	0	0	0	0	0	0	0	0	0	0	0	0	0	0	0	0	2	0	0	0
1:13186870:C:T	1	13186870	C	T	Ncoa2	ENSMUSG00000005886	missense_variant	MEDIUM	0	0	0	0	0	0	0	0	0	0	0	0	0	0	0	0	0	0	0	0	0	0	0	0	0	0	0	0	0	0	0	0	2	0	0	0
1:13376306:G:A	1	13376306	G	A	NA	ENSMUSG00000101476	splice_donor_variant,non_coding_transcript_variant	HIGH	0	0	0	0	0	0	0	0	0	0	0	0	0	0	0	2	0	0	0	0	0	0	0	0	0	0	0	0	0	0	0	0	2	0	0	0
1:13566403:T:TGA	1	13566403	T	TGA	Tram1	ENSMUSG00000025935	splice_region_variant,intron_variant	MEDIUM	NA	NA	NA	NA	NA	NA	NA	NA	NA	NA	NA	NA	NA	NA	NA	NA	NA	NA	NA	NA	NA	NA	NA	NA	NA	NA	NA	NA	NA	NA	NA	NA	2	NA	NA	NA
1:13571912:A:T	1	13571912	A	T	Tram1	ENSMUSG00000025935	splice_region_variant,intron_variant	MEDIUM	0	0	0	0	0	0	0	0	0	0	0	0	0	0	0	0	0	0	0	0	0	0	0	0	0	0	0	0	0	0	0	0	2	0	0	0
1:13572081:AT:A	1	13572081	AT	A	Tram1	ENSMUSG00000025935	splice_region_variant,intron_variant	MEDIUM	NA	NA	NA	NA	NA	NA	NA	NA	NA	NA	NA	NA	NA	NA	NA	2	NA	NA	NA	NA	NA	NA	NA	NA	NA	NA	NA	NA	NA	2	NA	NA	NA	NA	NA	NA
1:13581034:C:T	1	13581034	C	T	Tram1	ENSMUSG00000025935	missense_variant	MEDIUM	0	0	0	0	0	0	0	0	0	0	0	0	0	0	0	0	0	0	0	0	0	0	0	0	2	0	0	0	0	0	0	0	0	0	0	2
1:13581092:G:A	1	13581092	G	A	Tram1	ENSMUSG00000025935	splice_region_variant,intron_variant	MEDIUM	0	0	0	0	0	0	0	0	0	0	0	0	0	0	0	0	0	0	0	0	0	0	0	0	0	0	0	0	0	0	0	0	2	0	0	0
1:13626908:G:GAAAAA	1	13626908	G	GAAAAA	Lactb2	ENSMUSG00000025937	splice_region_variant,intron_variant	MEDIUM	NA	NA	NA	NA	NA	NA	NA	NA	NA	NA	NA	NA	NA	NA	NA	0	NA	NA	NA	NA	NA	NA	NA	NA	NA	NA	NA	NA	NA	NA	NA	NA	0	NA	1	NA
1:13626908:G:GAAAAAA	1	13626908	G	GAAAAAA	Lactb2	ENSMUSG00000025937	splice_region_variant,intron_variant	MEDIUM	NA	NA	NA	NA	NA	NA	NA	NA	NA	NA	NA	NA	NA	NA	NA	0	NA	NA	NA	NA	NA	NA	NA	NA	NA	NA	NA	NA	NA	NA	NA	NA	0	NA	1	NA
1:13626908:GA:G	1	13626908	GA	G	Lactb2	ENSMUSG00000025937	splice_region_variant,intron_variant	MEDIUM	NA	NA	NA	NA	NA	NA	NA	NA	NA	NA	NA	NA	NA	NA	NA	2	NA	NA	NA	NA	NA	NA	NA	NA	NA	NA	NA	NA	NA	NA	NA	NA	2	NA	0	NA
1:13627415:T:C	1	13627415	T	C	Lactb2	ENSMUSG00000025937	missense_variant	MEDIUM	0	0	0	0	0	0	0	0	0	0	0	0	0	0	0	2	0	0	0	0	0	0	0	0	0	0	0	0	0	2	0	0	0	0	0	0
1:13627437:C:T	1	13627437	C	T	Lactb2	ENSMUSG00000025937	missense_variant,splice_region_variant	MEDIUM	0	0	0	0	0	0	0	0	0	0	0	0	0	0	0	0	0	0	0	0	0	0	0	0	0	0	0	0	0	0	0	0	2	0	0	0
1:13638246:T:C	1	13638246	T	C	Lactb2	ENSMUSG00000025937	missense_variant	MEDIUM	0	0	0	0	0	0	0	0	0	0	0	0	0	0	0	0	0	0	0	0	0	0	0	0	0	0	0	0	0	0	0	0	2	0	0	0
1:13647379:A:C	1	13647379	A	C	Lactb2	ENSMUSG00000025937	splice_region_variant,intron_variant	MEDIUM	0	0	0	0	0	0	0	0	0	0	0	0	0	0	0	2	0	0	0	0	0	0	0	0	0	0	0	0	0	2	0	0	0	0	0	0
1:13647506:T:A	1	13647506	T	A	Lactb2	ENSMUSG00000025937	missense_variant	MEDIUM	0	0	0	0	0	0	0	0	0	0	0	0	0	0	0	0	0	0	0	0	0	0	0	0	0	0	0	0	0	0	0	0	2	0	0	0
1:13660322:C:T	1	13660322	C	T	Lactb2	ENSMUSG00000025937	splice_region_variant,intron_variant	MEDIUM	2	2	2	0	0	0	2	0	0	0	0	0	0	0	0	0	0	0	0	0	0	0	0	2	0	0	0	2	2	0	0	0	0	0	0	0
1:13684105:G:A	1	13684105	G	A	Xkr9	ENSMUSG00000067813	missense_variant	MEDIUM	0	0	0	0	0	0	0	0	0	0	0	0	0	0	0	0	0	0	0	0	0	0	0	0	0	0	0	0	0	0	0	0	2	0	0	0
1:13684132:C:G	1	13684132	C	G	Xkr9	ENSMUSG00000067813	missense_variant	MEDIUM	2	2	2	0	0	0	2	0	0	0	0	0	0	0	0	0	0	0	0	0	0	0	0	2	0	0	0	2	2	0	0	0	0	0	2	0
1:13700751:G:A	1	13700751	G	A	Xkr9	ENSMUSG00000067813	splice_region_variant,intron_variant	MEDIUM	0	0	0	0	0	0	0	0	0	0	0	0	0	0	0	2	0	0	0	0	0	0	0	0	0	0	0	0	0	0	0	0	0	0	0	0
1:13700824:A:G	1	13700824	A	G	Xkr9	ENSMUSG00000067813	missense_variant	MEDIUM	0	0	0	0	0	0	0	0	0	0	0	0	0	0	0	2	0	0	0	0	0	0	0	0	0	0	0	0	0	0	0	0	2	0	0	0
1:13700844:C:G	1	13700844	C	G	Xkr9	ENSMUSG00000067813	missense_variant	MEDIUM	0	0	0	0	0	0	0	0	0	0	0	0	0	0	0	2	0	0	0	0	0	0	0	0	0	0	0	0	0	0	0	0	0	0	0	0
1:13700856:C:T	1	13700856	C	T	Xkr9	ENSMUSG00000067813	missense_variant	MEDIUM	0	0	0	0	0	0	0	0	0	0	0	0	0	0	0	2	0	0	0	0	0	0	0	0	0	0	0	0	0	0	0	0	0	0	0	0
1:13700937:G:A	1	13700937	G	A	Xkr9	ENSMUSG00000067813	missense_variant	MEDIUM	0	0	0	2	2	2	0	2	2	2	0	0	2	2	0	0	2	0	0	2	2	2	2	0	0	2	2	0	0	0	2	2	0	2	0	0
1:13701138:G:C	1	13701138	G	C	Xkr9	ENSMUSG00000067813	missense_variant	MEDIUM	0	0	0	0	0	0	0	0	0	0	0	0	0	0	0	2	0	0	0	0	0	0	0	0	0	0	0	0	0	0	0	0	0	0	0	0
1:13701312:C:A	1	13701312	C	A	Xkr9	ENSMUSG00000067813	missense_variant	MEDIUM	0	0	0	0	0	0	0	0	0	0	0	0	0	0	0	2	0	0	0	0	0	0	0	0	0	0	0	0	0	2	0	0	2	0	0	0
1:14183499:C:A	1	14183499	C	A	Eya1	ENSMUSG00000025932	splice_region_variant,intron_variant	MEDIUM	0	0	0	0	0	0	0	0	0	0	0	0	0	0	0	0	0	0	0	0	0	0	0	0	0	0	0	0	0	0	0	0	2	0	0	0
1:14184341:C:A	1	14184341	C	A	Eya1	ENSMUSG00000025932	splice_region_variant,intron_variant	MEDIUM	0	0	0	0	0	0	0	0	0	0	0	0	0	0	0	2	0	0	0	0	0	0	0	0	0	0	0	0	0	2	0	0	0	0	0	0
1:14208887:T:C	1	14208887	T	C	Eya1	ENSMUSG00000025932	splice_region_variant,intron_variant	MEDIUM	0	0	0	0	0	0	0	0	0	0	0	0	0	0	0	2	0	0	0	0	0	0	0	0	0	0	0	0	0	2	0	0	2	0	0	0
1:14231405:T:C	1	14231405	T	C	Eya1	ENSMUSG00000025932	splice_region_variant,intron_variant	MEDIUM	0	0	0	0	0	0	0	0	0	0	0	0	0	0	0	0	0	0	0	0	0	0	0	0	0	0	0	0	0	0	0	0	2	0	0	0
1:14231511:T:A	1	14231511	T	A	Eya1	ENSMUSG00000025932	missense_variant	MEDIUM	0	0	0	0	0	0	0	0	0	0	0	0	0	0	0	0	0	0	0	0	0	0	0	0	0	0	0	0	0	0	0	0	2	0	0	0
1:14252422:A:G	1	14252422	A	G	Eya1	ENSMUSG00000025932	splice_region_variant,intron_variant	MEDIUM	0	0	0	0	0	0	0	0	0	0	0	0	0	0	0	0	0	0	0	0	0	0	0	0	0	0	0	0	0	0	0	0	2	0	0	0
1:14252596:C:T	1	14252596	C	T	Eya1	ENSMUSG00000025932	missense_variant	MEDIUM	0	0	0	0	0	0	0	0	0	0	0	0	0	0	0	0	0	0	0	0	0	0	0	0	0	0	0	0	0	0	0	0	2	0	0	0
1:14754323:C:T	1	14754323	C	T	Msc	ENSMUSG00000025930	splice_region_variant,synonymous_variant	MEDIUM	0	0	0	0	0	0	0	0	0	0	0	0	0	0	0	2	0	0	0	0	0	0	0	0	0	0	0	0	0	0	0	0	0	0	0	0
1:14755595:C:CGTCCGG	1	14755595	C	CGTCCGG	Msc	ENSMUSG00000025930	inframe_insertion	MEDIUM	NA	NA	NA	NA	NA	NA	NA	NA	NA	NA	NA	NA	NA	NA	NA	2	NA	NA	NA	NA	NA	NA	NA	NA	2	NA	NA	NA	NA	2	NA	NA	2	NA	NA	NA
1:14875896:T:C	1	14875896	T	C	Trpa1	ENSMUSG00000032769	missense_variant	MEDIUM	0	0	0	0	0	0	0	0	0	0	0	0	0	0	0	0	0	0	0	0	0	0	0	0	0	0	0	0	0	0	0	0	2	0	0	0
1:14880268:CTG:C	1	14880268	CTG	C	Trpa1	ENSMUSG00000032769	splice_acceptor_variant,intron_variant	HIGH	NA	NA	NA	NA	NA	NA	NA	NA	NA	NA	NA	NA	NA	NA	NA	NA	NA	NA	NA	NA	NA	NA	NA	NA	2	NA	NA	NA	NA	NA	NA	NA	NA	NA	NA	NA
1:14881590:C:A	1	14881590	C	A	Trpa1	ENSMUSG00000032769	splice_region_variant,intron_variant	MEDIUM	0	0	0	0	0	0	0	0	0	0	0	0	0	0	0	0	0	0	0	0	0	0	0	0	2	0	0	0	0	0	0	0	0	0	0	0
1:14881778:T:G	1	14881778	T	G	Trpa1	ENSMUSG00000032769	missense_variant,splice_region_variant	MEDIUM	0	0	0	0	0	0	0	0	0	0	0	0	0	0	0	0	0	0	0	0	0	0	0	0	0	0	0	0	0	0	0	0	2	0	0	0
1:14884107:T:G	1	14884107	T	G	Trpa1	ENSMUSG00000032769	splice_region_variant,intron_variant	MEDIUM	0	0	0	0	0	0	0	0	0	0	0	0	0	0	0	2	0	0	0	0	0	0	0	0	2	0	0	0	0	0	0	0	0	0	0	2
1:14887591:C:T	1	14887591	C	T	Trpa1	ENSMUSG00000032769	splice_region_variant,intron_variant	MEDIUM	0	0	0	0	0	0	0	0	0	0	0	0	0	0	0	0	0	0	0	0	0	0	0	0	0	0	0	0	0	0	0	0	0	0	0	2
1:14889420:C:T	1	14889420	C	T	Trpa1	ENSMUSG00000032769	missense_variant	MEDIUM	2	2	2	0	0	0	2	0	0	0	0	0	0	0	0	0	0	2	2	0	0	0	2	2	2	0	0	0	0	0	0	0	2	0	0	0
1:14889424:A:T	1	14889424	A	T	Trpa1	ENSMUSG00000032769	missense_variant	MEDIUM	0	0	0	0	0	0	0	0	0	0	0	0	0	0	0	0	0	0	0	0	0	0	0	0	0	0	0	0	0	0	0	0	2	0	0	0
1:14889497:G:A	1	14889497	G	A	Trpa1	ENSMUSG00000032769	splice_region_variant,intron_variant	MEDIUM	0	0	0	0	0	0	0	0	0	0	0	0	0	0	0	0	0	0	0	0	0	0	0	0	2	0	0	0	0	0	0	0	2	0	0	0
1:14891298:G:GGCTTTAGGGA	1	14891298	G	GGCTTTAGGGA	Trpa1	ENSMUSG00000032769	splice_region_variant,intron_variant	MEDIUM	NA	NA	NA	NA	NA	NA	NA	NA	NA	NA	NA	NA	NA	NA	NA	NA	NA	NA	NA	NA	NA	NA	NA	NA	0	NA	NA	NA	NA	NA	NA	NA	2	NA	NA	NA
1:14891367:T:C	1	14891367	T	C	Trpa1	ENSMUSG00000032769	missense_variant	MEDIUM	0	0	0	0	0	0	0	0	0	0	0	0	0	0	0	0	0	0	0	0	0	0	0	0	2	0	0	0	0	0	0	0	2	0	0	0
1:14891382:G:T	1	14891382	G	T	Trpa1	ENSMUSG00000032769	missense_variant	MEDIUM	0	0	0	0	0	0	0	0	0	0	0	0	0	0	0	0	0	0	0	0	0	0	0	0	0	0	0	0	0	0	0	0	2	0	0	0
1:14891406:G:T	1	14891406	G	T	Trpa1	ENSMUSG00000032769	splice_region_variant,intron_variant	MEDIUM	0	0	0	0	0	0	0	0	0	0	0	0	0	0	0	0	0	0	0	0	0	0	0	0	2	0	0	0	0	0	0	0	0	0	0	0
1:14896571:G:C	1	14896571	G	C	Trpa1	ENSMUSG00000032769	missense_variant	MEDIUM	0	0	0	0	0	0	0	0	0	0	0	0	0	0	0	0	0	0	0	0	0	0	0	0	0	0	0	0	0	0	0	0	2	0	0	0
1:14898248:G:A	1	14898248	G	A	Trpa1	ENSMUSG00000032769	splice_region_variant,intron_variant	MEDIUM	0	0	0	0	0	0	0	0	0	0	0	0	0	0	0	2	0	0	0	0	0	0	0	0	2	0	0	0	0	0	0	0	2	0	0	0
1:14898253:C:T	1	14898253	C	T	Trpa1	ENSMUSG00000032769	splice_region_variant,intron_variant	MEDIUM	0	0	0	0	0	0	0	0	0	0	0	0	0	0	0	0	0	0	0	0	0	0	0	0	0	0	0	0	0	0	0	0	2	0	0	0
1:14899454:A:G	1	14899454	A	G	Trpa1	ENSMUSG00000032769	splice_region_variant,intron_variant	MEDIUM	0	0	0	0	0	0	0	0	0	0	0	0	0	0	0	0	0	0	0	0	0	0	0	0	0	0	0	0	0	0	0	0	2	0	0	0
1:14900059:C:T	1	14900059	C	T	Trpa1	ENSMUSG00000032769	splice_region_variant,intron_variant	MEDIUM	0	0	0	0	0	0	0	0	0	0	0	0	0	0	0	0	0	0	0	0	0	0	0	0	0	0	0	0	0	2	0	0	0	0	0	0
1:14901912:TGAGAGAGAGAGAGAGTGAGA:T	1	14901912	TGAGAGAGAGAGAGAGTGAGA	T	Trpa1	ENSMUSG00000032769	splice_region_variant,intron_variant	MEDIUM	NA	NA	NA	NA	NA	NA	NA	NA	NA	NA	NA	NA	NA	NA	NA	2	NA	NA	NA	NA	NA	NA	NA	NA	NA	NA	NA	NA	NA	NA	NA	NA	NA	NA	NA	NA
1:14901914:AGAGAGAGAGAGAGT:A	1	14901914	AGAGAGAGAGAGAGT	A	Trpa1	ENSMUSG00000032769	splice_region_variant,intron_variant	MEDIUM	NA	NA	NA	NA	NA	NA	NA	NA	NA	NA	NA	NA	NA	NA	NA	NA	NA	NA	NA	NA	NA	NA	NA	NA	2	NA	NA	NA	NA	NA	NA	NA	NA	NA	NA	NA
1:14903286:T:C	1	14903286	T	C	Trpa1	ENSMUSG00000032769	splice_region_variant,intron_variant	MEDIUM	0	0	0	0	0	0	0	0	0	0	0	0	0	0	0	0	0	0	0	0	0	0	0	0	0	0	0	0	0	2	0	0	0	0	0	0
1:14904143:T:G	1	14904143	T	G	Trpa1	ENSMUSG00000032769	splice_region_variant,intron_variant	MEDIUM	0	0	0	0	0	0	0	0	0	0	0	0	0	0	0	0	0	0	0	0	0	0	0	0	2	0	0	0	0	0	0	0	0	0	0	0
1:14904458:G:A	1	14904458	G	A	Trpa1	ENSMUSG00000032769	missense_variant	MEDIUM	0	0	0	0	0	0	0	0	0	0	0	0	0	0	0	2	0	0	0	0	0	0	0	0	2	0	0	0	0	2	0	0	2	0	0	0
1:14905960:G:A	1	14905960	G	A	Trpa1	ENSMUSG00000032769	missense_variant	MEDIUM	0	0	0	0	0	0	0	0	0	0	0	0	0	0	0	0	0	2	2	0	0	0	0	0	0	0	0	0	0	0	0	0	0	0	0	0
1:14906033:A:G	1	14906033	A	G	Trpa1	ENSMUSG00000032769	splice_region_variant,intron_variant	MEDIUM	0	0	0	0	0	0	0	0	0	0	0	0	0	0	0	2	0	0	0	0	0	0	0	0	2	0	0	0	0	2	0	0	0	0	0	0
1:14906034:T:C	1	14906034	T	C	Trpa1	ENSMUSG00000032769	splice_region_variant,intron_variant	MEDIUM	0	0	0	0	0	0	0	0	0	0	0	0	0	0	0	2	0	0	0	0	0	0	0	0	2	0	0	0	0	2	0	0	2	0	0	0
1:14910735:T:C	1	14910735	T	C	Trpa1	ENSMUSG00000032769	missense_variant	MEDIUM	0	0	0	0	0	0	0	0	0	0	0	0	0	0	0	0	0	0	0	0	0	0	0	0	0	0	0	0	0	0	0	0	2	0	0	0
1:14910834:C:T	1	14910834	C	T	Trpa1	ENSMUSG00000032769	missense_variant	MEDIUM	0	0	0	0	0	0	0	0	0	0	0	0	0	0	0	2	0	0	0	0	0	0	0	0	2	0	0	0	0	0	0	0	0	0	0	0
1:14910908:A:G	1	14910908	A	G	Trpa1	ENSMUSG00000032769	splice_region_variant,intron_variant	MEDIUM	0	0	0	0	0	0	0	0	0	0	0	0	0	0	0	0	0	0	0	0	0	0	0	0	0	0	0	0	0	0	0	0	2	0	0	0
1:14912353:C:T	1	14912353	C	T	Trpa1	ENSMUSG00000032769	splice_region_variant,intron_variant	MEDIUM	0	0	0	0	0	0	0	0	0	0	0	0	0	0	0	0	0	0	0	0	0	0	0	0	0	0	0	0	0	0	0	0	2	0	0	0
1:14912375:C:T	1	14912375	C	T	Trpa1	ENSMUSG00000032769	missense_variant	MEDIUM	0	0	0	0	0	0	0	0	0	0	0	0	0	0	0	0	0	0	0	0	0	0	0	0	0	0	0	0	0	0	0	0	2	0	0	0
1:14912453:A:G	1	14912453	A	G	Trpa1	ENSMUSG00000032769	missense_variant	MEDIUM	0	0	0	0	0	0	0	0	0	0	0	0	0	0	0	0	0	0	0	0	0	0	0	0	0	0	0	0	0	0	0	0	2	0	0	0
1:14912526:G:A	1	14912526	G	A	Trpa1	ENSMUSG00000032769	splice_region_variant,intron_variant	MEDIUM	0	0	0	0	0	0	0	0	0	0	0	0	0	0	0	2	0	0	0	0	0	0	0	0	2	0	0	0	0	0	0	0	0	0	0	0
1:15312539:A:G	1	15312539	A	G	Kcnb2	ENSMUSG00000092083	missense_variant	MEDIUM	0	0	0	0	0	0	0	0	0	0	0	0	0	0	0	0	0	0	0	0	0	0	0	0	0	0	0	0	2	0	0	0	0	0	0	0
1:15710459:T:A	1	15710459	T	A	Kcnb2	ENSMUSG00000092083	missense_variant	MEDIUM	2	2	2	2	2	2	2	2	2	2	0	0	2	2	0	2	2	2	2	2	2	2	2	2	2	2	2	2	2	2	2	2	2	2	2	2
1:15710608:G:C	1	15710608	G	C	Kcnb2	ENSMUSG00000092083	missense_variant	MEDIUM	0	0	0	0	0	0	0	0	0	0	0	0	0	0	0	0	0	0	0	0	0	0	0	0	0	0	0	0	0	0	0	0	2	0	0	0
1:15710904:G:A	1	15710904	G	A	Kcnb2	ENSMUSG00000092083	missense_variant	MEDIUM	0	0	0	0	0	0	0	0	0	0	0	0	0	0	0	0	0	0	0	0	0	0	0	0	0	0	0	0	0	0	0	0	2	0	0	0
1:15710985:G:A	1	15710985	G	A	Kcnb2	ENSMUSG00000092083	missense_variant	MEDIUM	0	0	0	0	0	0	0	0	0	0	0	0	0	0	0	0	0	0	0	0	0	0	0	0	2	0	0	0	0	2	0	0	0	0	0	0
1:15711438:G:A	1	15711438	G	A	Kcnb2	ENSMUSG00000092083	missense_variant	MEDIUM	0	0	0	0	0	0	0	0	0	0	0	0	0	0	0	2	0	0	0	0	0	0	0	0	0	0	0	0	0	0	0	0	0	0	0	0
1:15805720:C:G	1	15805720	C	G	Terf1	ENSMUSG00000025925	missense_variant	MEDIUM	0	0	0	0	0	0	0	0	0	0	0	0	0	0	0	0	0	0	0	0	0	0	0	0	0	0	0	0	0	2	0	0	0	0	0	0
1:15805726:G:A	1	15805726	G	A	Terf1	ENSMUSG00000025925	missense_variant	MEDIUM	0	0	0	0	0	0	0	0	0	0	0	0	0	0	0	0	0	0	0	0	0	0	0	0	0	0	0	0	0	0	0	0	2	0	0	0
1:15805795:C:A	1	15805795	C	A	Terf1	ENSMUSG00000025925	missense_variant	MEDIUM	0	0	0	0	0	0	0	0	0	0	0	0	0	0	0	2	0	0	0	0	0	0	0	0	2	0	0	0	0	2	0	0	2	0	0	0
1:15805828:G:A	1	15805828	G	A	Terf1	ENSMUSG00000025925	missense_variant	MEDIUM	0	0	0	0	0	0	0	0	0	0	0	0	0	0	0	0	0	0	0	0	0	0	0	0	0	0	0	0	0	2	0	0	0	0	0	0
1:15807660:C:G	1	15807660	C	G	Terf1	ENSMUSG00000025925	missense_variant	MEDIUM	0	0	0	0	0	0	0	0	0	0	0	0	0	0	0	0	0	0	0	0	0	0	0	0	0	0	0	0	0	0	0	0	2	0	0	0
1:15813036:A:G	1	15813036	A	G	Terf1	ENSMUSG00000025925	splice_region_variant,intron_variant	MEDIUM	2	2	2	2	0	0	2	0	0	0	0	0	2	2	0	2	0	2	2	0	0	0	2	2	2	0	0	0	0	2	0	0	0	0	2	0
1:15819010:G:A	1	15819010	G	A	Terf1	ENSMUSG00000025925	missense_variant	MEDIUM	2	2	2	2	0	0	2	0	0	0	0	0	2	2	0	0	0	2	2	0	0	0	2	2	0	0	0	0	0	0	0	0	2	0	0	0
1:15819043:G:A	1	15819043	G	A	Terf1	ENSMUSG00000025925	missense_variant	MEDIUM	0	0	0	0	0	0	0	0	0	0	0	0	0	0	0	0	0	0	0	0	0	0	0	0	0	0	0	0	0	0	0	0	2	0	0	0
1:15819045:G:T	1	15819045	G	T	Terf1	ENSMUSG00000025925	missense_variant	MEDIUM	0	0	0	0	0	0	0	0	0	0	0	0	0	0	0	0	0	0	0	0	0	0	0	0	0	0	0	0	0	0	0	0	2	0	0	0
1:15819055:G:A	1	15819055	G	A	Terf1	ENSMUSG00000025925	missense_variant	MEDIUM	2	2	2	2	0	0	2	0	0	0	0	0	2	2	0	0	0	2	2	0	0	0	2	2	0	0	0	0	0	0	0	0	2	0	0	0
1:15819070:C:G	1	15819070	C	G	Terf1	ENSMUSG00000025925	missense_variant	MEDIUM	2	2	2	2	0	0	2	0	0	0	0	0	2	2	0	0	0	2	2	0	0	0	2	2	0	0	0	0	0	0	0	0	2	0	0	0
1:15819078:A:T	1	15819078	A	T	Terf1	ENSMUSG00000025925	missense_variant	MEDIUM	0	0	0	0	0	0	0	0	0	0	0	0	0	0	0	0	0	0	0	0	0	0	0	0	0	0	0	0	0	0	0	0	2	0	0	0
1:15819090:G:A	1	15819090	G	A	Terf1	ENSMUSG00000025925	splice_region_variant,intron_variant	MEDIUM	2	2	2	2	0	0	2	0	0	0	0	0	2	2	0	0	0	2	2	0	0	0	2	2	0	0	0	0	0	0	0	0	2	0	0	0
1:15819693:G:C	1	15819693	G	C	Terf1	ENSMUSG00000025925	missense_variant	MEDIUM	0	0	0	0	0	0	0	0	0	0	0	0	0	0	0	0	0	0	0	0	0	0	0	0	0	0	0	0	0	0	0	0	2	0	0	0
1:15819757:A:G	1	15819757	A	G	Terf1	ENSMUSG00000025925	missense_variant	MEDIUM	2	2	2	2	0	0	2	0	0	0	0	0	2	2	0	0	0	2	2	0	0	0	2	2	0	0	0	0	0	0	0	0	2	0	0	0
1:15831501:TCA:T	1	15831501	TCA	T	Terf1	ENSMUSG00000025925	splice_region_variant,intron_variant	MEDIUM	NA	NA	NA	NA	NA	NA	NA	NA	NA	NA	NA	NA	NA	NA	NA	2	NA	NA	NA	NA	NA	NA	NA	NA	2	NA	NA	NA	NA	2	NA	NA	NA	NA	2	NA
1:15831564:A:T	1	15831564	A	T	Terf1	ENSMUSG00000025925	splice_region_variant,synonymous_variant	MEDIUM	2	2	2	2	0	0	2	0	0	0	0	0	2	2	0	0	0	2	2	0	0	0	2	2	0	0	0	0	0	0	0	0	2	0	0	0
1:15833434:C:G	1	15833434	C	G	Terf1	ENSMUSG00000025925	missense_variant	MEDIUM	0	0	0	0	0	0	0	0	0	0	0	0	0	0	0	0	0	0	0	0	0	0	0	0	0	0	0	0	0	0	0	0	2	0	0	0
1:15833438:C:A	1	15833438	C	A	Terf1	ENSMUSG00000025925	missense_variant	MEDIUM	2	2	2	2	0	0	2	0	0	0	0	0	2	2	0	2	0	0	0	0	0	0	2	2	2	0	0	0	0	2	0	0	2	0	2	0
1:15833442:C:T	1	15833442	C	T	Terf1	ENSMUSG00000025925	missense_variant	MEDIUM	2	2	2	2	0	0	2	0	0	0	0	0	2	2	0	0	0	0	0	0	0	0	2	2	0	0	0	0	0	0	0	0	2	0	0	0
1:15855801:C:A	1	15855801	C	A	Gm106	ENSMUSG00000032719	missense_variant	MEDIUM	0	0	0	0	0	0	0	0	0	0	0	0	0	0	0	0	0	0	0	0	0	0	0	0	0	0	0	0	0	0	0	0	2	0	0	0
1:15860271:T:C	1	15860271	T	C	Gm106	ENSMUSG00000032719	missense_variant	MEDIUM	0	0	0	0	0	0	0	0	0	0	0	0	0	0	0	2	0	0	0	0	0	0	0	0	2	0	0	0	0	2	0	0	2	0	0	2
1:15860327:A:G	1	15860327	A	G	Gm106	ENSMUSG00000032719	missense_variant	MEDIUM	0	0	0	0	0	0	0	0	0	0	0	0	0	0	0	2	0	0	0	0	0	0	0	0	2	0	0	0	0	2	0	0	2	0	0	2
1:15883640:C:T	1	15883640	C	T	Gm106	ENSMUSG00000032719	splice_region_variant,intron_variant	MEDIUM	0	0	0	0	0	0	0	0	0	0	0	0	0	0	0	0	0	0	0	0	0	0	0	0	0	0	0	0	0	0	0	0	2	0	0	0
1:15892510:C:T	1	15892510	C	T	Gm106	ENSMUSG00000032719	missense_variant	MEDIUM	0	0	0	0	0	0	0	0	0	0	0	0	0	2	0	0	0	0	0	0	0	0	0	0	0	0	0	0	0	0	0	0	0	0	0	0
1:16068793:A:G	1	16068793	A	G	4930444P10Rik	ENSMUSG00000067795	splice_region_variant,intron_variant	MEDIUM	0	0	0	0	0	0	0	0	0	0	0	0	0	0	0	0	0	0	0	0	0	0	0	0	0	0	0	0	0	0	0	0	2	0	0	0
1:16068827:T:C	1	16068827	T	C	4930444P10Rik	ENSMUSG00000067795	missense_variant	MEDIUM	0	0	0	0	0	0	0	0	0	0	0	0	0	0	0	2	0	0	0	0	0	0	0	0	2	0	0	0	0	2	0	0	2	0	0	0
1:16078610:T:G	1	16078610	T	G	4930444P10Rik	ENSMUSG00000067795	missense_variant	MEDIUM	0	0	0	0	0	0	0	0	0	0	0	0	0	0	0	0	0	0	0	0	0	0	0	0	0	0	0	0	0	0	0	0	2	0	0	0
1:16080956:T:C	1	16080956	T	C	4930444P10Rik	ENSMUSG00000067795	start_lost	MEDIUM	0	0	0	0	0	0	0	0	0	0	0	0	0	0	0	2	0	0	0	0	0	0	0	0	2	0	0	0	0	0	0	0	0	0	0	0
1:16101939:GA:G	1	16101939	GA	G	Rpl7	ENSMUSG00000043716	splice_region_variant,intron_variant	MEDIUM	NA	NA	NA	NA	NA	NA	NA	NA	NA	NA	NA	NA	NA	NA	NA	2	NA	NA	NA	NA	NA	NA	NA	NA	2	NA	NA	NA	NA	2	NA	NA	2	NA	NA	NA
1:16103262:G:T	1	16103262	G	T	Rpl7	ENSMUSG00000043716	missense_variant	MEDIUM	0	0	0	0	0	0	0	0	0	0	0	0	1	0	0	0	0	0	0	0	0	0	0	0	0	0	0	0	0	0	0	0	0	0	0	0
1:16131087:G:T	1	16131087	G	T	Rdh10	ENSMUSG00000025921	missense_variant	MEDIUM	0	0	0	0	0	0	0	0	1	0	0	0	0	0	0	0	0	0	0	0	0	0	0	0	0	0	0	0	0	0	0	0	0	0	0	0
1:16131137:G:A	1	16131137	G	A	Rdh10	ENSMUSG00000025921	missense_variant	MEDIUM	0	0	0	0	0	0	0	0	0	0	0	0	0	0	0	0	0	0	0	0	0	0	0	0	0	0	0	0	0	0	0	0	2	0	0	0
1:16131163:G:A	1	16131163	G	A	Rdh10	ENSMUSG00000025921	missense_variant	MEDIUM	0	0	0	0	0	0	0	0	0	0	0	0	0	0	0	0	0	0	0	0	0	0	0	0	0	0	0	0	0	0	0	0	2	0	0	0
1:16131374:G:A	1	16131374	G	A	Rdh10	ENSMUSG00000025921	missense_variant	MEDIUM	0	0	0	0	0	0	0	0	0	0	0	1	0	0	0	0	0	0	0	1	0	0	0	0	0	0	0	0	0	0	0	0	0	0	1	0
1:16131379:C:A	1	16131379	C	A	Rdh10	ENSMUSG00000025921	missense_variant	MEDIUM	0	0	0	0	0	0	0	0	0	0	0	0	0	0	0	0	0	0	0	1	0	0	0	0	0	0	0	0	0	0	0	0	0	0	0	0
1:16229784:A:G	1	16229784	A	G	Stau2	ENSMUSG00000025920	missense_variant	MEDIUM	0	0	0	0	0	0	0	0	0	0	0	0	0	0	0	0	0	0	0	0	0	0	0	0	0	0	0	0	0	0	0	0	2	0	0	0
1:16241899:T:C	1	16241899	T	C	NA	ENSMUSG00000100868	splice_region_variant,intron_variant,non_coding_transcript_variant	MEDIUM	2	2	2	0	2	2	2	0	2	2	0	0	0	0	0	0	2	2	2	2	2	2	0	2	0	2	2	0	2	2	2	2	0	2	2	2
1:16253904:A:G	1	16253904	A	G	Gm7568	ENSMUSG00000089982	splice_region_variant,intron_variant,non_coding_transcript_variant	MEDIUM	0	0	0	0	0	0	0	0	0	0	0	0	0	0	0	2	0	0	0	0	0	0	0	0	2	0	0	0	0	2	0	0	2	0	0	0
1:16366117:C:T	1	16366117	C	T	Stau2	ENSMUSG00000025920	missense_variant	MEDIUM	0	0	0	0	0	0	0	0	0	0	0	0	0	0	0	0	0	0	0	0	0	0	0	0	0	0	0	0	0	0	0	0	0	0	0	2
1:16366144:A:G	1	16366144	A	G	Stau2	ENSMUSG00000025920	splice_region_variant,intron_variant	MEDIUM	0	0	0	0	0	0	0	0	0	0	0	0	0	0	0	2	0	0	0	0	0	0	0	0	0	0	0	0	0	0	0	0	0	0	0	0
1:16389815:G:A	1	16389815	G	A	Stau2	ENSMUSG00000025920	splice_region_variant,intron_variant	MEDIUM	0	0	0	0	0	0	0	0	0	0	0	0	0	0	0	0	0	0	0	0	0	0	0	0	0	0	0	0	0	0	0	0	2	0	0	0
1:16509416:A:G	1	16509416	A	G	Stau2	ENSMUSG00000025920	splice_region_variant,intron_variant	MEDIUM	0	0	0	0	0	0	0	0	0	0	0	0	0	0	0	0	0	0	0	0	0	0	0	0	0	0	0	0	0	0	0	0	0	0	2	2
1:16602359:AAATATC:A	1	16602359	AAATATC	A	Ube2w	ENSMUSG00000025939	splice_region_variant,intron_variant	MEDIUM	NA	NA	NA	NA	NA	NA	NA	NA	NA	NA	NA	NA	NA	NA	NA	NA	NA	NA	NA	NA	NA	NA	NA	NA	NA	NA	NA	NA	NA	NA	NA	NA	2	NA	NA	NA
1:16643397:A:T	1	16643397	A	T	Tceb1	ENSMUSG00000079658	missense_variant	MEDIUM	0	0	0	0	0	0	0	0	0	0	0	0	0	0	0	0	0	0	0	0	0	0	0	0	0	0	0	0	0	0	0	0	1	0	0	0
1:16646985:G:C	1	16646985	G	C	Tceb1	ENSMUSG00000079658	splice_region_variant,intron_variant	MEDIUM	0	0	0	0	0	0	0	0	0	0	0	0	0	0	0	2	0	0	0	0	0	0	0	0	2	0	0	0	0	2	0	0	0	0	0	0
1:16646988:C:G	1	16646988	C	G	Tceb1	ENSMUSG00000079658	missense_variant,splice_region_variant	MEDIUM	0	0	0	0	0	0	0	0	0	0	0	0	0	0	0	0	0	0	0	0	0	0	0	0	0	0	0	0	0	0	0	0	2	0	0	0
1:16646997:G:GACC	1	16646997	G	GACC	Tceb1	ENSMUSG00000079658	inframe_insertion	MEDIUM	NA	NA	NA	NA	NA	NA	NA	NA	NA	NA	NA	NA	NA	NA	NA	NA	NA	NA	NA	NA	NA	NA	NA	NA	NA	NA	NA	NA	NA	NA	NA	NA	2	NA	NA	NA
1:16647003:G:C	1	16647003	G	C	Tceb1	ENSMUSG00000079658	missense_variant	MEDIUM	0	0	0	0	0	0	0	0	0	0	0	0	0	0	0	0	0	0	0	0	0	0	0	0	0	0	0	0	0	0	0	0	2	0	0	0
1:16647003:G:T	1	16647003	G	T	Tceb1	ENSMUSG00000079658	missense_variant	MEDIUM	0	0	0	0	0	0	0	0	0	0	0	0	0	0	0	1	0	0	0	0	0	0	0	0	0	0	0	0	0	0	0	0	0	0	0	0
1:16647006:G:C	1	16647006	G	C	Tceb1	ENSMUSG00000079658	missense_variant	MEDIUM	0	0	0	0	0	0	0	0	0	0	0	0	0	0	0	1	0	0	0	0	0	0	0	0	0	0	0	0	0	0	0	0	2	0	0	0
1:16647006:G:GACCACTACC	1	16647006	G	GACCACTACC	Tceb1	ENSMUSG00000079658	inframe_insertion	MEDIUM	NA	NA	NA	NA	NA	NA	NA	NA	NA	NA	NA	NA	NA	NA	NA	2	NA	NA	NA	NA	NA	NA	NA	NA	2	NA	NA	NA	NA	NA	NA	NA	NA	NA	NA	NA
1:16647012:T:C	1	16647012	T	C	Tceb1	ENSMUSG00000079658	missense_variant	MEDIUM	0	0	0	0	0	0	0	0	0	0	0	0	0	0	0	0	0	0	0	0	0	0	0	0	0	0	0	0	0	0	0	0	2	0	0	0
1:16647012:T:G	1	16647012	T	G	Tceb1	ENSMUSG00000079658	missense_variant	MEDIUM	0	0	0	0	0	0	0	0	0	0	0	0	0	0	0	0	0	0	0	0	0	0	0	0	0	0	0	0	0	1	0	0	0	0	0	0
1:16647059:T:TTAAA	1	16647059	T	TTAAA	Tceb1	ENSMUSG00000079658	splice_region_variant,intron_variant	MEDIUM	NA	NA	NA	NA	NA	NA	NA	NA	NA	NA	NA	NA	NA	NA	NA	NA	NA	NA	NA	NA	NA	NA	NA	NA	NA	NA	NA	NA	NA	NA	NA	NA	2	NA	NA	NA
1:16647060:A:AAAGAAG	1	16647060	A	AAAGAAG	Tceb1	ENSMUSG00000079658	splice_region_variant,intron_variant	MEDIUM	NA	NA	NA	NA	NA	NA	NA	NA	NA	NA	NA	NA	NA	NA	NA	NA	NA	NA	NA	NA	NA	NA	NA	NA	NA	NA	NA	NA	NA	2	NA	NA	NA	NA	NA	NA
1:16648011:G:GA	1	16648011	G	GA	Tceb1	ENSMUSG00000079658	splice_region_variant,intron_variant	MEDIUM	NA	NA	NA	NA	NA	NA	NA	NA	NA	NA	NA	NA	NA	NA	NA	0	NA	NA	NA	NA	NA	NA	NA	NA	0	NA	NA	NA	NA	NA	NA	NA	0	NA	NA	2
1:16648011:G:GAAAA	1	16648011	G	GAAAA	Tceb1	ENSMUSG00000079658	splice_region_variant,intron_variant	MEDIUM	NA	NA	NA	NA	NA	NA	NA	NA	NA	NA	NA	NA	NA	NA	NA	0	NA	NA	NA	NA	NA	NA	NA	NA	0	NA	NA	NA	NA	NA	NA	NA	2	NA	NA	0
1:16648011:GAA:G	1	16648011	GAA	G	Tceb1	ENSMUSG00000079658	splice_region_variant,intron_variant	MEDIUM	NA	NA	NA	NA	NA	NA	NA	NA	NA	NA	NA	NA	NA	NA	NA	2	NA	NA	NA	NA	NA	NA	NA	NA	2	NA	NA	NA	NA	NA	NA	NA	0	NA	NA	0
1:16660015:A:G	1	16660015	A	G	NA	ENSMUSG00000097744	splice_region_variant,intron_variant,non_coding_transcript_variant	MEDIUM	0	0	0	0	0	0	0	0	0	0	0	0	0	0	0	2	0	0	0	0	0	0	0	0	2	0	0	0	0	2	0	0	2	0	0	0
1:16665368:A:T	1	16665368	A	T	Tmem70	ENSMUSG00000025940	missense_variant	MEDIUM	0	0	0	0	0	0	0	0	0	0	0	0	0	0	0	0	0	0	0	0	0	0	0	0	0	0	0	0	0	0	0	0	2	0	0	0
1:16665491:C:T	1	16665491	C	T	Tmem70	ENSMUSG00000025940	missense_variant	MEDIUM	0	0	0	0	0	0	0	0	0	0	0	0	0	0	0	0	0	0	0	0	0	0	0	0	0	0	0	0	0	0	0	0	2	0	0	0
1:16665512:T:C	1	16665512	T	C	Tmem70	ENSMUSG00000025940	splice_region_variant,intron_variant	MEDIUM	0	0	0	0	0	0	0	0	0	0	0	0	0	0	0	0	0	0	0	0	0	0	0	0	0	0	0	0	0	0	0	0	2	0	0	0
1:16667684:A:G	1	16667684	A	G	Tmem70	ENSMUSG00000025940	missense_variant	MEDIUM	0	0	0	0	0	0	0	0	0	0	0	0	0	0	0	2	0	0	0	0	0	0	0	0	2	0	0	0	0	2	0	0	2	0	0	0
1:16667687:A:G	1	16667687	A	G	Tmem70	ENSMUSG00000025940	missense_variant	MEDIUM	0	0	0	0	2	2	0	2	2	2	0	0	0	0	0	0	2	2	2	2	2	2	0	0	0	2	2	2	2	0	2	2	0	2	0	0
1:16667689:T:C	1	16667689	T	C	Tmem70	ENSMUSG00000025940	missense_variant	MEDIUM	0	0	0	0	0	0	0	0	0	0	0	0	0	0	0	0	0	0	0	0	0	0	0	0	0	0	0	0	0	0	0	0	2	0	0	0
1:16667728:A:G	1	16667728	A	G	Tmem70	ENSMUSG00000025940	missense_variant	MEDIUM	0	0	0	0	0	0	0	0	0	0	0	0	0	0	0	0	0	0	0	0	0	0	0	0	0	0	0	0	0	0	0	0	2	0	0	0
1:16677247:C:T	1	16677247	C	T	Tmem70	ENSMUSG00000025940	missense_variant	MEDIUM	0	0	0	0	0	0	0	0	0	0	0	0	0	0	0	0	0	0	0	0	0	0	2	0	0	0	0	0	0	0	0	0	0	0	0	2
1:16677393:G:A	1	16677393	G	A	Tmem70	ENSMUSG00000025940	missense_variant	MEDIUM	0	0	0	0	0	0	0	0	0	0	0	0	0	0	0	2	0	0	0	0	0	0	0	0	2	0	0	0	0	0	0	0	2	0	0	0
1:16688552:G:T	1	16688552	G	T	Ly96	ENSMUSG00000025779	missense_variant	MEDIUM	0	0	0	0	0	0	0	0	0	0	0	0	0	0	0	0	0	0	0	0	0	0	0	0	0	0	0	0	0	0	0	0	2	0	0	0
1:16688577:T:A	1	16688577	T	A	Ly96	ENSMUSG00000025779	missense_variant	MEDIUM	0	0	0	0	0	0	0	0	0	0	0	0	0	0	0	0	0	0	0	0	0	0	0	0	0	0	0	0	0	0	0	0	2	0	0	0
1:17004315:G:A	1	17004315	G	A	Jph1	ENSMUSG00000042686	missense_variant	MEDIUM	0	0	0	0	0	0	0	0	0	0	0	0	0	0	0	0	0	0	0	0	0	0	0	0	0	0	0	0	0	0	0	0	2	0	0	0
1:17004346:G:A	1	17004346	G	A	Jph1	ENSMUSG00000042686	missense_variant	MEDIUM	0	0	0	0	0	0	0	0	0	0	0	0	0	0	0	0	0	0	0	0	0	0	0	0	0	0	0	0	0	0	0	0	2	0	0	0
1:17124864:C:T	1	17124864	C	T	NA	ENSMUSG00000100110	splice_region_variant,non_coding_transcript_exon_variant	MEDIUM	0	0	0	0	0	0	0	0	0	0	0	0	0	0	0	0	0	0	0	0	0	0	0	0	0	0	0	0	0	0	0	0	2	0	0	0
1:17124872:A:G	1	17124872	A	G	NA	ENSMUSG00000100110	splice_region_variant,intron_variant,non_coding_transcript_variant	MEDIUM	0	0	0	2	0	0	0	0	0	0	0	0	2	2	0	2	0	0	0	0	0	0	0	0	2	0	0	0	0	2	0	0	2	0	0	0
1:17124874:T:C	1	17124874	T	C	NA	ENSMUSG00000100110	splice_region_variant,intron_variant,non_coding_transcript_variant	MEDIUM	0	0	0	2	0	0	0	0	0	0	0	0	2	2	0	0	0	0	0	0	0	0	0	0	0	0	0	0	0	0	0	0	0	0	0	0
1:17145518:T:C	1	17145518	T	C	Gdap1	ENSMUSG00000025777	missense_variant	MEDIUM	0	0	0	0	0	0	0	0	0	0	0	0	0	0	0	0	0	0	0	0	0	0	0	0	0	0	0	0	0	0	0	0	2	0	0	0
1:17145522:A:C	1	17145522	A	C	Gdap1	ENSMUSG00000025777	missense_variant	MEDIUM	0	0	0	0	0	0	0	0	0	0	0	0	0	0	0	0	0	0	0	0	0	0	0	0	0	0	0	0	0	0	0	0	2	0	0	0
1:17145545:A:G	1	17145545	A	G	Gdap1	ENSMUSG00000025777	missense_variant	MEDIUM	0	0	0	2	0	0	0	0	0	0	0	0	2	2	0	2	0	0	0	0	0	0	2	0	2	0	0	0	0	2	0	0	2	0	0	2
1:17147087:C:T	1	17147087	C	T	Gdap1	ENSMUSG00000025777	missense_variant	MEDIUM	0	0	0	0	0	0	0	2	0	0	0	0	0	0	0	0	0	0	0	0	0	0	0	0	0	0	0	2	0	0	0	0	0	0	0	0
1:17147135:C:T	1	17147135	C	T	Gdap1	ENSMUSG00000025777	splice_region_variant,intron_variant	MEDIUM	0	0	0	0	0	0	0	0	0	0	0	0	0	0	0	2	0	0	0	0	0	0	0	0	2	0	0	0	0	0	0	0	2	0	0	0
1:17157133:C:A	1	17157133	C	A	Gdap1	ENSMUSG00000025777	splice_region_variant,synonymous_variant	MEDIUM	0	0	0	0	0	0	0	0	0	0	0	0	0	0	0	0	0	0	0	0	0	0	0	0	2	0	0	0	0	0	0	0	0	0	0	0
1:17168524:G:A	1	17168524	G	A	NA	ENSMUSG00000099899	splice_region_variant,non_coding_transcript_exon_variant	MEDIUM	0	0	0	0	0	0	0	0	0	0	0	0	0	0	0	2	0	0	0	0	0	0	0	0	2	0	0	0	0	2	0	0	2	0	0	0
1:17168525:A:T	1	17168525	A	T	NA	ENSMUSG00000099899	splice_region_variant,non_coding_transcript_exon_variant	MEDIUM	0	0	0	0	0	0	0	0	0	0	0	0	0	0	0	2	0	0	0	0	0	0	0	0	2	0	0	0	0	2	0	0	2	0	0	0
1:17171793:A:G	1	17171793	A	G	NA	ENSMUSG00000099899	splice_acceptor_variant,non_coding_transcript_variant	HIGH	0	0	0	2	0	0	0	0	0	0	0	0	2	2	0	2	0	0	0	0	0	0	2	0	2	0	0	0	0	2	0	0	2	0	0	2
1:17602046:A:AGC	1	17602046	A	AGC	Pi15	ENSMUSG00000067780	splice_region_variant,intron_variant	MEDIUM	NA	NA	NA	NA	NA	NA	NA	NA	NA	NA	NA	NA	NA	NA	NA	NA	NA	NA	NA	NA	NA	NA	NA	NA	2	NA	NA	NA	NA	2	NA	NA	NA	NA	NA	NA
1:17602652:C:T	1	17602652	C	T	Pi15	ENSMUSG00000067780	missense_variant	MEDIUM	0	0	0	2	0	0	0	0	0	0	0	0	2	2	0	0	0	0	0	0	0	0	2	0	0	0	2	0	0	0	0	0	0	0	2	2
1:17602747:A:G	1	17602747	A	G	Pi15	ENSMUSG00000067780	missense_variant	MEDIUM	0	0	0	0	0	0	0	0	0	0	0	0	0	0	0	0	0	0	0	0	0	0	0	0	0	0	0	0	0	0	0	0	2	0	0	0
1:17602766:A:C	1	17602766	A	C	Pi15	ENSMUSG00000067780	missense_variant	MEDIUM	0	0	0	0	0	0	0	0	0	0	0	0	0	0	0	2	0	0	0	0	0	0	0	0	0	0	0	0	0	0	0	0	0	0	0	0
1:17621760:A:G	1	17621760	A	G	Pi15	ENSMUSG00000067780	splice_region_variant,synonymous_variant	MEDIUM	0	0	0	0	0	0	0	0	0	0	0	0	0	0	0	0	0	0	0	0	0	0	0	0	0	0	0	0	0	0	0	0	2	0	0	0
1:17621923:C:A	1	17621923	C	A	NA	ENSMUSG00000100053	splice_acceptor_variant,non_coding_transcript_variant	HIGH	0	0	0	0	0	0	0	0	0	0	0	0	0	0	0	0	0	0	0	0	0	0	0	0	0	0	0	0	0	0	0	0	2	0	0	0
1:17621926:G:GA	1	17621926	G	GA	NA	ENSMUSG00000100053	splice_region_variant,intron_variant,non_coding_transcript_variant	MEDIUM	NA	NA	NA	2	NA	NA	NA	NA	NA	NA	NA	NA	2	2	NA	2	NA	NA	NA	NA	NA	NA	NA	NA	0	NA	2	NA	NA	0	NA	NA	NA	NA	2	2
1:17621926:G:GAA	1	17621926	G	GAA	NA	ENSMUSG00000100053	splice_region_variant,intron_variant,non_coding_transcript_variant	MEDIUM	NA	NA	NA	0	NA	NA	NA	NA	NA	NA	NA	NA	0	0	NA	0	NA	NA	NA	NA	NA	NA	NA	NA	2	NA	0	NA	NA	2	NA	NA	NA	NA	0	0
1:17621927:A:G	1	17621927	A	G	NA	ENSMUSG00000100053	splice_region_variant,intron_variant,non_coding_transcript_variant	MEDIUM	0	0	0	0	0	0	0	0	0	0	0	0	0	0	0	0	0	0	0	0	0	0	0	0	0	0	0	0	0	0	0	0	2	0	0	0
1:17637055:C:G	1	17637055	C	G	NA	ENSMUSG00000100053	splice_region_variant,intron_variant,non_coding_transcript_variant	MEDIUM	2	2	2	0	0	0	2	0	0	0	0	0	0	0	0	0	0	0	0	0	0	0	2	2	2	0	0	0	0	2	0	0	2	0	0	0
1:17637143:G:T	1	17637143	G	T	NA	ENSMUSG00000100053	splice_region_variant,non_coding_transcript_exon_variant	MEDIUM	2	2	2	0	0	0	2	0	0	0	0	0	0	0	0	0	0	0	0	0	0	0	2	2	2	0	0	0	0	2	0	0	2	0	0	0
1:17637145:C:T	1	17637145	C	T	NA	ENSMUSG00000100053	splice_region_variant,non_coding_transcript_exon_variant	MEDIUM	0	0	0	0	0	0	0	0	0	0	0	0	0	0	0	0	0	0	0	0	0	0	0	0	2	0	0	0	0	0	0	0	0	0	0	0
1:17637406:C:T	1	17637406	C	T	NA	ENSMUSG00000100053	splice_donor_variant,non_coding_transcript_variant	HIGH	2	2	2	0	0	0	2	0	0	0	0	0	0	0	0	0	0	0	0	0	0	0	2	2	0	0	0	0	0	2	0	0	0	0	0	0
1:17637409:C:T	1	17637409	C	T	NA	ENSMUSG00000100053	splice_region_variant,non_coding_transcript_exon_variant	MEDIUM	2	2	2	0	0	0	2	0	0	0	0	0	0	0	0	0	0	0	0	0	0	0	2	2	0	0	0	0	0	2	0	0	0	0	0	0
1:17697160:A:G	1	17697160	A	G	Gm16070	ENSMUSG00000085125	splice_region_variant,intron_variant,non_coding_transcript_variant	MEDIUM	2	2	2	0	0	0	2	0	0	0	0	0	0	0	0	2	0	0	0	0	0	0	2	2	2	0	0	0	0	2	0	0	2	0	0	0
1:17712450:G:A	1	17712450	G	A	Gm16070	ENSMUSG00000085125	splice_region_variant,non_coding_transcript_exon_variant	MEDIUM	0	0	0	0	0	0	0	0	0	0	0	0	0	0	0	0	0	0	0	0	0	0	0	0	0	0	0	0	0	0	0	0	2	0	0	0
1:17712599:A:G	1	17712599	A	G	Gm16070	ENSMUSG00000085125	splice_region_variant,intron_variant,non_coding_transcript_variant	MEDIUM	0	0	0	0	0	0	0	0	0	0	0	0	0	0	0	2	0	0	0	0	0	0	0	0	2	0	0	0	0	0	0	0	0	0	0	0
1:17728717:G:C	1	17728717	G	C	Crispld1	ENSMUSG00000025776	missense_variant	MEDIUM	0	0	0	0	0	0	0	0	0	0	0	0	0	0	0	0	0	0	0	0	0	0	0	0	2	0	0	0	0	0	0	0	0	0	0	0
1:17745775:A:C	1	17745775	A	C	Crispld1	ENSMUSG00000025776	splice_region_variant,intron_variant	MEDIUM	0	0	0	0	0	0	0	0	0	0	0	0	0	0	0	0	0	0	0	0	0	0	0	0	0	0	0	0	0	0	0	0	2	0	0	0
1:17745850:A:C	1	17745850	A	C	Crispld1	ENSMUSG00000025776	missense_variant	MEDIUM	0	0	0	0	0	0	0	0	0	0	0	0	0	0	0	0	0	0	0	0	0	0	0	0	0	0	0	0	0	0	0	0	2	0	0	0
1:17749594:G:A	1	17749594	G	A	Crispld1	ENSMUSG00000025776	missense_variant	MEDIUM	0	0	0	0	0	0	0	0	0	0	0	0	0	0	0	0	0	0	0	0	0	0	0	0	0	0	0	0	0	0	0	0	2	0	0	0
1:17750729:G:A	1	17750729	G	A	Crispld1	ENSMUSG00000025776	splice_region_variant,intron_variant	MEDIUM	0	0	0	0	0	0	0	0	0	0	0	0	0	0	0	0	0	0	0	0	0	0	2	0	0	0	0	0	0	0	0	0	0	0	0	0
1:17751817:A:G	1	17751817	A	G	NA	ENSMUSG00000099895	splice_donor_variant,non_coding_transcript_variant	HIGH	2	2	2	0	0	0	2	0	0	0	0	0	0	0	0	2	0	0	0	0	0	0	2	2	2	0	0	0	0	2	0	0	2	0	0	2
1:17751937:G:T	1	17751937	G	T	NA	ENSMUSG00000099895	splice_region_variant,intron_variant,non_coding_transcript_variant	MEDIUM	0	0	0	0	0	0	0	0	0	0	0	0	0	0	0	0	0	0	0	0	0	0	0	0	0	0	0	0	0	2	0	0	0	0	0	0
1:17762248:G:T	1	17762248	G	T	Crispld1	ENSMUSG00000025776	splice_region_variant,intron_variant	MEDIUM	0	0	0	0	0	0	0	0	0	0	0	0	0	0	0	0	0	0	0	0	0	0	0	0	0	0	0	0	0	0	0	0	2	0	0	0
1:17805332:T:A	1	17805332	T	A	NA	ENSMUSG00000099895	splice_region_variant,intron_variant,non_coding_transcript_variant	MEDIUM	0	0	0	0	0	0	0	0	0	0	0	0	0	0	0	0	0	0	0	0	0	0	0	0	0	0	0	0	0	2	0	0	0	0	0	0
1:17805338:G:A	1	17805338	G	A	NA	ENSMUSG00000099895	splice_region_variant,non_coding_transcript_exon_variant	MEDIUM	0	0	0	0	0	0	0	0	0	0	0	0	0	0	0	0	0	0	0	0	0	0	0	0	0	0	0	0	0	0	0	0	2	0	0	0
1:17993625:C:T	1	17993625	C	T	NA	ENSMUSG00000099473	splice_donor_variant,non_coding_transcript_variant	HIGH	0	0	0	0	0	0	0	0	0	0	0	0	0	0	0	2	0	0	0	0	0	0	0	0	0	0	0	0	0	0	0	0	NA	0	0	0
1:17994455:C:T	1	17994455	C	T	NA	ENSMUSG00000099591	splice_region_variant,non_coding_transcript_exon_variant	MEDIUM	0	0	0	0	0	0	0	0	0	0	0	0	0	0	0	2	0	0	0	0	0	0	2	0	2	0	0	0	0	2	0	0	NA	0	2	2
1:18006010:C:A	1	18006010	C	A	NA	ENSMUSG00000102001	splice_acceptor_variant,non_coding_transcript_variant	HIGH	0	0	0	0	0	0	0	0	0	0	0	0	0	0	0	2	0	0	0	0	0	0	2	0	0	0	0	0	0	0	0	0	0	0	2	0
1:18012332:T:C	1	18012332	T	C	NA	ENSMUSG00000102001	splice_region_variant,intron_variant,non_coding_transcript_variant	MEDIUM	0	0	0	0	0	0	0	0	0	0	0	0	0	0	0	2	0	0	0	0	0	0	0	0	0	0	0	0	0	0	0	0	2	0	0	0
1:18012333:G:A	1	18012333	G	A	NA	ENSMUSG00000102001	splice_region_variant,intron_variant,non_coding_transcript_variant	MEDIUM	0	0	0	0	0	0	0	0	0	0	0	0	0	0	0	0	0	0	0	0	0	0	0	0	0	0	0	0	0	0	0	0	2	0	0	0
1:18016119:G:A	1	18016119	G	A	NA	ENSMUSG00000102001	splice_donor_variant,non_coding_transcript_variant	HIGH	0	0	0	0	0	0	0	0	0	0	0	0	0	0	0	0	0	0	0	0	0	0	0	0	0	0	0	0	0	0	0	0	2	0	0	0
1:18034802:A:T	1	18034802	A	T	NA	ENSMUSG00000109887	splice_region_variant,intron_variant,non_coding_transcript_variant	MEDIUM	0	0	0	0	0	0	0	0	0	0	0	0	0	0	0	2	0	0	0	0	0	0	2	0	2	0	0	0	0	2	0	0	2	0	0	0
1:18048179:CCA:C	1	18048179	CCA	C	NA	ENSMUSG00000101717	splice_region_variant,intron_variant,non_coding_transcript_variant	MEDIUM	NA	NA	NA	NA	NA	NA	NA	NA	NA	NA	NA	NA	NA	NA	NA	NA	NA	NA	NA	NA	NA	NA	NA	NA	NA	NA	NA	NA	NA	NA	NA	NA	2	NA	NA	NA
1:18058194:A:G	1	18058194	A	G	NA	ENSMUSG00000109887	splice_region_variant,intron_variant,non_coding_transcript_variant	MEDIUM	0	0	0	0	0	0	0	0	0	0	0	0	0	0	0	2	0	0	0	0	0	0	0	0	2	0	0	0	0	2	0	0	2	0	0	0
1:18058197:G:T	1	18058197	G	T	NA	ENSMUSG00000109887	splice_region_variant,intron_variant,non_coding_transcript_variant	MEDIUM	0	0	0	0	0	0	0	0	0	0	0	0	0	0	0	0	0	0	0	0	0	0	0	0	0	0	0	0	0	0	0	0	2	0	0	0
1:18058197:G:T	1	18058197	G	T	NA	ENSMUSG00000101717	splice_region_variant,intron_variant,non_coding_transcript_variant	MEDIUM	0	0	0	0	0	0	0	0	0	0	0	0	0	0	0	0	0	0	0	0	0	0	0	0	0	0	0	0	0	0	0	0	2	0	0	0
1:18115714:G:T	1	18115714	G	T	Crisp4	ENSMUSG00000025774	missense_variant	MEDIUM	0	0	0	0	0	0	0	0	0	0	0	0	0	0	0	0	0	0	0	0	0	0	0	0	0	0	0	0	0	0	0	0	2	0	0	0
1:18124333:T:C	1	18124333	T	C	Crisp4	ENSMUSG00000025774	splice_region_variant,intron_variant	MEDIUM	0	0	0	0	0	0	0	0	0	0	0	0	0	0	0	2	0	0	0	0	0	0	0	0	2	0	0	0	0	2	0	0	2	0	2	2
1:18130253:T:C	1	18130253	T	C	Crisp4	ENSMUSG00000025774	splice_region_variant,intron_variant	MEDIUM	0	0	0	0	0	0	0	0	0	0	0	0	0	0	0	2	0	2	2	0	0	0	2	0	2	0	2	2	0	2	0	0	0	0	0	0
1:18130253:T:G	1	18130253	T	G	Crisp4	ENSMUSG00000025774	splice_region_variant,intron_variant	MEDIUM	0	0	0	0	0	0	0	0	0	0	0	0	0	0	0	0	0	0	0	0	0	0	0	0	0	0	0	0	0	0	0	0	2	0	0	0
1:18134041:C:T	1	18134041	C	T	Crisp4	ENSMUSG00000025774	missense_variant,splice_region_variant	MEDIUM	0	0	0	0	0	0	0	0	0	0	0	0	0	0	0	0	0	0	0	0	0	0	0	0	0	0	0	0	0	0	0	0	2	0	0	0
1:18137002:C:T	1	18137002	C	T	Crisp4	ENSMUSG00000025774	missense_variant	MEDIUM	0	0	0	0	0	0	0	0	0	0	0	0	0	0	0	0	0	0	0	0	0	0	0	0	0	0	0	0	0	0	0	0	2	0	0	0
1:18137011:A:C	1	18137011	A	C	Crisp4	ENSMUSG00000025774	missense_variant	MEDIUM	0	0	0	0	0	0	0	0	0	0	0	0	0	0	0	0	0	0	0	0	0	0	0	0	2	0	0	0	0	2	0	0	0	0	0	0
1:18141413:T:C	1	18141413	T	C	Crisp4	ENSMUSG00000025774	splice_region_variant,intron_variant	MEDIUM	0	0	0	0	0	0	0	0	0	0	0	0	0	0	1	0	0	1	0	0	0	0	0	0	0	0	1	0	0	0	0	1	0	0	0	0
1:18141479:G:A	1	18141479	G	A	Crisp4	ENSMUSG00000025774	missense_variant	MEDIUM	0	0	0	1	1	0	0	0	0	0	0	0	0	0	0	0	0	0	0	0	0	0	0	0	0	0	0	0	0	0	0	0	0	0	0	0
1:18141481:G:A	1	18141481	G	A	Crisp4	ENSMUSG00000025774	missense_variant	MEDIUM	0	0	0	0	0	0	0	0	0	0	0	0	0	0	0	0	0	0	0	0	0	0	0	0	0	0	0	0	0	0	0	0	1	0	0	0
1:18141484:C:A	1	18141484	C	A	Crisp4	ENSMUSG00000025774	missense_variant	MEDIUM	0	0	0	0	0	0	0	0	0	0	0	0	0	0	0	0	0	0	0	0	0	0	0	0	2	0	0	0	0	0	0	0	0	0	0	0
1:18141484:C:T	1	18141484	C	T	Crisp4	ENSMUSG00000025774	missense_variant	MEDIUM	0	0	0	0	0	0	0	0	0	0	0	0	0	0	0	0	0	1	1	0	0	0	0	0	0	0	1	1	0	0	0	0	0	0	0	0
1:18141487:G:A	1	18141487	G	A	Crisp4	ENSMUSG00000025774	missense_variant	MEDIUM	0	0	0	0	0	0	0	0	0	0	0	0	0	0	0	0	0	0	0	0	0	0	0	0	2	0	0	0	0	1	0	0	0	0	0	0
1:18141489:GCTGGGCGGACACCTATCCT:G	1	18141489	GCTGGGCGGACACCTATCCT	G	Crisp4	ENSMUSG00000025774	frameshift_variant	HIGH	NA	NA	NA	NA	NA	NA	NA	NA	NA	NA	NA	NA	NA	NA	NA	NA	NA	NA	NA	NA	NA	NA	NA	NA	NA	NA	NA	NA	NA	NA	NA	NA	2	NA	NA	NA
1:18141491:T:C	1	18141491	T	C	Crisp4	ENSMUSG00000025774	missense_variant	MEDIUM	0	0	0	0	0	0	0	0	0	0	0	0	0	0	0	0	0	0	0	0	0	0	0	0	0	0	0	0	0	0	0	0	1	0	0	0
1:18141496:G:A	1	18141496	G	A	Crisp4	ENSMUSG00000025774	missense_variant	MEDIUM	0	1	0	1	1	1	0	0	1	1	0	1	0	0	0	0	1	1	1	1	1	1	0	1	2	1	1	1	1	2	1	1	0	1	1	0
1:18141500:A:C	1	18141500	A	C	Crisp4	ENSMUSG00000025774	missense_variant	MEDIUM	0	0	0	0	0	0	0	0	0	0	0	0	0	0	0	0	0	0	0	0	0	0	0	0	0	0	0	0	0	0	0	0	1	0	0	0
1:18141517:G:T	1	18141517	G	T	Crisp4	ENSMUSG00000025774	missense_variant	MEDIUM	0	0	0	0	0	0	0	0	0	0	0	1	1	0	0	0	0	0	0	0	0	0	0	0	0	0	0	0	0	0	0	0	0	0	0	0
1:18141526:T:C	1	18141526	T	C	Crisp4	ENSMUSG00000025774	missense_variant	MEDIUM	0	0	0	0	0	0	0	0	0	0	0	0	1	0	0	0	0	0	1	0	0	0	0	0	0	0	0	0	0	0	0	0	0	0	0	0
1:18141527:G:T	1	18141527	G	T	Crisp4	ENSMUSG00000025774	missense_variant	MEDIUM	0	0	0	0	0	0	0	0	0	0	0	0	1	0	0	0	0	0	1	0	0	0	0	0	0	0	0	0	0	0	0	0	0	0	0	0
1:18141530:T:A	1	18141530	T	A	Crisp4	ENSMUSG00000025774	missense_variant,splice_region_variant	MEDIUM	0	0	0	0	0	0	0	0	0	0	0	0	1	0	0	0	0	0	1	0	0	0	0	0	0	0	0	0	0	0	0	0	0	0	0	0
1:18236603:C:T	1	18236603	C	T	Defb18	ENSMUSG00000073735	missense_variant	MEDIUM	0	0	0	0	0	0	0	0	0	0	0	0	0	0	0	0	0	2	2	0	0	0	0	0	0	0	0	2	0	0	0	0	0	0	0	0
1:18236667:A:G	1	18236667	A	G	Defb18	ENSMUSG00000073735	splice_region_variant,intron_variant	MEDIUM	0	0	0	0	0	0	0	0	0	0	0	0	0	0	0	0	0	0	0	0	0	0	0	0	0	0	0	0	0	0	0	0	2	0	0	0
1:18237368:C:T	1	18237368	C	T	Defb18	ENSMUSG00000073735	splice_region_variant,intron_variant	MEDIUM	0	0	0	0	0	0	0	0	0	0	0	0	0	0	0	0	0	0	0	0	0	0	2	0	0	0	0	0	0	0	0	0	0	0	0	0
1:18237423:C:T	1	18237423	C	T	Defb18	ENSMUSG00000073735	missense_variant	MEDIUM	0	0	0	0	0	0	0	0	0	0	0	0	0	0	0	2	0	0	0	0	0	0	0	0	0	0	0	0	0	0	0	0	0	0	0	0
1:18265065:A:G	1	18265065	A	G	Defb41	ENSMUSG00000067773	missense_variant	MEDIUM	2	2	2	0	0	0	2	0	0	0	0	0	0	0	0	0	0	0	0	0	0	0	0	2	0	0	0	0	0	0	0	0	0	0	0	0
1:19063528:C:T	1	19063528	C	T	Gm15825	ENSMUSG00000089787	splice_region_variant,intron_variant,non_coding_transcript_variant	MEDIUM	2	2	2	0	0	0	2	0	0	0	0	0	0	0	0	0	0	0	0	0	0	0	2	2	0	0	0	0	0	0	0	0	0	2	0	2
1:19064884:A:T	1	19064884	A	T	Gm15825	ENSMUSG00000089787	splice_region_variant,non_coding_transcript_exon_variant	MEDIUM	2	2	2	0	0	0	2	0	0	0	0	0	0	0	0	0	0	0	0	0	0	0	0	2	0	0	0	0	0	0	0	0	0	0	0	2
1:19075464:T:A	1	19075464	T	A	Gm15825	ENSMUSG00000089787	splice_region_variant,non_coding_transcript_exon_variant	MEDIUM	0	0	0	0	0	0	0	0	0	0	0	0	0	0	0	0	0	0	0	0	0	0	0	0	0	0	0	0	0	0	0	0	2	0	0	0
1:19142986:A:C	1	19142986	A	C	Tcfap2d	ENSMUSG00000042596	splice_region_variant,intron_variant	MEDIUM	0	0	0	2	0	0	0	0	0	0	0	0	0	0	0	2	0	2	2	0	0	0	0	0	2	0	0	2	0	2	0	0	2	0	2	0
1:19226500:G:A	1	19226500	G	A	Tcfap2b	ENSMUSG00000025927	missense_variant	MEDIUM	0	0	0	0	0	0	0	0	0	0	0	0	0	0	0	0	0	0	0	0	0	0	0	0	0	0	0	0	0	0	0	0	0	0	2	0
1:19234346:GA:G	1	19234346	GA	G	Tcfap2b	ENSMUSG00000025927	frameshift_variant,stop_lost	HIGH	0	0	0	0	0	0	0	0	0	0	NA	NA	0	0	NA	NA	0	NA	NA	0	0	0	0	0	2	0	0	NA	0	NA	0	0	0	0	0	0
1:20058321:C:T	1	20058321	C	T	Pkhd1	ENSMUSG00000043760	missense_variant	MEDIUM	0	0	0	2	2	2	0	0	2	2	0	0	2	2	0	0	2	0	0	2	2	2	0	0	0	2	2	0	2	0	2	2	0	0	0	0
1:20058333:T:C	1	20058333	T	C	Pkhd1	ENSMUSG00000043760	missense_variant	MEDIUM	0	0	0	2	2	2	0	0	2	2	0	0	2	2	0	2	2	0	0	2	2	2	0	0	2	2	2	0	2	2	2	2	2	0	0	0
1:20058366:C:T	1	20058366	C	T	Pkhd1	ENSMUSG00000043760	missense_variant	MEDIUM	0	0	0	0	0	0	0	0	0	0	0	0	0	0	0	0	0	0	0	0	0	0	0	0	2	0	0	0	0	0	0	0	0	0	0	0
1:20058399:C:T	1	20058399	C	T	Pkhd1	ENSMUSG00000043760	missense_variant	MEDIUM	0	0	0	0	0	0	0	0	0	0	0	0	0	0	0	2	0	0	0	0	0	0	0	0	0	0	0	0	0	0	0	0	0	0	0	0
1:20058450:G:A	1	20058450	G	A	Pkhd1	ENSMUSG00000043760	missense_variant	MEDIUM	0	0	0	2	0	0	0	0	0	0	0	0	0	0	0	0	0	0	0	0	0	0	0	0	0	0	0	0	0	0	0	0	0	0	0	0
1:20058537:T:C	1	20058537	T	C	Pkhd1	ENSMUSG00000043760	missense_variant	MEDIUM	0	0	0	0	0	0	0	0	0	0	0	0	0	0	0	0	0	0	0	0	0	0	0	0	2	0	0	0	0	2	0	0	0	0	0	0
1:20058600:T:C	1	20058600	T	C	Pkhd1	ENSMUSG00000043760	missense_variant	MEDIUM	0	0	0	2	2	2	0	0	2	2	0	0	2	2	0	2	2	0	0	2	2	2	0	0	2	2	2	0	2	2	2	2	2	0	0	0
1:20058611:T:C	1	20058611	T	C	Pkhd1	ENSMUSG00000043760	missense_variant	MEDIUM	0	0	0	2	2	2	0	0	2	2	0	0	2	2	0	0	2	0	0	2	2	2	0	0	0	2	2	0	2	0	2	2	0	0	0	0
1:20058701:A:G	1	20058701	A	G	Pkhd1	ENSMUSG00000043760	missense_variant	MEDIUM	0	0	0	0	0	0	0	0	0	0	0	0	0	0	0	0	0	0	0	0	0	0	0	0	0	0	0	0	0	0	0	0	2	0	0	0
1:20070446:G:T	1	20070446	G	T	Pkhd1	ENSMUSG00000043760	missense_variant	MEDIUM	0	0	0	0	0	0	0	0	0	0	0	0	0	0	0	0	0	0	0	0	0	0	0	0	0	0	0	0	0	2	0	0	0	0	0	0
1:20073490:C:T	1	20073490	C	T	Pkhd1	ENSMUSG00000043760	missense_variant	MEDIUM	0	0	0	0	0	0	0	0	0	0	0	0	0	0	0	0	0	0	0	0	0	0	0	0	2	0	0	0	0	2	0	0	0	0	0	0
1:20073622:G:A	1	20073622	G	A	Pkhd1	ENSMUSG00000043760	splice_region_variant,intron_variant	MEDIUM	0	0	0	0	0	0	0	0	0	0	0	0	0	0	0	0	0	0	0	0	0	0	0	0	2	0	0	0	0	2	0	0	0	0	0	0
1:20081210:A:C	1	20081210	A	C	Pkhd1	ENSMUSG00000043760	missense_variant	MEDIUM	0	0	0	0	0	0	0	0	0	0	0	0	0	0	0	0	0	0	0	0	0	0	0	0	0	0	0	0	0	0	0	0	2	0	0	0
1:20081296:A:G	1	20081296	A	G	Pkhd1	ENSMUSG00000043760	splice_region_variant,intron_variant	MEDIUM	0	0	0	0	0	0	0	0	0	0	0	0	0	0	0	0	0	0	0	0	0	0	0	0	0	0	0	0	0	0	0	0	2	0	0	0
1:20104636:C:T	1	20104636	C	T	Pkhd1	ENSMUSG00000043760	missense_variant	MEDIUM	0	0	0	0	0	0	0	0	0	0	0	0	0	0	0	0	0	0	0	0	0	0	0	0	0	0	0	0	0	0	0	0	2	0	0	0
1:20104681:G:GA	1	20104681	G	GA	Pkhd1	ENSMUSG00000043760	splice_region_variant,intron_variant	MEDIUM	NA	NA	NA	NA	NA	NA	NA	NA	NA	NA	NA	NA	NA	NA	NA	2	NA	NA	NA	NA	NA	NA	NA	NA	NA	NA	NA	NA	NA	NA	NA	NA	NA	NA	NA	NA
1:20117065:G:A	1	20117065	G	A	Pkhd1	ENSMUSG00000043760	missense_variant	MEDIUM	0	0	0	0	0	0	0	0	0	0	0	0	0	0	0	0	0	0	0	0	0	0	0	0	0	0	0	0	0	0	0	0	2	0	0	0
1:20117066:A:C	1	20117066	A	C	Pkhd1	ENSMUSG00000043760	missense_variant	MEDIUM	0	0	0	0	0	0	0	0	0	0	0	0	0	0	0	2	0	0	0	0	0	0	0	0	2	0	0	0	0	2	0	0	2	0	0	0
1:20117098:A:G	1	20117098	A	G	Pkhd1	ENSMUSG00000043760	missense_variant	MEDIUM	0	0	0	0	0	0	0	0	0	0	0	0	0	0	0	0	0	0	0	0	0	0	0	0	2	0	0	0	0	2	0	0	2	0	0	0
1:20117153:G:A	1	20117153	G	A	Pkhd1	ENSMUSG00000043760	missense_variant	MEDIUM	0	0	0	0	0	0	0	0	0	0	0	0	0	0	0	0	0	0	0	0	0	0	0	0	0	0	0	0	0	0	0	0	2	0	0	0
1:20117218:C:T	1	20117218	C	T	Pkhd1	ENSMUSG00000043760	missense_variant	MEDIUM	0	0	0	0	0	0	0	0	0	0	0	0	0	0	0	0	0	0	0	0	0	0	0	0	2	0	0	0	0	2	0	0	0	0	0	0
1:20117258:T:C	1	20117258	T	C	Pkhd1	ENSMUSG00000043760	missense_variant	MEDIUM	0	0	0	0	0	0	0	0	0	0	0	0	0	0	0	0	0	0	0	0	0	0	0	0	2	0	0	0	0	2	0	0	2	0	0	0
1:20117350:C:G	1	20117350	C	G	Pkhd1	ENSMUSG00000043760	missense_variant	MEDIUM	0	0	0	0	0	0	0	0	0	0	0	0	0	0	0	0	0	0	0	0	0	0	0	0	2	0	0	0	0	2	0	0	2	0	0	0
1:20117415:C:G	1	20117415	C	G	Pkhd1	ENSMUSG00000043760	missense_variant	MEDIUM	0	0	0	0	0	0	0	0	0	0	0	0	0	0	0	0	0	0	0	0	0	0	0	0	2	0	0	0	0	0	0	0	0	0	0	0
1:20117522:C:T	1	20117522	C	T	Pkhd1	ENSMUSG00000043760	missense_variant	MEDIUM	0	0	0	0	0	0	0	0	0	0	0	0	0	0	0	0	0	0	0	0	0	0	0	0	0	0	0	0	0	0	0	0	2	0	0	0
1:20117584:T:C	1	20117584	T	C	Pkhd1	ENSMUSG00000043760	missense_variant	MEDIUM	0	0	0	0	0	0	0	0	0	0	0	0	0	0	0	0	0	0	0	0	0	0	0	0	0	0	0	0	0	2	0	0	0	0	0	0
1:20117749:G:A	1	20117749	G	A	Pkhd1	ENSMUSG00000043760	missense_variant	MEDIUM	0	0	0	0	0	0	0	0	0	0	0	0	0	0	0	0	0	0	0	0	0	0	0	0	0	0	0	0	0	0	0	0	0	0	0	2
1:20117750:G:A	1	20117750	G	A	Pkhd1	ENSMUSG00000043760	missense_variant	MEDIUM	0	0	0	0	0	0	0	0	0	0	0	0	0	0	0	0	0	0	0	0	0	0	0	0	0	0	0	0	0	0	0	0	0	0	0	2
1:20117753:G:A	1	20117753	G	A	Pkhd1	ENSMUSG00000043760	missense_variant	MEDIUM	0	0	0	0	0	0	0	0	0	0	0	0	0	0	0	2	0	0	0	0	0	0	0	0	2	0	0	0	0	2	0	0	2	0	0	0
1:20117837:T:G	1	20117837	T	G	Pkhd1	ENSMUSG00000043760	missense_variant	MEDIUM	0	0	0	0	0	0	0	0	0	0	0	0	0	0	0	0	0	0	0	0	0	0	0	0	2	0	0	0	0	2	0	0	0	0	0	0
1:20117955:A:G	1	20117955	A	G	Pkhd1	ENSMUSG00000043760	splice_region_variant,intron_variant	MEDIUM	0	0	0	0	0	0	0	0	0	0	0	0	0	0	0	2	0	0	0	0	0	0	0	0	2	0	0	0	0	2	0	0	2	0	0	0
1:20198015:C:T	1	20198015	C	T	Pkhd1	ENSMUSG00000043760	splice_region_variant,intron_variant	MEDIUM	0	0	0	0	0	0	0	0	0	0	0	0	0	0	0	0	0	0	0	0	0	0	0	0	0	0	0	0	0	0	0	0	2	0	0	0
1:20200552:C:T	1	20200552	C	T	Pkhd1	ENSMUSG00000043760	missense_variant	MEDIUM	0	0	0	2	2	2	0	0	2	2	0	0	2	2	0	0	2	0	0	2	2	2	0	0	2	2	2	0	2	2	2	2	0	0	0	0
1:20200846:T:C	1	20200846	T	C	Pkhd1	ENSMUSG00000043760	missense_variant	MEDIUM	0	0	0	2	0	0	0	0	0	0	0	0	0	0	0	0	0	0	0	0	0	0	0	0	0	0	0	0	0	0	0	0	0	0	0	0
1:20200856:C:G	1	20200856	C	G	Pkhd1	ENSMUSG00000043760	missense_variant	MEDIUM	0	0	0	0	0	0	0	0	0	0	0	0	0	0	0	0	0	0	0	0	0	0	0	0	0	0	0	0	0	0	0	0	2	0	0	0
1:20201160:A:T	1	20201160	A	T	Pkhd1	ENSMUSG00000043760	missense_variant	MEDIUM	0	0	0	0	0	0	0	0	0	0	0	0	0	0	0	2	0	0	0	0	0	0	0	0	0	0	0	0	0	0	0	0	0	0	0	0
1:20201170:G:A	1	20201170	G	A	Pkhd1	ENSMUSG00000043760	missense_variant	MEDIUM	0	0	0	0	0	0	0	0	0	0	0	0	0	0	0	0	0	0	0	0	0	0	0	0	2	0	0	0	0	2	0	0	0	0	0	0
1:20209166:A:C	1	20209166	A	C	Pkhd1	ENSMUSG00000043760	missense_variant	MEDIUM	0	0	0	0	0	0	0	0	0	0	0	0	0	0	0	0	0	0	0	0	0	0	0	0	0	0	0	0	0	0	0	0	2	0	0	0
1:20209278:G:T	1	20209278	G	T	Pkhd1	ENSMUSG00000043760	missense_variant	MEDIUM	0	0	0	0	0	0	0	0	0	0	0	0	0	0	0	0	0	0	0	0	0	0	0	0	0	0	0	0	0	0	0	0	2	0	0	0
1:20209281:C:T	1	20209281	C	T	Pkhd1	ENSMUSG00000043760	missense_variant	MEDIUM	0	0	0	2	2	2	0	0	2	2	0	0	2	2	0	2	2	0	0	2	2	2	0	0	0	2	2	0	2	0	2	2	0	0	0	0
1:20209301:G:A	1	20209301	G	A	Pkhd1	ENSMUSG00000043760	missense_variant	MEDIUM	0	0	0	2	2	2	0	0	2	2	0	0	2	2	0	2	2	0	0	2	2	2	0	0	2	2	2	0	2	2	2	2	2	0	0	0
1:20211831:G:C	1	20211831	G	C	Pkhd1	ENSMUSG00000043760	splice_region_variant,intron_variant	MEDIUM	0	0	0	0	0	0	0	0	0	0	0	0	0	0	0	2	0	0	0	0	0	0	0	0	0	0	0	0	0	0	0	0	2	0	0	0
1:20211831:G:T	1	20211831	G	T	Pkhd1	ENSMUSG00000043760	splice_region_variant,intron_variant	MEDIUM	0	0	0	0	0	0	0	0	0	0	0	0	0	0	0	0	0	0	0	0	0	0	0	0	2	0	0	0	0	2	0	0	0	0	0	0
1:20222904:C:T	1	20222904	C	T	Pkhd1	ENSMUSG00000043760	missense_variant	MEDIUM	0	0	0	0	0	0	0	0	0	0	0	0	0	0	0	0	0	0	0	0	0	0	0	0	2	0	0	0	0	2	0	0	0	0	0	0
1:20239304:C:T	1	20239304	C	T	Pkhd1	ENSMUSG00000043760	missense_variant	MEDIUM	0	0	0	0	0	0	0	0	0	0	0	0	0	0	0	2	0	0	0	0	0	0	0	0	0	0	0	0	0	0	0	0	0	0	0	0
1:20239413:A:T	1	20239413	A	T	Pkhd1	ENSMUSG00000043760	missense_variant	MEDIUM	0	0	0	0	0	0	0	0	0	0	0	0	0	0	0	0	0	0	0	0	0	0	0	0	2	0	0	0	0	2	0	0	0	0	0	0
1:20275636:C:G	1	20275636	C	G	Pkhd1	ENSMUSG00000043760	missense_variant	MEDIUM	0	0	0	0	0	0	0	0	0	0	0	0	0	0	0	0	0	0	0	0	0	0	0	0	2	0	0	0	0	2	0	0	0	0	0	0
1:20288267:C:A	1	20288267	C	A	Pkhd1	ENSMUSG00000043760	splice_region_variant,intron_variant	MEDIUM	0	0	0	0	0	0	0	0	0	0	0	0	0	0	0	0	0	0	0	0	0	0	0	0	0	0	0	0	0	0	0	0	2	0	0	0
1:20310610:A:C	1	20310610	A	C	Pkhd1	ENSMUSG00000043760	missense_variant	MEDIUM	0	0	0	0	0	0	0	0	0	0	0	0	0	0	0	2	0	0	0	0	0	0	0	0	2	0	0	0	0	2	0	0	2	0	0	0
1:20310626:C:T	1	20310626	C	T	Pkhd1	ENSMUSG00000043760	missense_variant	MEDIUM	0	0	0	0	0	0	0	0	0	0	0	0	0	0	0	0	0	0	0	0	0	0	0	0	2	0	0	0	0	2	0	0	0	0	0	0
1:20310683:T:A	1	20310683	T	A	Pkhd1	ENSMUSG00000043760	missense_variant	MEDIUM	0	0	0	0	0	0	0	0	0	0	0	0	0	0	0	0	0	0	0	0	0	0	0	0	0	0	0	0	0	0	0	0	2	0	0	0
1:20310723:G:A	1	20310723	G	A	Pkhd1	ENSMUSG00000043760	splice_region_variant,intron_variant	MEDIUM	0	0	0	0	0	0	0	0	0	0	0	0	0	0	0	0	0	0	0	0	0	0	0	0	2	0	0	0	0	2	0	0	0	0	0	0
1:20312089:C:T	1	20312089	C	T	Pkhd1	ENSMUSG00000043760	missense_variant	MEDIUM	0	0	0	0	0	0	0	0	0	0	0	0	0	0	0	0	0	0	0	0	0	0	0	0	0	0	0	0	0	0	0	0	2	0	0	0
1:20347350:A:C	1	20347350	A	C	Pkhd1	ENSMUSG00000043760	missense_variant	MEDIUM	0	0	0	0	0	0	0	0	0	0	0	0	0	0	0	0	0	0	0	0	0	0	0	0	2	0	0	0	0	0	0	0	0	0	0	0
1:20347353:G:T	1	20347353	G	T	Pkhd1	ENSMUSG00000043760	missense_variant	MEDIUM	0	0	0	0	0	0	0	0	0	0	0	0	0	0	0	0	0	0	0	0	0	0	0	0	0	0	0	0	0	2	0	0	0	0	0	0
1:20347439:G:C	1	20347439	G	C	Pkhd1	ENSMUSG00000043760	missense_variant	MEDIUM	0	0	0	0	0	0	0	0	0	0	0	0	0	0	0	0	0	0	0	0	0	0	0	0	2	0	0	0	0	0	0	0	0	0	0	0
1:20350424:A:G	1	20350424	A	G	Pkhd1	ENSMUSG00000043760	missense_variant	MEDIUM	0	0	0	0	0	0	0	0	0	0	0	0	0	0	0	0	0	0	0	0	0	0	0	0	0	0	0	0	0	0	0	0	2	0	0	0
1:20350460:C:T	1	20350460	C	T	Pkhd1	ENSMUSG00000043760	missense_variant	MEDIUM	0	0	0	2	2	2	0	0	2	2	0	0	2	2	0	0	2	0	0	2	2	2	0	0	0	2	2	0	2	0	2	2	0	0	0	0
1:20350461:C:G	1	20350461	C	G	Pkhd1	ENSMUSG00000043760	missense_variant	MEDIUM	0	0	0	0	0	0	0	0	0	0	0	0	0	0	0	0	0	0	0	0	0	0	0	0	0	0	0	0	0	0	0	0	2	0	0	0
1:20356705:G:T	1	20356705	G	T	4930486I03Rik	ENSMUSG00000089914	splice_region_variant,non_coding_transcript_exon_variant	MEDIUM	0	0	0	0	0	0	0	0	0	0	0	0	0	0	0	0	0	0	0	0	0	0	0	0	2	0	0	0	0	2	0	0	0	0	0	0
1:20358889:G:T	1	20358889	G	T	Pkhd1	ENSMUSG00000043760	missense_variant	MEDIUM	0	0	0	2	2	2	0	0	2	2	0	0	2	2	0	0	2	0	0	2	2	2	0	0	0	2	2	0	2	0	2	2	0	0	0	0
1:20358978:T:TA	1	20358978	T	TA	Pkhd1	ENSMUSG00000043760	splice_region_variant,intron_variant	MEDIUM	NA	NA	NA	NA	NA	NA	NA	NA	NA	NA	NA	NA	NA	NA	NA	NA	NA	NA	NA	NA	NA	NA	NA	NA	NA	NA	NA	NA	NA	NA	NA	NA	2	NA	NA	NA
1:20364131:T:A	1	20364131	T	A	Pkhd1	ENSMUSG00000043760	missense_variant	MEDIUM	0	0	0	0	0	0	0	0	0	0	0	0	0	0	0	0	0	0	0	0	0	0	0	0	0	0	0	0	0	0	0	0	2	0	0	0
1:20373859:C:A	1	20373859	C	A	Pkhd1	ENSMUSG00000043760	missense_variant	MEDIUM	0	0	0	0	0	0	0	0	0	0	0	0	0	0	0	0	0	0	0	0	0	0	0	0	0	0	0	0	0	0	0	0	2	0	0	0
1:20373859:C:G	1	20373859	C	G	Pkhd1	ENSMUSG00000043760	missense_variant	MEDIUM	0	0	0	0	0	0	0	0	0	0	0	0	0	0	0	2	0	0	0	0	0	0	0	0	2	0	0	0	0	2	0	0	0	0	0	0
1:20374709:C:T	1	20374709	C	T	Pkhd1	ENSMUSG00000043760	splice_region_variant,intron_variant	MEDIUM	0	0	0	0	0	0	0	0	0	0	0	0	0	0	0	2	0	0	0	0	0	0	0	0	2	0	0	0	0	2	0	0	2	0	0	0
1:20374773:G:A	1	20374773	G	A	Pkhd1	ENSMUSG00000043760	splice_region_variant,intron_variant	MEDIUM	0	0	0	0	0	0	0	0	0	0	0	0	0	0	0	2	0	0	0	0	0	0	0	0	0	0	0	0	0	0	0	0	2	0	0	0
1:20377396:C:T	1	20377396	C	T	Pkhd1	ENSMUSG00000043760	missense_variant	MEDIUM	0	0	0	0	0	0	0	0	0	0	0	0	0	0	0	2	0	0	0	0	0	0	0	0	0	0	0	0	0	0	0	0	0	0	0	0
1:20377411:C:T	1	20377411	C	T	Pkhd1	ENSMUSG00000043760	missense_variant	MEDIUM	0	0	0	0	0	0	0	0	0	0	0	0	0	0	0	0	0	0	0	0	0	0	0	0	2	0	0	0	0	2	0	0	2	0	0	0
1:20377492:T:G	1	20377492	T	G	Pkhd1	ENSMUSG00000043760	missense_variant	MEDIUM	0	0	0	0	0	0	0	0	0	0	0	0	0	0	0	2	0	0	0	0	0	0	0	0	2	0	0	0	0	2	0	0	2	0	0	0
1:20381092:C:T	1	20381092	C	T	4930486I03Rik	ENSMUSG00000089914	splice_region_variant,intron_variant,non_coding_transcript_variant	MEDIUM	0	0	0	0	0	0	0	0	0	0	0	0	0	0	0	0	0	0	0	0	0	0	0	0	0	0	0	0	0	0	0	0	2	0	0	0
1:20381217:C:T	1	20381217	C	T	4930486I03Rik	ENSMUSG00000089914	splice_region_variant,non_coding_transcript_exon_variant	MEDIUM	0	0	0	0	0	0	0	0	0	0	0	0	0	0	0	0	0	0	0	0	0	0	0	0	0	0	0	0	0	0	0	0	0	0	2	2
1:20381405:C:T	1	20381405	C	T	Pkhd1	ENSMUSG00000043760	missense_variant,splice_region_variant	MEDIUM	0	0	0	0	0	0	0	0	0	0	0	0	0	0	0	0	0	0	0	0	0	0	0	0	0	0	0	0	0	0	0	0	2	0	0	0
1:20381424:C:T	1	20381424	C	T	Pkhd1	ENSMUSG00000043760	missense_variant	MEDIUM	0	0	0	0	0	0	0	0	0	0	0	0	0	0	0	0	0	0	0	0	0	0	0	0	0	0	0	0	0	0	0	0	2	0	0	0
1:20381484:G:C	1	20381484	G	C	Pkhd1	ENSMUSG00000043760	missense_variant	MEDIUM	0	0	0	0	0	0	0	0	0	0	0	0	0	0	0	0	0	0	0	0	0	0	0	0	0	0	0	0	0	0	0	0	2	0	0	0
1:20391515:A:C	1	20391515	A	C	Pkhd1	ENSMUSG00000043760	missense_variant	MEDIUM	0	0	0	0	0	0	0	0	0	0	0	0	0	0	0	2	0	0	0	0	0	0	0	0	2	0	0	0	0	2	0	0	0	0	0	0
1:20391522:A:G	1	20391522	A	G	Pkhd1	ENSMUSG00000043760	missense_variant	MEDIUM	0	0	0	0	0	0	0	0	0	0	0	0	0	0	0	2	0	0	0	0	0	0	0	0	2	0	0	0	0	2	0	0	0	0	0	0
1:20391522:A:T	1	20391522	A	T	Pkhd1	ENSMUSG00000043760	missense_variant	MEDIUM	0	0	0	0	0	0	0	0	0	0	0	0	0	0	0	0	0	0	0	0	0	0	0	0	0	0	0	0	0	0	0	0	2	0	0	0
1:20391571:CAAA:C	1	20391571	CAAA	C	Pkhd1	ENSMUSG00000043760	inframe_deletion	MEDIUM	NA	NA	NA	NA	NA	NA	NA	NA	NA	NA	NA	NA	NA	NA	NA	NA	NA	NA	NA	NA	NA	NA	NA	NA	NA	NA	NA	NA	NA	NA	NA	NA	NA	NA	2	2
1:20391576:T:C	1	20391576	T	C	Pkhd1	ENSMUSG00000043760	missense_variant	MEDIUM	0	0	0	0	0	0	0	0	0	0	0	0	0	0	0	0	0	0	0	0	0	0	0	0	0	0	0	0	0	0	0	0	0	0	2	0
1:20391612:C:T	1	20391612	C	T	Pkhd1	ENSMUSG00000043760	missense_variant	MEDIUM	0	0	0	0	0	0	0	0	0	0	0	0	0	0	0	2	0	0	0	0	0	0	0	0	2	0	0	0	0	2	0	0	2	0	0	0
1:20391625:GA:G	1	20391625	GA	G	Pkhd1	ENSMUSG00000043760	splice_region_variant,intron_variant	MEDIUM	NA	NA	NA	2	2	2	NA	NA	2	2	NA	NA	2	2	NA	0	2	NA	NA	2	2	2	NA	NA	0	2	2	NA	2	0	2	2	0	NA	2	2
1:20391625:GAAA:G	1	20391625	GAAA	G	Pkhd1	ENSMUSG00000043760	splice_region_variant,intron_variant	MEDIUM	NA	NA	NA	0	0	0	NA	NA	0	0	NA	NA	0	0	NA	2	0	NA	NA	0	0	0	NA	NA	2	0	0	NA	0	2	0	0	2	NA	0	0
1:20391627:A:G	1	20391627	A	G	Pkhd1	ENSMUSG00000043760	splice_region_variant,intron_variant	MEDIUM	0	0	0	0	0	0	0	0	0	0	0	0	0	0	0	0	0	0	0	0	0	0	0	0	0	0	0	0	0	0	0	0	2	0	0	0
1:20392004:C:T	1	20392004	C	T	Pkhd1	ENSMUSG00000043760	splice_region_variant,intron_variant	MEDIUM	0	0	0	0	0	0	0	0	0	0	0	0	0	0	0	2	0	0	0	0	0	0	0	0	2	0	0	0	0	2	0	0	0	0	0	0
1:20392019:G:C	1	20392019	G	C	Pkhd1	ENSMUSG00000043760	missense_variant	MEDIUM	0	0	0	0	0	0	0	0	0	0	0	0	0	0	0	2	0	0	0	0	0	0	0	0	2	0	0	0	0	2	0	0	0	0	0	0
1:20392087:G:T	1	20392087	G	T	Pkhd1	ENSMUSG00000043760	missense_variant	MEDIUM	0	0	0	0	0	0	0	0	0	0	0	0	0	0	0	2	0	0	0	0	0	0	0	0	2	0	0	0	0	2	0	0	2	0	0	0
1:20392199:C:T	1	20392199	C	T	Pkhd1	ENSMUSG00000043760	missense_variant	MEDIUM	0	0	0	0	0	0	0	0	0	0	0	0	0	0	0	0	0	0	0	0	0	0	0	0	0	0	0	0	0	0	0	0	2	0	0	0
1:20414292:A:G	1	20414292	A	G	Pkhd1	ENSMUSG00000043760	missense_variant	MEDIUM	0	0	0	0	0	0	0	0	0	0	0	0	0	0	0	0	0	0	0	0	0	0	0	0	0	0	0	0	0	0	0	0	2	0	0	0
1:20414437:A:G	1	20414437	A	G	Pkhd1	ENSMUSG00000043760	splice_region_variant,intron_variant	MEDIUM	0	0	0	0	0	0	0	0	0	0	0	0	0	0	0	0	0	0	0	0	0	0	0	0	0	0	0	0	0	0	0	0	2	0	0	0
1:20450375:G:T	1	20450375	G	T	Pkhd1	ENSMUSG00000043760	splice_region_variant,synonymous_variant	MEDIUM	0	0	0	0	0	0	0	0	0	0	0	0	0	0	0	0	0	0	0	0	0	0	0	0	2	0	0	0	0	2	0	0	0	0	0	0
1:20508984:C:T	1	20508984	C	T	Pkhd1	ENSMUSG00000043760	missense_variant	MEDIUM	0	0	0	0	0	0	0	0	0	0	0	0	0	0	0	0	0	0	0	0	0	0	0	0	0	0	0	0	0	0	0	0	2	0	0	0
1:20509040:C:T	1	20509040	C	T	Pkhd1	ENSMUSG00000043760	missense_variant	MEDIUM	0	0	0	2	2	2	0	0	2	2	0	0	2	2	0	0	2	2	2	2	2	2	2	0	0	2	2	2	2	2	2	2	0	0	2	2
1:20509115:G:A	1	20509115	G	A	Pkhd1	ENSMUSG00000043760	splice_region_variant,intron_variant	MEDIUM	0	0	0	0	0	0	0	0	0	0	0	0	0	0	0	0	0	0	0	0	0	0	0	0	0	0	0	0	0	0	0	0	2	0	0	0
1:20520157:G:C	1	20520157	G	C	Pkhd1	ENSMUSG00000043760	missense_variant	MEDIUM	0	0	0	2	2	2	0	0	2	2	0	0	2	2	0	2	2	2	2	2	2	2	2	0	2	2	2	2	2	2	2	2	2	0	0	2
1:20520174:C:A	1	20520174	C	A	Pkhd1	ENSMUSG00000043760	missense_variant	MEDIUM	0	0	0	0	0	0	0	0	0	0	0	0	0	0	0	0	0	0	0	0	0	0	2	0	0	0	0	0	0	0	0	0	0	0	0	0
1:20520208:C:T	1	20520208	C	T	Pkhd1	ENSMUSG00000043760	missense_variant	MEDIUM	0	0	0	0	0	0	0	0	0	0	0	0	0	0	0	0	0	0	0	0	0	0	0	0	0	0	0	0	0	0	0	0	2	0	0	0
1:20520217:G:C	1	20520217	G	C	Pkhd1	ENSMUSG00000043760	missense_variant	MEDIUM	0	0	0	0	0	0	0	0	0	0	0	0	0	0	0	0	0	0	0	0	0	0	0	0	0	0	0	0	0	0	0	0	0	0	2	0
1:20520231:G:A	1	20520231	G	A	Pkhd1	ENSMUSG00000043760	missense_variant	MEDIUM	0	0	0	0	0	0	0	0	0	0	0	0	0	0	0	0	0	0	0	0	0	0	0	0	0	0	0	0	0	0	0	0	2	0	0	0
1:20522771:G:C	1	20522771	G	C	Pkhd1	ENSMUSG00000043760	missense_variant	MEDIUM	0	0	0	0	0	0	0	0	0	0	0	0	0	0	0	0	0	0	0	0	0	0	0	0	0	0	0	0	0	2	0	0	0	0	0	0
1:20522873:C:T	1	20522873	C	T	Pkhd1	ENSMUSG00000043760	missense_variant	MEDIUM	0	0	0	0	0	0	0	0	0	0	0	0	0	0	0	0	0	0	0	0	0	0	0	0	0	0	0	0	0	0	0	0	2	0	0	0
1:20522979:T:C	1	20522979	T	C	Pkhd1	ENSMUSG00000043760	missense_variant	MEDIUM	2	2	2	2	2	2	2	2	2	2	0	0	2	2	0	2	2	2	2	2	2	2	2	2	2	2	2	2	2	2	2	2	2	2	2	2
1:20523048:A:T	1	20523048	A	T	Pkhd1	ENSMUSG00000043760	missense_variant	MEDIUM	0	0	0	2	2	2	0	0	2	2	0	0	2	2	0	2	2	2	2	2	2	2	2	0	2	2	2	2	2	0	2	2	2	0	0	0
1:20523125:G:A	1	20523125	G	A	Pkhd1	ENSMUSG00000043760	missense_variant	MEDIUM	0	0	0	2	2	2	0	0	2	2	0	0	2	2	0	2	2	2	2	2	2	2	2	0	2	2	2	2	2	0	2	2	0	0	0	0
1:20523186:C:T	1	20523186	C	T	Pkhd1	ENSMUSG00000043760	missense_variant	MEDIUM	0	0	0	0	0	0	0	0	0	0	0	0	0	0	0	0	0	0	0	0	0	0	0	0	0	0	0	0	0	0	0	0	2	0	0	0
1:20523255:A:C	1	20523255	A	C	Pkhd1	ENSMUSG00000043760	missense_variant	MEDIUM	0	0	0	0	0	0	0	0	0	0	0	0	0	0	0	0	0	0	0	0	0	0	0	0	0	0	0	0	0	2	0	0	0	0	0	0
1:20523291:C:T	1	20523291	C	T	Pkhd1	ENSMUSG00000043760	missense_variant	MEDIUM	0	0	0	0	0	0	0	0	0	0	0	0	0	0	0	0	0	0	0	0	0	0	0	0	0	0	0	0	0	0	0	0	2	0	0	0
1:20523371:G:T	1	20523371	G	T	Pkhd1	ENSMUSG00000043760	missense_variant	MEDIUM	0	0	0	0	0	0	0	0	0	0	0	0	0	0	0	0	0	0	0	0	0	0	0	0	0	0	0	0	0	0	0	0	2	0	0	0
1:20523386:C:T	1	20523386	C	T	Pkhd1	ENSMUSG00000043760	missense_variant	MEDIUM	0	0	0	0	0	0	0	0	0	0	0	0	0	0	0	0	0	0	0	0	0	0	0	0	0	0	0	0	0	0	0	0	2	0	0	0
1:20523440:A:T	1	20523440	A	T	Pkhd1	ENSMUSG00000043760	missense_variant	MEDIUM	0	0	0	2	2	2	0	0	2	2	0	0	2	2	0	0	2	2	2	2	2	2	2	0	0	2	2	2	2	0	2	2	0	0	0	0
1:20523669:C:T	1	20523669	C	T	Pkhd1	ENSMUSG00000043760	missense_variant	MEDIUM	0	0	0	0	0	0	0	0	0	0	0	0	0	0	0	0	0	0	0	0	0	0	0	0	0	0	0	0	0	0	0	0	0	0	0	2
1:20523851:G:A	1	20523851	G	A	Pkhd1	ENSMUSG00000043760	missense_variant	MEDIUM	0	0	0	2	2	2	0	0	2	2	0	0	2	2	0	0	2	2	2	2	2	2	2	0	0	2	2	2	2	0	2	2	0	0	0	0
1:20524089:C:A	1	20524089	C	A	Pkhd1	ENSMUSG00000043760	missense_variant	MEDIUM	0	0	0	0	0	0	0	0	0	0	0	0	0	0	0	0	0	0	0	0	0	0	0	0	0	0	0	0	0	2	0	0	0	0	0	0
1:20524097:A:G	1	20524097	A	G	Pkhd1	ENSMUSG00000043760	missense_variant	MEDIUM	0	0	0	2	2	2	0	0	2	2	0	0	2	2	0	2	2	2	2	2	2	2	2	0	2	2	2	2	2	2	2	2	2	0	0	0
1:20524117:C:G	1	20524117	C	G	Pkhd1	ENSMUSG00000043760	missense_variant	MEDIUM	0	0	0	0	0	0	0	0	0	0	0	0	0	0	0	0	0	0	0	0	0	0	0	0	0	0	0	0	0	2	0	0	0	0	0	0
1:20524248:G:T	1	20524248	G	T	Pkhd1	ENSMUSG00000043760	missense_variant	MEDIUM	0	0	0	0	0	0	0	0	0	0	0	0	0	0	0	2	0	0	0	0	0	0	0	0	2	0	0	0	0	0	0	0	0	0	0	0
1:20524250:C:T	1	20524250	C	T	Pkhd1	ENSMUSG00000043760	missense_variant	MEDIUM	2	2	2	2	2	2	2	2	2	2	0	0	2	2	0	0	2	2	2	2	2	2	2	2	0	2	2	2	2	0	2	2	0	2	0	0
1:20534545:C:T	1	20534545	C	T	Pkhd1	ENSMUSG00000043760	missense_variant	MEDIUM	0	0	0	0	0	0	0	0	0	0	0	0	0	0	0	0	0	0	0	0	0	0	0	0	0	0	0	0	0	2	0	0	0	0	0	0
1:20534578:A:G	1	20534578	A	G	Pkhd1	ENSMUSG00000043760	missense_variant	MEDIUM	0	0	0	2	2	2	0	0	2	2	0	0	2	2	0	2	2	2	2	2	2	2	2	0	2	2	2	2	2	2	2	2	2	0	2	0
1:20534585:T:A	1	20534585	T	A	Pkhd1	ENSMUSG00000043760	missense_variant	MEDIUM	0	0	0	0	0	0	0	0	0	0	0	0	0	0	0	0	0	0	0	0	0	0	0	0	0	0	0	0	0	0	0	0	2	0	0	0
1:20534631:C:G	1	20534631	C	G	Pkhd1	ENSMUSG00000043760	missense_variant	MEDIUM	0	0	0	0	0	0	0	0	0	0	0	0	0	0	0	0	0	0	0	0	0	0	0	0	0	0	0	0	0	0	0	0	2	0	0	0
1:20534734:G:A	1	20534734	G	A	Pkhd1	ENSMUSG00000043760	splice_region_variant,intron_variant	MEDIUM	0	0	0	0	0	0	0	0	0	0	0	0	0	0	0	0	0	0	0	0	0	0	0	0	0	0	0	0	0	2	0	0	0	0	0	0
1:20537290:T:C	1	20537290	T	C	Pkhd1	ENSMUSG00000043760	missense_variant	MEDIUM	0	0	0	0	0	0	0	0	0	0	0	0	0	0	0	0	0	0	0	0	0	0	0	0	0	0	0	0	0	0	0	0	2	0	0	0
1:20537356:G:A	1	20537356	G	A	Pkhd1	ENSMUSG00000043760	missense_variant	MEDIUM	0	0	0	0	0	0	0	0	0	0	0	0	0	0	0	2	0	0	0	0	0	0	0	0	2	0	0	0	0	2	0	0	2	0	2	0
1:20537401:T:A	1	20537401	T	A	Pkhd1	ENSMUSG00000043760	missense_variant	MEDIUM	0	0	0	2	2	2	0	0	2	2	0	0	2	2	0	0	2	2	2	2	2	2	2	0	0	2	2	2	2	0	2	2	0	0	0	0
1:20537405:T:C	1	20537405	T	C	Pkhd1	ENSMUSG00000043760	missense_variant	MEDIUM	0	0	0	0	0	0	0	0	0	0	0	0	0	0	0	2	0	0	0	0	0	0	0	0	2	0	0	0	0	2	0	0	2	0	0	0
1:20540360:G:A	1	20540360	G	A	Pkhd1	ENSMUSG00000043760	missense_variant	MEDIUM	0	0	0	0	0	0	0	0	0	0	0	0	0	0	0	2	0	0	0	0	0	0	0	0	2	0	0	0	0	0	0	0	0	0	0	0
1:20540438:C:A	1	20540438	C	A	Pkhd1	ENSMUSG00000043760	missense_variant	MEDIUM	0	0	0	0	0	0	0	0	0	0	0	0	0	0	0	0	0	0	0	0	0	0	0	0	0	0	0	0	0	0	0	0	2	0	0	0
1:20540438:C:T	1	20540438	C	T	Pkhd1	ENSMUSG00000043760	missense_variant	MEDIUM	0	0	0	0	0	0	0	0	0	0	0	0	0	0	0	0	0	0	0	0	0	0	0	0	0	0	0	0	0	2	0	0	0	0	0	0
1:20540451:CA:C	1	20540451	CA	C	Pkhd1	ENSMUSG00000043760	splice_region_variant,intron_variant	MEDIUM	NA	NA	NA	NA	NA	NA	NA	NA	NA	NA	NA	NA	NA	NA	NA	NA	NA	NA	NA	NA	NA	NA	NA	NA	NA	NA	NA	NA	NA	NA	NA	NA	2	NA	NA	NA
1:20547347:G:T	1	20547347	G	T	Pkhd1	ENSMUSG00000043760	missense_variant	MEDIUM	2	2	2	2	2	2	2	2	2	2	0	0	2	2	0	2	2	2	2	2	2	2	2	2	2	2	2	2	2	2	2	2	2	2	2	2
1:20547385:T:C	1	20547385	T	C	Pkhd1	ENSMUSG00000043760	missense_variant	MEDIUM	2	2	2	0	0	0	2	2	0	0	0	0	0	0	0	0	0	0	0	0	0	0	0	2	0	0	0	0	0	0	0	0	2	2	0	0
1:20547472:G:A	1	20547472	G	A	Pkhd1	ENSMUSG00000043760	missense_variant	MEDIUM	0	0	0	0	0	0	0	0	0	0	0	0	0	0	0	0	0	0	0	0	0	0	0	0	0	0	0	0	0	0	0	0	2	0	0	0
1:20547491:T:C	1	20547491	T	C	Pkhd1	ENSMUSG00000043760	missense_variant	MEDIUM	0	0	0	0	0	0	0	0	0	0	0	0	0	0	0	0	0	0	0	0	0	0	0	0	0	0	0	0	0	0	0	0	2	0	0	0
1:20547508:G:A	1	20547508	G	A	Pkhd1	ENSMUSG00000043760	missense_variant	MEDIUM	0	0	0	0	0	0	0	0	0	0	0	0	0	0	0	0	0	0	0	0	0	0	0	0	0	0	0	0	0	2	0	0	0	0	0	0
1:20547551:GGGGT:G	1	20547551	GGGGT	G	Pkhd1	ENSMUSG00000043760	splice_region_variant,intron_variant	MEDIUM	2	2	NA	NA	NA	NA	2	2	NA	NA	NA	NA	NA	NA	NA	NA	NA	NA	NA	NA	NA	NA	NA	2	NA	NA	NA	NA	NA	NA	NA	NA	NA	2	NA	NA
1:20548190:C:T	1	20548190	C	T	Pkhd1	ENSMUSG00000043760	missense_variant	MEDIUM	2	2	2	0	0	0	2	2	0	0	0	0	0	0	0	0	0	0	0	0	0	0	0	2	0	0	0	0	0	0	0	0	0	2	0	0
1:20549732:C:T	1	20549732	C	T	Pkhd1	ENSMUSG00000043760	missense_variant	MEDIUM	2	2	2	0	0	0	2	2	0	0	0	0	0	0	0	2	0	0	0	0	0	0	0	2	2	0	0	0	0	2	0	0	2	2	0	0
1:20549733:C:G	1	20549733	C	G	Pkhd1	ENSMUSG00000043760	missense_variant	MEDIUM	2	2	2	0	0	0	2	2	0	0	0	0	0	0	0	2	0	0	0	0	0	0	0	2	2	0	0	0	0	2	0	0	2	2	0	0
1:20549806:G:T	1	20549806	G	T	Pkhd1	ENSMUSG00000043760	splice_region_variant,synonymous_variant	MEDIUM	2	2	2	0	0	0	2	2	0	0	0	0	0	0	0	2	0	0	0	0	0	0	0	2	2	0	0	0	0	2	0	0	0	2	0	0
1:20550872:G:A	1	20550872	G	A	Pkhd1	ENSMUSG00000043760	missense_variant	MEDIUM	0	0	0	0	0	0	0	0	0	0	0	0	0	0	0	0	0	0	0	0	0	0	0	0	0	0	0	0	0	2	0	0	2	0	0	0
1:20550954:G:C	1	20550954	G	C	Pkhd1	ENSMUSG00000043760	missense_variant	MEDIUM	0	0	0	0	0	0	0	0	0	0	0	0	0	0	0	0	0	0	0	0	0	0	0	0	0	0	0	0	0	0	0	0	2	0	0	0
1:20550962:G:A	1	20550962	G	A	Pkhd1	ENSMUSG00000043760	missense_variant	MEDIUM	0	0	0	0	0	0	0	0	0	0	0	0	0	0	0	0	0	0	0	0	0	0	0	0	0	0	0	0	0	0	0	0	2	0	0	0
1:20553472:G:T	1	20553472	G	T	Pkhd1	ENSMUSG00000043760	missense_variant	MEDIUM	2	2	2	2	2	2	2	2	2	2	0	0	2	2	0	0	2	2	2	2	2	2	2	2	0	2	2	2	2	0	2	2	0	2	2	2
1:20555126:C:G	1	20555126	C	G	Pkhd1	ENSMUSG00000043760	missense_variant	MEDIUM	0	0	0	0	0	0	0	0	0	0	0	0	0	0	0	0	0	0	0	0	0	0	0	0	0	0	0	0	0	2	0	0	2	0	0	0
1:20555187:G:A	1	20555187	G	A	Pkhd1	ENSMUSG00000043760	missense_variant	MEDIUM	0	0	0	0	0	0	0	0	0	0	0	0	0	0	0	0	0	0	0	0	0	0	0	0	0	0	0	0	0	0	0	0	0	0	2	2
1:20555192:G:A	1	20555192	G	A	Pkhd1	ENSMUSG00000043760	missense_variant	MEDIUM	0	0	0	0	0	0	0	0	0	0	0	0	0	0	0	2	0	0	0	0	0	0	0	0	0	0	0	0	0	0	0	0	0	0	0	0
1:20558594:C:T	1	20558594	C	T	Pkhd1	ENSMUSG00000043760	missense_variant	MEDIUM	0	0	0	0	0	0	0	0	0	0	0	0	0	0	0	0	0	0	0	0	0	0	0	0	0	0	0	0	0	0	0	0	0	0	2	2
1:20558648:C:T	1	20558648	C	T	Pkhd1	ENSMUSG00000043760	missense_variant	MEDIUM	0	0	0	0	0	0	0	0	0	0	0	0	0	0	0	0	0	0	0	0	0	0	0	0	0	0	0	0	0	0	0	0	2	0	0	0
1:20558674:G:A	1	20558674	G	A	Pkhd1	ENSMUSG00000043760	missense_variant	MEDIUM	2	2	2	2	2	2	2	2	2	2	0	0	2	2	0	0	2	2	2	2	2	2	2	2	0	2	2	2	2	0	2	2	0	2	2	2
1:20558708:T:G	1	20558708	T	G	Pkhd1	ENSMUSG00000043760	missense_variant	MEDIUM	2	2	2	2	2	2	2	2	2	2	0	0	2	2	0	2	2	2	2	2	2	2	2	2	2	2	2	2	2	2	2	2	2	2	2	2
1:20559437:C:T	1	20559437	C	T	Pkhd1	ENSMUSG00000043760	missense_variant	MEDIUM	2	2	2	2	2	2	2	2	2	2	0	0	2	2	0	0	2	2	2	2	2	2	2	2	0	2	2	2	2	0	2	2	0	2	2	2
1:20559448:C:A	1	20559448	C	A	Pkhd1	ENSMUSG00000043760	missense_variant	MEDIUM	0	0	0	0	0	0	0	0	0	0	0	0	0	0	0	0	0	0	0	0	0	0	0	0	0	0	0	0	0	2	0	0	0	0	0	0
1:20559475:G:T	1	20559475	G	T	Pkhd1	ENSMUSG00000043760	missense_variant	MEDIUM	2	2	2	2	2	2	2	2	2	2	0	0	2	2	0	0	2	2	2	2	2	2	2	2	0	2	2	2	2	0	2	2	0	2	2	2
1:20559499:A:G	1	20559499	A	G	Pkhd1	ENSMUSG00000043760	missense_variant	MEDIUM	0	0	0	0	0	0	0	0	0	0	0	0	0	0	0	0	0	0	0	0	0	0	0	0	2	0	0	0	0	0	0	0	0	0	0	0
1:20559546:C:G	1	20559546	C	G	Pkhd1	ENSMUSG00000043760	splice_region_variant,synonymous_variant	MEDIUM	0	0	0	0	0	0	0	0	0	0	0	0	0	0	0	0	0	0	0	0	0	0	0	0	2	0	0	0	0	0	0	0	0	0	0	0
1:20559548:G:T	1	20559548	G	T	Pkhd1	ENSMUSG00000043760	missense_variant,splice_region_variant	MEDIUM	0	0	0	0	0	0	0	0	0	0	0	0	0	0	0	0	0	0	0	0	0	0	0	0	0	0	0	0	0	0	0	0	2	0	0	0
1:20562376:A:G	1	20562376	A	G	Pkhd1	ENSMUSG00000043760	missense_variant	MEDIUM	2	2	2	2	2	2	2	2	2	2	0	0	2	2	0	2	2	2	2	2	2	2	2	2	2	2	2	2	2	0	2	2	0	2	2	2
1:20562472:C:A	1	20562472	C	A	Pkhd1	ENSMUSG00000043760	missense_variant	MEDIUM	2	2	2	2	2	2	2	2	2	2	0	0	2	2	0	2	2	2	2	2	2	2	2	2	2	2	2	2	2	0	2	2	0	2	2	2
1:20562494:C:T	1	20562494	C	T	Pkhd1	ENSMUSG00000043760	missense_variant	MEDIUM	0	0	0	0	0	0	0	0	0	0	0	0	0	0	0	0	0	0	0	0	0	0	0	0	0	0	0	0	0	0	0	0	2	0	0	0
1:20562501:A:G	1	20562501	A	G	Pkhd1	ENSMUSG00000043760	splice_region_variant,synonymous_variant	MEDIUM	0	0	0	0	0	0	0	0	0	0	0	0	0	0	0	0	0	0	0	0	0	0	0	0	0	0	0	0	0	2	0	0	0	0	0	0
1:20562508:A:T	1	20562508	A	T	Pkhd1	ENSMUSG00000043760	splice_region_variant,intron_variant	MEDIUM	2	2	2	2	2	2	2	2	2	2	0	0	2	2	0	2	2	2	2	2	2	2	2	2	0	2	2	2	2	2	2	2	2	2	2	2
1:20563652:T:C	1	20563652	T	C	Pkhd1	ENSMUSG00000043760	missense_variant	MEDIUM	2	2	2	2	2	2	2	2	2	2	0	0	2	2	0	0	2	2	2	2	2	2	2	2	0	2	2	2	2	2	2	2	2	2	0	0
1:20563667:G:A	1	20563667	G	A	Pkhd1	ENSMUSG00000043760	missense_variant	MEDIUM	0	0	0	0	0	0	0	0	0	0	0	0	0	0	0	0	0	0	0	0	0	0	0	0	0	0	0	0	0	0	0	0	2	0	0	0
1:20565624:C:A	1	20565624	C	A	Pkhd1	ENSMUSG00000043760	missense_variant	MEDIUM	0	0	0	0	0	0	0	0	0	0	0	0	0	0	0	0	0	0	0	0	0	0	0	0	0	0	0	0	0	2	0	0	0	0	0	0
1:20565796:G:T	1	20565796	G	T	Pkhd1	ENSMUSG00000043760	missense_variant	MEDIUM	0	0	0	0	0	0	0	0	0	0	0	0	0	0	0	0	0	0	0	0	0	0	0	0	0	0	0	0	0	0	0	0	2	0	0	0
1:20566850:C:T	1	20566850	C	T	Pkhd1	ENSMUSG00000043760	missense_variant	MEDIUM	0	0	0	0	0	0	0	0	0	0	0	0	0	0	0	0	0	0	0	0	0	0	0	0	0	0	0	0	0	2	0	0	0	0	0	0
1:20567444:A:G	1	20567444	A	G	Pkhd1	ENSMUSG00000043760	splice_region_variant,intron_variant	MEDIUM	2	2	2	0	0	0	2	2	0	0	0	0	0	0	0	0	0	0	0	0	0	0	0	2	2	0	0	0	0	2	0	0	2	2	0	0
1:20567457:C:G	1	20567457	C	G	Pkhd1	ENSMUSG00000043760	missense_variant	MEDIUM	0	0	0	0	0	0	0	0	0	0	0	0	0	0	0	0	0	0	0	0	0	0	0	0	0	0	0	0	0	2	0	0	0	0	0	0
1:20567545:C:T	1	20567545	C	T	Pkhd1	ENSMUSG00000043760	missense_variant	MEDIUM	0	0	0	0	0	0	0	0	0	0	0	0	0	0	0	0	0	0	0	0	0	0	0	0	2	0	0	0	0	0	0	0	0	0	0	0
1:20567596:G:GATATATATAT	1	20567596	G	GATATATATAT	Pkhd1	ENSMUSG00000043760	splice_region_variant,intron_variant	MEDIUM	NA	NA	NA	NA	NA	NA	NA	NA	NA	NA	NA	NA	NA	NA	NA	NA	NA	NA	NA	NA	NA	NA	NA	NA	1	NA	NA	NA	NA	NA	NA	NA	NA	NA	NA	0
1:20567596:G:GATATATATATAT	1	20567596	G	GATATATATATAT	Pkhd1	ENSMUSG00000043760	splice_region_variant,intron_variant	MEDIUM	NA	NA	NA	NA	NA	NA	NA	NA	NA	NA	NA	NA	NA	NA	NA	NA	NA	NA	NA	NA	NA	NA	NA	NA	1	NA	NA	NA	NA	NA	NA	NA	NA	NA	NA	0
1:20567596:G:GATGTATAT	1	20567596	G	GATGTATAT	Pkhd1	ENSMUSG00000043760	splice_region_variant,intron_variant	MEDIUM	NA	NA	NA	NA	NA	NA	NA	NA	NA	NA	NA	NA	NA	NA	NA	NA	NA	NA	NA	NA	NA	NA	NA	NA	0	NA	NA	NA	NA	NA	NA	NA	NA	NA	NA	1
1:20567596:G:GATGTATATAT	1	20567596	G	GATGTATATAT	Pkhd1	ENSMUSG00000043760	splice_region_variant,intron_variant	MEDIUM	NA	NA	NA	NA	NA	NA	NA	NA	NA	NA	NA	NA	NA	NA	NA	NA	NA	NA	NA	NA	NA	NA	NA	NA	0	NA	NA	NA	NA	NA	NA	NA	NA	NA	NA	1
1:20585717:G:GA	1	20585717	G	GA	Pkhd1	ENSMUSG00000043760	splice_region_variant,intron_variant	MEDIUM	NA	NA	NA	2	2	2	NA	NA	2	2	NA	NA	2	2	NA	NA	2	2	2	2	2	2	NA	NA	NA	2	2	2	2	2	2	2	NA	NA	NA	2
1:20586821:C:T	1	20586821	C	T	Pkhd1	ENSMUSG00000043760	splice_region_variant,intron_variant	MEDIUM	0	0	0	0	0	0	0	0	0	0	0	0	0	0	0	0	0	0	0	0	0	0	0	0	0	0	0	0	0	2	0	0	0	0	0	0
1:20586879:T:C	1	20586879	T	C	Pkhd1	ENSMUSG00000043760	missense_variant	MEDIUM	0	0	0	0	0	0	0	0	0	0	0	0	0	0	0	2	0	0	0	0	0	0	0	0	2	0	0	0	0	2	0	0	2	0	0	0
1:20588479:C:G	1	20588479	C	G	Pkhd1	ENSMUSG00000043760	splice_region_variant,intron_variant	MEDIUM	0	0	0	0	0	0	0	0	0	0	0	0	0	0	0	2	0	0	0	0	0	0	0	0	0	0	0	0	0	0	0	0	2	0	0	0
1:20593903:T:G	1	20593903	T	G	Pkhd1	ENSMUSG00000043760	splice_region_variant,intron_variant	MEDIUM	0	0	0	0	0	0	0	0	0	0	0	0	0	0	0	0	0	0	0	0	0	0	0	0	0	0	0	0	0	0	0	0	0	0	0	2
1:20593906:C:T	1	20593906	C	T	Pkhd1	ENSMUSG00000043760	splice_region_variant,intron_variant	MEDIUM	0	0	0	0	0	0	0	0	0	0	0	0	0	0	0	0	0	0	0	0	0	0	0	0	0	0	0	0	0	0	0	0	2	0	0	0
1:20593932:A:G	1	20593932	A	G	Pkhd1	ENSMUSG00000043760	missense_variant	MEDIUM	0	0	0	0	0	0	0	0	0	0	0	0	0	0	0	2	0	0	0	0	0	0	0	0	0	0	0	0	0	0	0	0	0	0	0	0
1:20608311:G:A	1	20608311	G	A	Pkhd1	ENSMUSG00000043760	splice_region_variant,intron_variant	MEDIUM	0	0	0	0	0	0	0	0	0	0	0	0	0	0	0	0	0	0	0	0	0	0	0	0	0	0	0	0	0	0	0	0	2	0	0	0
1:20608382:C:T	1	20608382	C	T	Pkhd1	ENSMUSG00000043760	missense_variant	MEDIUM	2	2	2	0	0	0	2	2	0	0	0	0	0	0	0	2	0	0	0	0	0	0	2	2	2	0	0	0	0	2	0	0	2	2	2	2
1:20608408:C:G	1	20608408	C	G	Pkhd1	ENSMUSG00000043760	missense_variant	MEDIUM	0	0	0	0	0	0	0	0	0	0	0	0	0	0	0	0	0	0	0	0	0	0	0	0	0	0	0	0	0	0	0	0	2	0	0	0
1:20608430:A:G	1	20608430	A	G	Pkhd1	ENSMUSG00000043760	splice_region_variant,intron_variant	MEDIUM	0	0	0	0	0	0	0	0	0	0	0	0	0	0	0	0	0	0	0	0	0	0	0	0	0	0	0	0	0	0	0	0	2	0	0	0
1:20612738:G:A	1	20612738	G	A	Pkhd1	ENSMUSG00000043760	missense_variant	MEDIUM	0	0	0	0	0	0	0	0	0	0	0	0	0	0	0	2	0	0	0	0	0	0	0	0	2	0	0	0	0	2	0	0	2	0	0	0
1:20613452:A:T	1	20613452	A	T	Pkhd1	ENSMUSG00000043760	missense_variant	MEDIUM	0	0	0	2	2	2	0	0	2	2	0	0	2	2	0	0	2	2	2	2	2	2	0	0	0	2	2	2	2	2	2	2	0	0	0	0
1:20613470:G:A	1	20613470	G	A	Pkhd1	ENSMUSG00000043760	missense_variant,splice_region_variant	MEDIUM	0	0	0	0	0	0	0	0	0	0	0	0	0	0	0	2	0	0	0	0	0	0	0	0	2	0	0	0	0	0	0	0	0	0	0	0
1:20615314:C:A	1	20615314	C	A	Pkhd1	ENSMUSG00000043760	missense_variant	MEDIUM	0	0	0	0	0	0	0	0	0	0	0	0	0	0	0	0	0	0	0	0	0	0	0	0	0	0	0	0	0	0	0	0	2	0	0	0
1:20615317:G:A	1	20615317	G	A	Pkhd1	ENSMUSG00000043760	missense_variant	MEDIUM	0	0	0	0	0	0	0	0	0	0	0	0	0	0	0	0	0	0	0	0	0	0	0	0	0	0	0	0	0	0	0	0	2	0	0	0
1:20732093:T:A	1	20732093	T	A	Il17a	ENSMUSG00000025929	splice_region_variant,intron_variant	MEDIUM	0	0	0	0	0	0	0	0	0	0	0	0	0	0	0	2	0	0	0	0	0	0	0	0	2	0	0	0	0	0	0	0	0	0	0	0
1:20733797:G:A	1	20733797	G	A	Il17a	ENSMUSG00000025929	missense_variant	MEDIUM	0	0	0	0	0	0	0	0	0	0	0	0	0	0	0	0	0	0	0	0	0	0	0	0	0	0	0	0	0	0	0	0	0	2	0	0
1:20779414:G:A	1	20779414	G	A	Il17f	ENSMUSG00000041872	missense_variant	MEDIUM	0	0	0	0	0	0	0	0	0	0	0	0	0	0	0	0	0	0	0	0	0	0	0	0	0	0	0	0	0	0	0	0	2	0	0	0
1:20784193:A:C	1	20784193	A	C	Il17f	ENSMUSG00000041872	missense_variant	MEDIUM	0	0	0	0	0	0	0	0	0	0	0	0	0	0	0	2	0	0	0	0	0	0	0	0	2	0	0	0	0	2	0	0	0	0	0	0
1:20803604:T:G	1	20803604	T	G	Mcm3	ENSMUSG00000041859	missense_variant	MEDIUM	0	0	0	0	0	0	0	0	0	0	0	0	0	0	0	2	0	0	0	0	0	0	0	0	2	0	0	0	0	2	0	0	2	0	0	0
1:20804820:G:A	1	20804820	G	A	Mcm3	ENSMUSG00000041859	missense_variant	MEDIUM	0	0	0	0	0	0	0	0	0	0	0	0	0	0	0	0	0	0	0	0	0	0	0	0	0	0	0	0	0	0	0	0	2	0	0	0
1:20805255:C:T	1	20805255	C	T	Mcm3	ENSMUSG00000041859	splice_region_variant,intron_variant	MEDIUM	0	0	0	0	0	0	0	0	0	0	0	0	0	0	0	0	0	0	0	0	0	0	0	0	0	0	0	0	0	2	0	0	2	0	0	0
1:20805807:T:G	1	20805807	T	G	Mcm3	ENSMUSG00000041859	missense_variant	MEDIUM	0	0	0	0	0	0	0	0	0	0	0	0	0	0	0	0	0	0	0	0	0	0	0	0	0	0	0	0	0	0	0	0	2	0	0	0
1:20809665:T:G	1	20809665	T	G	Mcm3	ENSMUSG00000041859	missense_variant	MEDIUM	0	0	0	0	0	0	0	0	0	0	0	0	0	0	0	0	0	0	0	0	0	0	0	0	0	0	0	0	0	0	0	0	2	0	0	0
1:20810051:T:C	1	20810051	T	C	Mcm3	ENSMUSG00000041859	splice_region_variant,intron_variant	MEDIUM	0	0	0	0	0	0	0	0	0	0	0	0	0	0	0	0	0	0	0	0	0	0	0	0	0	0	0	0	0	0	0	0	2	0	0	0
1:20810239:A:G	1	20810239	A	G	Mcm3	ENSMUSG00000041859	splice_region_variant,intron_variant	MEDIUM	0	0	0	0	0	0	0	0	0	0	0	0	0	0	0	0	0	0	0	0	0	0	0	0	0	0	0	0	0	0	0	0	2	0	0	0
1:20812175:TAG:T	1	20812175	TAG	T	Mcm3	ENSMUSG00000041859	splice_region_variant,intron_variant	MEDIUM	NA	NA	NA	NA	NA	NA	NA	NA	NA	NA	NA	NA	NA	NA	NA	2	NA	NA	NA	NA	NA	NA	NA	NA	2	NA	NA	NA	NA	NA	NA	NA	NA	NA	NA	NA
1:20812179:G:A	1	20812179	G	A	Mcm3	ENSMUSG00000041859	splice_region_variant,intron_variant	MEDIUM	0	0	0	0	0	0	0	0	0	0	0	0	0	0	0	0	0	0	0	0	0	0	0	0	0	0	0	0	0	0	0	0	2	0	0	2
1:20814406:C:T	1	20814406	C	T	Mcm3	ENSMUSG00000041859	missense_variant	MEDIUM	0	0	0	0	0	0	0	0	0	0	0	0	0	0	0	0	0	0	0	0	0	0	0	0	0	0	0	0	0	0	0	0	2	0	0	0
1:20814932:A:AG	1	20814932	A	AG	Mcm3	ENSMUSG00000041859	splice_region_variant,intron_variant	MEDIUM	NA	NA	NA	NA	NA	NA	NA	NA	NA	NA	NA	NA	NA	NA	NA	NA	NA	NA	NA	NA	NA	NA	NA	NA	NA	NA	NA	NA	NA	NA	NA	NA	2	NA	NA	NA
1:20814934:G:GAA	1	20814934	G	GAA	Mcm3	ENSMUSG00000041859	splice_region_variant,intron_variant	MEDIUM	0	0	0	0	0	0	0	0	0	0	NA	NA	0	0	NA	2	0	0	0	0	0	0	NA	0	2	0	0	0	0	0	0	0	NA	0	0	0
1:20814934:G:GGGA	1	20814934	G	GGGA	Mcm3	ENSMUSG00000041859	splice_region_variant,intron_variant	MEDIUM	2	2	2	2	2	2	2	2	2	2	NA	NA	2	2	NA	0	2	2	2	2	2	2	NA	2	0	2	2	2	2	2	2	2	NA	2	2	2
1:20817378:C:A	1	20817378	C	A	Mcm3	ENSMUSG00000041859	missense_variant	MEDIUM	0	0	0	0	0	0	0	0	0	0	0	0	0	0	0	0	0	0	0	0	0	0	0	0	0	0	0	0	0	0	0	0	2	0	0	0
1:20817785:C:T	1	20817785	C	T	Mcm3	ENSMUSG00000041859	splice_region_variant,intron_variant	MEDIUM	0	0	0	0	0	0	0	0	0	0	0	0	0	0	0	0	0	0	0	0	0	0	2	0	0	0	0	0	0	0	0	0	2	0	0	0
1:20836958:G:A	1	20836958	G	A	NA	ENSMUSG00000102121	splice_donor_variant,non_coding_transcript_variant	HIGH	0	0	0	0	0	0	0	0	0	0	0	0	0	0	0	2	0	0	0	0	0	0	0	0	2	0	0	0	0	0	0	0	0	0	0	0
1:20839383:C:T	1	20839383	C	T	NA	ENSMUSG00000102121	splice_region_variant,intron_variant,non_coding_transcript_variant	MEDIUM	2	2	2	0	0	0	2	2	0	0	0	0	0	0	0	2	0	0	0	0	0	0	0	2	2	0	0	0	0	0	0	0	0	2	2	0
1:20889143:C:T	1	20889143	C	T	NA	ENSMUSG00000097934	splice_region_variant,intron_variant,non_coding_transcript_variant	MEDIUM	0	0	0	0	0	0	0	0	0	0	0	0	0	0	0	0	0	0	0	0	0	0	0	0	2	0	0	0	0	2	0	0	0	0	0	0
1:20889471:C:T	1	20889471	C	T	NA	ENSMUSG00000097934	splice_region_variant,intron_variant,non_coding_transcript_variant	MEDIUM	0	0	0	0	0	0	0	0	0	0	0	0	0	0	0	0	0	0	0	0	0	0	0	0	2	0	0	0	0	2	0	0	0	0	0	0
1:20932054:T:C	1	20932054	T	C	Paqr8	ENSMUSG00000025931	splice_region_variant,intron_variant	MEDIUM	0	0	0	0	0	0	0	0	0	0	0	0	0	0	0	0	0	0	0	0	0	2	0	0	0	2	0	0	0	0	0	0	0	2	0	0
1:20934969:A:G	1	20934969	A	G	Paqr8	ENSMUSG00000025931	missense_variant	MEDIUM	0	0	0	2	2	2	0	0	2	2	0	0	2	2	0	0	2	2	2	2	2	0	0	0	0	0	2	2	2	0	2	2	0	0	0	0
1:20935152:A:C	1	20935152	A	C	Paqr8	ENSMUSG00000025931	missense_variant	MEDIUM	2	2	2	2	2	2	2	2	2	2	0	0	2	2	0	2	2	2	2	2	2	2	0	2	2	2	2	2	2	2	2	2	2	2	0	0
1:20935197:G:A	1	20935197	G	A	Paqr8	ENSMUSG00000025931	missense_variant	MEDIUM	0	0	0	0	0	0	0	0	0	0	0	0	0	0	0	0	0	0	0	0	0	0	0	0	0	0	0	0	0	2	0	0	0	0	0	0
1:20935638:A:T	1	20935638	A	T	Paqr8	ENSMUSG00000025931	missense_variant	MEDIUM	2	2	2	2	2	2	2	2	2	2	0	0	2	2	0	2	2	2	2	2	2	2	0	2	2	2	2	2	2	2	2	2	2	2	0	0
1:20946404:A:G	1	20946404	A	G	NA	ENSMUSG00000100929	splice_region_variant,intron_variant,non_coding_transcript_variant	MEDIUM	2	2	2	0	0	0	2	2	0	0	0	0	0	0	0	0	0	0	0	0	0	0	0	2	0	0	0	0	0	2	0	0	2	0	0	0
1:20955408:G:C	1	20955408	G	C	Efhc1	ENSMUSG00000041809	missense_variant	MEDIUM	0	0	0	0	0	0	0	0	0	0	0	0	0	0	0	2	0	0	0	0	0	0	0	0	2	0	0	0	0	0	0	0	0	0	0	0
1:20955516:T:C	1	20955516	T	C	Efhc1	ENSMUSG00000041809	missense_variant	MEDIUM	0	0	0	0	0	0	0	0	0	0	0	0	0	0	0	0	0	0	0	0	0	0	0	0	0	0	0	0	0	0	0	0	2	0	0	0
1:20960253:G:A	1	20960253	G	A	Efhc1	ENSMUSG00000041809	missense_variant	MEDIUM	0	0	0	0	0	0	0	0	0	0	0	0	0	0	0	2	0	0	0	0	0	0	0	0	0	0	0	0	0	0	0	0	0	0	0	0
1:20960407:G:A	1	20960407	G	A	Efhc1	ENSMUSG00000041809	missense_variant	MEDIUM	0	0	0	0	0	0	0	0	0	0	0	0	0	0	0	0	0	0	0	0	0	0	0	0	0	0	0	0	0	2	0	0	0	0	0	0
1:20972861:C:A	1	20972861	C	A	Efhc1	ENSMUSG00000041809	missense_variant	MEDIUM	0	0	0	0	0	0	0	0	0	0	0	0	0	0	0	0	0	0	0	0	0	0	0	0	0	0	0	0	0	0	0	0	2	0	0	0
1:20973000:C:T	1	20973000	C	T	Efhc1	ENSMUSG00000041809	splice_region_variant,intron_variant	MEDIUM	0	0	0	0	0	0	0	0	0	0	0	0	0	0	0	2	0	0	0	0	0	0	0	0	2	0	0	0	0	2	0	0	2	0	0	0
1:20979475:G:A	1	20979475	G	A	Efhc1	ENSMUSG00000041809	missense_variant	MEDIUM	0	0	0	0	0	0	0	0	0	0	0	0	0	0	0	2	0	0	0	0	0	0	0	0	2	0	0	0	0	0	0	0	0	0	0	0
1:20979554:A:G	1	20979554	A	G	Efhc1	ENSMUSG00000041809	missense_variant	MEDIUM	0	0	0	0	0	0	0	0	0	0	0	0	0	0	0	0	0	0	0	0	0	0	0	0	0	0	0	0	0	2	0	0	0	0	0	0
1:20989365:C:T	1	20989365	C	T	Efhc1	ENSMUSG00000041809	splice_region_variant,intron_variant	MEDIUM	0	0	0	0	0	0	0	0	0	0	0	0	0	0	0	0	0	0	0	0	0	0	0	0	0	0	0	0	0	0	0	0	2	0	0	0
1:20989432:G:A	1	20989432	G	A	Efhc1	ENSMUSG00000041809	missense_variant	MEDIUM	0	0	0	0	0	0	0	0	0	0	0	0	0	0	0	2	0	0	0	0	0	0	0	0	0	0	0	0	0	2	0	0	0	0	0	0
1:20989456:C:A	1	20989456	C	A	Efhc1	ENSMUSG00000041809	missense_variant	MEDIUM	0	0	0	0	0	0	0	0	0	0	0	0	0	0	0	0	0	0	0	0	0	0	0	0	0	0	0	0	0	0	0	0	2	0	0	0
1:20989490:G:A	1	20989490	G	A	Efhc1	ENSMUSG00000041809	missense_variant	MEDIUM	2	2	2	0	0	0	2	2	0	0	0	0	0	0	0	0	0	0	0	0	0	2	0	2	0	2	0	0	0	0	0	0	0	0	0	0
1:20989506:G:C	1	20989506	G	C	Efhc1	ENSMUSG00000041809	missense_variant	MEDIUM	0	0	0	0	0	0	0	0	0	0	0	0	0	0	0	0	0	0	0	0	0	0	0	0	0	0	0	0	0	0	0	0	2	0	0	0
1:20989544:C:T	1	20989544	C	T	Efhc1	ENSMUSG00000041809	missense_variant	MEDIUM	0	0	0	0	0	0	0	0	0	0	0	0	0	0	0	0	0	0	0	0	0	0	0	0	0	0	0	0	0	0	0	0	2	0	0	0
1:20989565:C:G	1	20989565	C	G	Efhc1	ENSMUSG00000041809	missense_variant	MEDIUM	0	0	0	0	0	0	0	0	0	0	0	0	0	0	0	0	0	0	0	0	0	0	0	0	2	0	0	0	0	0	0	0	0	0	0	0
1:20989601:AGGTCAGTGTGGATTGT:A	1	20989601	AGGTCAGTGTGGATTGT	A	Efhc1	ENSMUSG00000041809	splice_donor_variant,coding_sequence_variant,intron_variant	HIGH	NA	NA	NA	NA	NA	NA	NA	NA	NA	NA	NA	NA	NA	NA	NA	NA	NA	NA	NA	NA	NA	NA	NA	NA	NA	NA	NA	NA	NA	2	NA	NA	NA	NA	NA	NA
1:21002999:G:A	1	21002999	G	A	Tram2	ENSMUSG00000041779	missense_variant	MEDIUM	0	0	0	0	0	0	0	0	0	0	0	0	0	0	0	0	0	0	0	0	0	0	0	0	0	0	0	0	0	0	0	0	2	0	0	0
1:21003008:A:G	1	21003008	A	G	Tram2	ENSMUSG00000041779	missense_variant	MEDIUM	0	0	0	0	0	0	0	0	0	0	0	0	0	0	0	2	0	0	0	0	0	0	0	0	2	0	0	0	0	0	0	0	0	0	0	0
1:21003023:C:T	1	21003023	C	T	Tram2	ENSMUSG00000041779	missense_variant	MEDIUM	0	0	0	0	0	0	0	0	0	0	0	0	0	0	0	0	0	0	0	0	0	0	0	0	0	0	0	0	0	0	0	0	0	0	0	2
1:21003048:A:C	1	21003048	A	C	Tram2	ENSMUSG00000041779	missense_variant	MEDIUM	0	0	0	0	0	0	0	0	0	0	0	0	0	0	0	0	0	0	0	0	0	0	0	0	0	0	0	0	0	1	0	0	0	0	0	0
1:21004335:AG:A	1	21004335	AG	A	Tram2	ENSMUSG00000041779	splice_region_variant,intron_variant	MEDIUM	NA	NA	NA	NA	NA	NA	NA	NA	NA	NA	NA	NA	NA	NA	NA	NA	NA	NA	NA	NA	NA	NA	NA	NA	NA	NA	NA	NA	NA	NA	NA	NA	2	NA	NA	NA
1:21006917:A:G	1	21006917	A	G	Tram2	ENSMUSG00000041779	splice_region_variant,intron_variant	MEDIUM	0	0	0	0	0	0	0	0	0	0	0	0	0	0	0	2	0	0	0	0	0	0	0	0	2	0	0	0	0	0	0	0	2	0	0	0
1:21012798:C:T	1	21012798	C	T	Tram2	ENSMUSG00000041779	missense_variant	MEDIUM	0	0	0	0	0	0	0	0	0	0	0	0	0	0	0	2	0	0	0	0	0	0	0	0	2	0	0	0	0	0	0	0	0	0	0	0
1:21179038:C:G	1	21179038	C	G	NA	ENSMUSG00000100819	splice_region_variant,intron_variant,non_coding_transcript_variant	MEDIUM	0	0	0	0	0	0	0	0	0	0	0	0	0	0	0	0	0	0	0	0	0	0	0	0	2	0	0	0	0	0	0	0	2	0	0	0
1:21180600:CCCTGTATAATGAGGTT:C	1	21180600	CCCTGTATAATGAGGTT	C	NA	ENSMUSG00000100819	splice_donor_variant,non_coding_transcript_exon_variant,intron_variant	HIGH	NA	NA	NA	NA	NA	NA	NA	NA	NA	NA	NA	NA	NA	NA	NA	NA	NA	NA	NA	NA	NA	NA	NA	NA	NA	NA	NA	NA	NA	NA	NA	NA	2	NA	NA	NA
1:21182682:G:A	1	21182682	G	A	NA	ENSMUSG00000100819	splice_region_variant,non_coding_transcript_exon_variant	MEDIUM	0	0	0	0	0	0	0	0	0	0	0	0	0	0	0	2	0	0	0	0	0	0	0	0	0	0	0	0	0	0	0	0	0	0	0	2
1:21185990:T:A	1	21185990	T	A	NA	ENSMUSG00000100819	splice_region_variant,intron_variant,non_coding_transcript_variant	MEDIUM	0	0	0	0	0	0	0	0	0	0	0	0	0	0	0	0	0	0	0	0	0	0	0	0	0	0	0	0	0	0	0	0	2	0	0	0
1:21186122:T:C	1	21186122	T	C	NA	ENSMUSG00000100819	splice_region_variant,non_coding_transcript_exon_variant	MEDIUM	0	0	0	0	0	0	0	0	0	0	0	0	0	0	0	2	0	0	0	0	0	0	2	0	2	0	0	0	0	2	0	0	0	0	0	2
1:21225939:T:C	1	21225939	T	C	Tmem14a	ENSMUSG00000025933	splice_region_variant,intron_variant	MEDIUM	0	0	0	0	0	0	0	0	0	0	0	0	0	0	0	0	0	0	0	0	0	0	0	0	0	0	0	0	0	0	0	0	2	0	0	0
1:21229407:G:A	1	21229407	G	A	Tmem14a	ENSMUSG00000025933	splice_acceptor_variant	HIGH	0	0	0	0	0	0	0	0	0	0	0	0	0	0	0	1	0	0	0	0	0	0	2	0	1	0	0	0	0	1	0	0	0	1	1	1
1:21229416:T:G	1	21229416	T	G	Tmem14a	ENSMUSG00000025933	missense_variant	MEDIUM	0	0	0	0	0	0	0	0	0	0	0	0	0	0	0	0	0	0	0	0	0	0	0	0	0	0	0	0	0	0	0	0	0	1	1	0
1:21229436:T:G	1	21229436	T	G	Tmem14a	ENSMUSG00000025933	missense_variant	MEDIUM	0	0	0	0	0	0	0	0	0	0	0	0	0	0	0	1	0	0	0	0	0	0	0	0	0	0	0	0	0	0	0	0	1	1	1	0
1:21229440:G:A	1	21229440	G	A	Tmem14a	ENSMUSG00000025933	missense_variant	MEDIUM	0	0	0	0	0	0	0	0	0	0	0	0	0	0	0	0	0	0	0	0	0	0	0	0	0	0	0	0	0	1	0	0	0	0	0	0
1:21229547:C:T	1	21229547	C	T	Tmem14a	ENSMUSG00000025933	missense_variant	MEDIUM	0	0	0	0	0	0	0	0	0	0	0	0	0	0	0	0	0	0	0	0	0	0	0	0	0	0	0	0	0	0	0	0	0	1	1	0
1:21229566:C:G	1	21229566	C	G	Tmem14a	ENSMUSG00000025933	missense_variant	MEDIUM	0	0	0	0	0	0	0	0	0	0	0	0	0	0	0	1	0	0	0	0	0	0	0	0	0	0	0	0	0	0	0	0	0	0	0	0
1:21229568:G:C	1	21229568	G	C	Tmem14a	ENSMUSG00000025933	missense_variant	MEDIUM	0	0	0	0	0	0	0	0	0	0	0	0	0	0	0	1	0	0	0	0	0	0	2	0	0	0	0	0	0	1	0	0	0	2	2	2
1:21249775:G:T	1	21249775	G	T	Gsta3	ENSMUSG00000025934	missense_variant	MEDIUM	0	0	0	0	0	0	0	0	0	0	0	0	0	0	0	2	0	0	0	0	0	0	0	0	0	0	0	0	0	0	0	0	0	0	0	0
1:21257377:G:A	1	21257377	G	A	Gsta3	ENSMUSG00000025934	missense_variant	MEDIUM	0	0	0	0	0	0	0	0	0	0	0	0	0	0	0	0	0	0	0	0	0	0	0	0	0	0	0	0	0	0	0	0	0	0	0	2
1:21262823:G:A	1	21262823	G	A	Gsta3	ENSMUSG00000025934	missense_variant	MEDIUM	0	0	0	0	0	0	0	0	0	0	0	0	0	0	0	0	0	0	0	0	0	0	0	0	0	0	0	0	0	0	0	0	2	0	0	0
1:21264865:A:C	1	21264865	A	C	Gsta3	ENSMUSG00000025934	missense_variant	MEDIUM	0	0	0	0	0	0	0	0	0	0	0	0	0	0	0	0	0	0	0	0	0	0	0	0	2	0	0	0	0	2	0	0	0	0	0	0
1:21271407:G:A	1	21271407	G	A	NA	ENSMUSG00000099343	splice_region_variant,intron_variant,non_coding_transcript_variant	MEDIUM	0	0	0	0	0	0	0	0	0	0	0	0	0	0	0	2	0	0	0	0	0	0	0	0	2	0	0	0	0	2	0	0	0	2	2	0
1:21271408:G:GCAC	1	21271408	G	GCAC	NA	ENSMUSG00000099343	splice_region_variant,intron_variant,non_coding_transcript_variant	MEDIUM	NA	NA	NA	NA	NA	NA	NA	NA	NA	NA	NA	NA	NA	NA	NA	NA	NA	NA	NA	NA	NA	NA	NA	NA	NA	NA	NA	NA	NA	NA	NA	NA	2	NA	NA	NA
1:21271411:C:G	1	21271411	C	G	NA	ENSMUSG00000099343	splice_region_variant,intron_variant,non_coding_transcript_variant	MEDIUM	0	0	0	0	0	0	0	0	0	0	0	0	0	0	0	2	0	0	0	0	0	0	0	0	2	0	0	0	0	2	0	0	0	2	2	0
1:21285731:G:A	1	21285731	G	A	Gm4956	ENSMUSG00000025936	splice_region_variant,non_coding_transcript_exon_variant	MEDIUM	0	0	0	0	0	0	0	0	0	0	0	0	0	0	0	2	0	0	0	0	0	0	0	0	0	0	0	0	0	0	0	0	0	0	0	0
1:21285736:A:G	1	21285736	A	G	Gm4956	ENSMUSG00000025936	splice_region_variant,intron_variant,non_coding_transcript_variant	MEDIUM	0	0	0	0	0	0	0	0	0	0	0	0	0	0	0	0	0	0	0	0	0	0	0	0	2	0	0	0	0	2	0	0	0	0	0	0
1:21285738:A:T	1	21285738	A	T	Gm4956	ENSMUSG00000025936	splice_region_variant,intron_variant,non_coding_transcript_variant	MEDIUM	0	0	0	2	2	2	0	0	2	2	0	0	2	2	0	0	2	2	2	2	2	2	2	0	0	2	2	2	2	0	2	2	0	2	0	0
1:21288134:A:G	1	21288134	A	G	Gm4956	ENSMUSG00000025936	splice_region_variant,intron_variant,non_coding_transcript_variant	MEDIUM	0	0	0	0	0	0	0	0	0	0	0	0	0	0	0	0	0	0	0	0	0	0	0	0	2	0	0	0	0	0	0	0	0	0	0	0
1:21293612:C:T	1	21293612	C	T	Gm4956	ENSMUSG00000025936	splice_region_variant,non_coding_transcript_exon_variant	MEDIUM	0	0	0	0	0	0	0	0	0	0	0	0	0	0	0	0	0	0	0	0	0	0	0	0	0	0	0	0	0	0	0	0	1	0	0	0
1:21294975:A:G	1	21294975	A	G	Gm4956	ENSMUSG00000025936	splice_region_variant,non_coding_transcript_exon_variant	MEDIUM	0	0	0	0	0	0	0	0	0	0	0	0	0	0	0	0	0	0	0	0	0	0	0	0	2	0	0	0	0	2	0	0	0	0	0	0
1:21313446:A:G	1	21313446	A	G	NA	ENSMUSG00000093963	splice_region_variant,intron_variant,non_coding_transcript_variant	MEDIUM	0	0	0	2	2	2	0	0	2	2	0	0	2	2	0	0	2	2	2	2	2	2	2	0	0	2	2	2	2	0	2	2	0	2	0	0
1:21313600:GACA:G	1	21313600	GACA	G	NA	ENSMUSG00000093963	splice_region_variant,intron_variant,non_coding_transcript_variant	MEDIUM	NA	NA	NA	NA	NA	NA	NA	NA	NA	NA	NA	NA	NA	NA	NA	NA	NA	NA	NA	NA	NA	NA	NA	NA	2	NA	NA	NA	NA	2	NA	NA	NA	NA	NA	NA
1:21315252:A:G	1	21315252	A	G	NA	ENSMUSG00000093963	splice_region_variant,intron_variant,non_coding_transcript_variant	MEDIUM	0	0	0	0	0	0	0	0	0	0	0	0	0	0	0	0	0	0	0	0	0	0	0	0	0	0	0	0	0	0	0	0	2	0	0	0
1:21316264:C:T	1	21316264	C	T	NA	ENSMUSG00000093963	splice_region_variant,intron_variant,non_coding_transcript_variant	MEDIUM	0	0	0	2	2	2	0	0	2	2	0	0	2	2	0	0	2	2	2	2	2	2	2	0	0	2	2	2	2	0	2	2	0	2	0	0
1:21350127:G:A	1	21350127	G	A	Khdc1a	ENSMUSG00000067750	splice_region_variant,intron_variant	MEDIUM	0	0	0	0	0	0	0	0	0	0	0	0	0	0	0	0	0	0	0	0	0	0	0	0	0	0	0	0	0	0	0	0	2	0	0	0
1:21350263:C:G	1	21350263	C	G	Khdc1a	ENSMUSG00000067750	missense_variant	MEDIUM	2	2	2	2	2	2	2	0	2	2	0	0	2	2	0	2	2	2	2	2	2	2	2	2	2	2	2	2	2	2	2	2	2	0	2	2
1:21350329:A:T	1	21350329	A	T	Khdc1a	ENSMUSG00000067750	missense_variant	MEDIUM	0	0	0	0	0	0	0	0	0	0	0	0	0	0	0	0	0	0	0	0	0	0	0	0	0	0	0	0	0	0	0	0	2	0	0	0
1:21350407:G:C	1	21350407	G	C	Khdc1a	ENSMUSG00000067750	missense_variant	MEDIUM	0	0	0	0	0	0	0	0	0	0	0	0	0	0	0	0	0	0	0	0	0	0	0	0	0	0	0	0	0	0	0	0	2	0	0	0
1:21350438:A:C	1	21350438	A	C	Khdc1a	ENSMUSG00000067750	missense_variant,splice_region_variant	MEDIUM	0	0	0	0	0	0	0	0	0	0	0	0	0	0	0	0	0	0	0	0	0	0	0	0	0	0	0	0	0	0	0	0	0	0	0	1
1:21350916:G:T	1	21350916	G	T	Khdc1a	ENSMUSG00000067750	missense_variant	MEDIUM	0	0	0	0	0	0	0	0	0	0	0	0	0	0	0	0	0	0	0	0	0	0	0	0	0	0	0	0	0	1	0	0	0	0	0	0
1:21350921:G:A	1	21350921	G	A	Khdc1a	ENSMUSG00000067750	missense_variant	MEDIUM	0	0	0	0	0	0	0	0	0	0	0	0	0	0	0	0	0	0	0	0	0	0	0	0	0	0	0	0	0	0	0	0	2	0	0	0
1:21351008:T:C	1	21351008	T	C	Khdc1a	ENSMUSG00000067750	missense_variant	MEDIUM	0	0	0	0	0	0	0	0	0	0	0	0	0	0	0	1	0	0	0	0	0	0	0	0	1	0	0	0	0	0	0	0	0	0	0	2
1:21351008:T:G	1	21351008	T	G	Khdc1a	ENSMUSG00000067750	missense_variant	MEDIUM	0	0	0	0	0	0	0	0	0	0	0	0	0	0	0	1	0	0	0	0	0	0	0	0	1	0	0	0	0	0	0	0	0	0	0	0
1:21354401:C:G	1	21354401	C	G	Gm16329	ENSMUSG00000086194	splice_region_variant,non_coding_transcript_exon_variant	MEDIUM	0	0	0	0	0	0	0	0	0	0	0	0	0	0	0	1	0	0	0	0	0	0	0	0	0	0	0	0	0	0	0	0	2	0	0	1
1:21354402:C:A	1	21354402	C	A	Gm16329	ENSMUSG00000086194	splice_region_variant,non_coding_transcript_exon_variant	MEDIUM	0	0	0	0	0	0	0	0	0	0	0	0	0	0	0	1	0	0	0	0	0	0	0	0	1	0	0	0	0	2	0	0	0	0	0	0
1:21354403:C:T	1	21354403	C	T	Gm16329	ENSMUSG00000086194	splice_region_variant,non_coding_transcript_exon_variant	MEDIUM	0	0	0	0	0	0	0	0	0	0	0	0	0	0	0	0	0	0	0	0	0	0	0	0	0	0	0	0	0	0	0	0	0	0	0	1
1:21354584:T:G	1	21354584	T	G	Gm16329	ENSMUSG00000086194	splice_donor_variant,non_coding_transcript_variant	HIGH	0	0	0	0	0	0	0	0	0	0	0	0	0	0	0	2	0	0	0	0	0	0	0	0	1	0	0	0	0	NA	0	0	NA	0	0	0
1:21355026:G:T	1	21355026	G	T	Gm16329	ENSMUSG00000086194	splice_region_variant,non_coding_transcript_exon_variant	MEDIUM	0	0	0	0	0	0	0	0	0	0	0	0	0	0	0	2	0	0	0	0	0	0	0	0	1	0	0	0	0	2	0	0	NA	0	0	0
1:21355027:C:T	1	21355027	C	T	Gm16329	ENSMUSG00000086194	splice_region_variant,non_coding_transcript_exon_variant	MEDIUM	2	2	2	2	2	2	2	0	2	2	0	0	2	2	0	0	2	2	2	2	2	2	2	2	0	2	2	2	2	0	2	2	NA	0	2	0
1:21368739:A:C	1	21368739	A	C	Khdc1c	ENSMUSG00000041722	missense_variant	MEDIUM	0	0	0	0	0	0	0	0	0	0	0	0	0	0	0	0	0	0	0	0	0	0	0	0	0	0	0	0	0	0	0	0	1	0	0	0
1:21368765:G:A	1	21368765	G	A	Khdc1c	ENSMUSG00000041722	splice_region_variant,intron_variant	MEDIUM	0	0	0	0	0	0	0	0	0	0	0	0	0	0	0	0	0	0	0	0	0	0	0	0	0	0	0	0	0	0	0	0	1	0	0	0
1:21368897:C:G	1	21368897	C	G	Khdc1c	ENSMUSG00000041722	missense_variant	MEDIUM	0	0	0	0	0	0	0	0	0	0	0	0	0	0	0	2	0	0	0	0	0	0	0	0	2	0	0	0	0	2	0	0	2	0	0	2
1:21368915:A:G	1	21368915	A	G	Khdc1c	ENSMUSG00000041722	missense_variant	MEDIUM	0	0	0	0	0	0	0	0	0	0	0	0	0	0	0	0	0	0	0	0	0	0	0	0	0	0	0	0	0	0	0	0	1	0	0	0
1:21368963:A:T	1	21368963	A	T	Khdc1c	ENSMUSG00000041722	missense_variant	MEDIUM	0	0	0	0	0	0	0	0	0	0	0	0	0	0	0	0	0	0	0	0	0	0	0	0	0	0	0	0	0	0	0	0	2	0	0	0
1:21369041:G:C	1	21369041	G	C	Khdc1c	ENSMUSG00000041722	missense_variant	MEDIUM	0	0	0	0	0	0	0	0	0	0	0	0	0	0	0	0	0	0	0	0	0	0	0	0	0	0	0	0	0	0	0	0	2	0	0	0
1:21369072:A:C	1	21369072	A	C	Khdc1c	ENSMUSG00000041722	missense_variant,splice_region_variant	MEDIUM	0	0	0	0	0	0	0	0	0	0	0	0	0	0	0	0	0	0	0	0	0	0	0	0	0	0	0	0	0	0	0	0	0	0	0	1
1:21369550:G:T	1	21369550	G	T	Khdc1c	ENSMUSG00000041722	missense_variant	MEDIUM	0	0	0	0	0	0	0	0	0	0	0	0	0	0	0	0	0	0	0	0	0	0	0	0	0	0	0	0	0	1	0	0	0	0	0	0
1:21369555:G:A	1	21369555	G	A	Khdc1c	ENSMUSG00000041722	missense_variant	MEDIUM	0	0	0	0	0	0	0	0	0	0	0	0	0	0	0	0	0	0	0	0	0	0	0	0	0	0	0	0	0	0	0	0	2	0	0	0
1:21369615:C:G	1	21369615	C	G	Khdc1c	ENSMUSG00000041722	missense_variant	MEDIUM	0	0	0	0	0	0	0	0	0	0	0	0	0	0	0	0	0	0	0	0	0	0	0	0	0	0	0	0	0	0	0	0	0	2	0	0
1:21369626:G:C	1	21369626	G	C	Khdc1c	ENSMUSG00000041722	missense_variant	MEDIUM	0	0	0	0	0	0	0	0	0	0	0	0	0	0	0	0	0	0	0	0	0	0	0	0	0	0	0	0	0	1	0	0	0	0	0	0
1:21369642:C:G	1	21369642	C	G	Khdc1c	ENSMUSG00000041722	missense_variant	MEDIUM	0	0	0	0	0	0	0	0	0	0	0	0	0	0	0	1	0	0	0	0	0	0	0	0	0	0	0	0	0	0	0	0	0	0	0	0
1:21369642:C:T	1	21369642	C	T	Khdc1c	ENSMUSG00000041722	missense_variant	MEDIUM	0	0	0	0	0	0	0	0	0	0	0	0	0	0	0	0	0	0	0	0	0	0	0	0	0	0	0	0	0	0	0	0	2	0	0	0
1:21369710:G:T	1	21369710	G	T	Khdc1c	ENSMUSG00000041722	missense_variant	MEDIUM	0	0	0	0	0	0	0	0	0	0	0	0	0	0	0	0	0	0	0	0	0	0	0	0	1	0	0	0	0	0	0	0	0	0	0	0
1:21373038:G:C	1	21373038	G	C	Gm2709	ENSMUSG00000085507	splice_region_variant,non_coding_transcript_exon_variant	MEDIUM	0	0	0	0	0	0	0	0	0	0	0	0	0	0	0	1	0	0	0	0	0	0	0	0	0	0	0	0	0	1	0	0	0	0	0	2
1:21373039:C:A	1	21373039	C	A	Gm2709	ENSMUSG00000085507	splice_region_variant,non_coding_transcript_exon_variant	MEDIUM	0	0	0	0	0	0	0	0	0	0	0	0	0	0	0	1	0	0	0	0	0	0	0	0	0	0	0	0	0	1	0	0	0	0	0	0
1:21373040:C:T	1	21373040	C	T	Gm2709	ENSMUSG00000085507	splice_region_variant,non_coding_transcript_exon_variant	MEDIUM	0	0	0	0	0	0	0	0	0	0	0	0	0	0	0	0	0	0	0	0	0	0	0	0	0	0	0	0	0	0	0	0	0	0	0	1
1:21373221:A:G	1	21373221	A	G	Gm2709	ENSMUSG00000085507	splice_region_variant,intron_variant,non_coding_transcript_variant	MEDIUM	0	0	0	0	0	0	0	0	0	0	0	0	0	0	0	2	0	0	0	0	0	0	0	0	2	0	0	0	0	2	0	0	NA	0	0	2
1:21383985:T:C	1	21383985	T	C	Khdc1b	ENSMUSG00000085079	missense_variant	MEDIUM	0	0	0	0	0	0	0	0	0	0	0	0	0	0	0	0	0	0	0	0	0	0	0	0	0	0	0	0	0	0	0	0	2	0	0	1
1:21384018:C:A	1	21384018	C	A	Khdc1b	ENSMUSG00000085079	missense_variant	MEDIUM	0	0	0	0	0	0	0	0	0	0	0	0	0	0	0	0	0	0	0	0	0	0	0	0	0	0	0	0	0	0	0	0	0	0	0	1
1:21384226:T:C	1	21384226	T	C	Khdc1b	ENSMUSG00000085079	missense_variant	MEDIUM	0	0	0	0	0	0	0	0	0	0	0	0	0	0	0	0	0	0	0	0	0	0	0	0	0	0	0	0	0	1	0	0	0	0	0	0
1:21384228:C:T	1	21384228	C	T	Khdc1b	ENSMUSG00000085079	stop_gained	HIGH	0	0	0	0	0	0	0	0	0	0	0	0	0	0	0	0	0	0	0	0	0	0	0	0	1	0	0	0	0	1	0	0	0	0	0	0
1:21384246:T:A	1	21384246	T	A	Khdc1b	ENSMUSG00000085079	missense_variant	MEDIUM	0	0	0	0	0	0	0	0	0	0	0	0	0	0	0	0	0	0	0	0	0	0	0	0	1	0	0	0	0	1	0	0	0	0	0	1
1:21384324:G:C	1	21384324	G	C	Khdc1b	ENSMUSG00000085079	missense_variant	MEDIUM	0	0	0	0	0	0	0	0	0	0	0	0	0	0	0	0	0	0	0	0	0	0	0	0	0	0	0	0	0	0	0	0	2	0	0	0
1:21384342:C:T	1	21384342	C	T	Khdc1b	ENSMUSG00000085079	missense_variant	MEDIUM	0	0	0	0	0	0	0	0	0	0	0	0	0	0	0	0	0	0	0	0	0	0	0	0	1	0	0	0	0	0	0	0	2	0	0	2
1:21384363:C:T	1	21384363	C	T	Khdc1b	ENSMUSG00000085079	splice_region_variant,intron_variant	MEDIUM	0	0	0	0	0	0	0	0	0	0	0	0	0	0	0	2	0	0	0	0	0	0	0	0	2	0	0	0	0	0	0	0	0	0	0	0
1:21402932:G:A	1	21402932	G	A	Kcnq5	ENSMUSG00000028033	missense_variant	MEDIUM	0	0	0	0	0	0	0	0	0	0	0	0	0	0	0	0	0	0	0	0	0	0	0	0	0	0	0	0	0	0	0	0	0	0	0	2
1:21405058:G:A	1	21405058	G	A	Kcnq5	ENSMUSG00000028033	splice_region_variant,synonymous_variant	MEDIUM	0	0	0	0	0	0	0	0	0	0	0	0	0	0	0	0	0	0	0	0	0	0	0	0	0	0	0	0	0	0	0	0	2	0	0	0
1:21457405:G:A	1	21457405	G	A	Kcnq5	ENSMUSG00000028033	splice_region_variant,synonymous_variant	MEDIUM	0	0	0	0	0	0	0	0	0	0	0	0	0	0	0	0	0	0	0	0	0	0	0	0	2	0	0	0	0	0	0	0	2	0	0	0
1:21461573:C:T	1	21461573	C	T	Kcnq5	ENSMUSG00000028033	missense_variant	MEDIUM	0	0	0	0	0	0	0	0	0	0	0	0	0	0	0	2	0	0	0	0	0	0	0	0	0	0	0	0	0	0	0	0	2	0	0	0
1:21487336:G:A	1	21487336	G	A	Kcnq5	ENSMUSG00000028033	splice_region_variant,intron_variant	MEDIUM	0	0	0	0	0	0	0	0	0	0	0	0	0	0	0	0	0	0	0	0	0	0	0	0	0	0	0	0	0	2	0	0	0	0	0	0
1:21961247:A:C	1	21961247	A	C	Kcnq5	ENSMUSG00000028033	missense_variant	MEDIUM	0	0	0	1	0	1	0	0	0	0	0	0	0	0	0	1	0	0	0	0	0	0	0	0	0	1	0	1	0	1	0	0	1	0	0	0
1:21961504:T:TGCC	1	21961504	T	TGCC	Kcnq5	ENSMUSG00000028033	inframe_insertion	MEDIUM	NA	NA	NA	NA	NA	NA	NA	NA	NA	NA	NA	NA	NA	NA	NA	NA	NA	NA	NA	NA	NA	NA	NA	NA	NA	NA	NA	NA	NA	NA	NA	NA	NA	NA	NA	2
1:21961872:G:A	1	21961872	G	A	NA	ENSMUSG00000097109	splice_acceptor_variant,non_coding_transcript_variant	HIGH	0	0	0	0	0	0	0	0	0	0	0	0	0	0	0	0	0	0	0	0	0	0	0	0	0	0	0	0	0	0	0	0	2	0	0	0
1:22291119:A:C	1	22291119	A	C	Rims1	ENSMUSG00000041670	splice_region_variant,intron_variant	MEDIUM	0	0	0	0	0	0	0	0	0	0	0	0	0	0	0	0	0	0	0	0	0	0	0	0	0	0	0	0	0	0	0	0	2	0	0	0
1:22292815:T:C	1	22292815	T	C	Rims1	ENSMUSG00000041670	splice_region_variant,intron_variant	MEDIUM	0	0	0	0	0	0	0	0	0	0	0	0	0	0	0	0	0	0	0	0	0	0	0	0	0	0	0	0	0	0	0	0	2	0	0	0
1:22292816:C:T	1	22292816	C	T	Rims1	ENSMUSG00000041670	splice_region_variant,intron_variant	MEDIUM	0	0	0	0	0	0	0	0	0	0	0	0	0	0	0	0	0	0	0	0	0	0	0	0	0	0	0	0	0	0	0	0	2	0	0	0
1:22346499:C:T	1	22346499	C	T	Rims1	ENSMUSG00000041670	missense_variant	MEDIUM	0	0	0	0	0	0	0	0	0	0	0	0	0	0	0	0	0	0	0	0	0	0	0	0	0	0	0	0	0	0	0	0	2	0	0	0
1:22373381:T:G	1	22373381	T	G	Rims1	ENSMUSG00000041670	missense_variant	MEDIUM	0	0	0	0	0	0	0	0	0	0	0	0	0	0	0	0	0	0	0	0	0	0	0	0	2	0	0	0	0	2	0	0	0	0	0	0
1:22427492:G:A	1	22427492	G	A	Rims1	ENSMUSG00000041670	missense_variant	MEDIUM	0	0	0	0	0	0	0	0	0	0	0	0	0	0	0	0	0	0	0	0	0	0	0	0	2	0	0	0	0	0	0	0	0	0	0	0
1:22432961:G:T	1	22432961	G	T	Rims1	ENSMUSG00000041670	missense_variant	MEDIUM	0	0	0	0	0	0	0	0	0	0	0	0	0	0	0	0	0	0	0	0	0	0	0	0	0	0	0	0	0	0	0	0	2	0	0	0
1:22432983:A:AT	1	22432983	A	AT	Rims1	ENSMUSG00000041670	stop_gained,frameshift_variant	HIGH	NA	NA	NA	NA	NA	NA	NA	NA	NA	NA	NA	NA	NA	NA	NA	NA	NA	NA	NA	NA	NA	NA	NA	NA	NA	NA	NA	NA	NA	NA	NA	NA	2	NA	NA	NA
1:22432985:A:T	1	22432985	A	T	Rims1	ENSMUSG00000041670	missense_variant	MEDIUM	0	0	0	0	0	0	0	0	0	0	0	0	0	0	0	0	0	0	0	0	0	0	0	0	0	0	0	0	0	0	0	0	2	0	0	0
1:22468049:T:A	1	22468049	T	A	Rims1	ENSMUSG00000041670	missense_variant	MEDIUM	0	0	0	0	0	0	0	0	0	0	0	0	0	0	0	0	0	0	0	0	0	0	0	0	0	0	0	0	0	0	0	0	2	0	0	0
1:22483147:A:G	1	22483147	A	G	Rims1	ENSMUSG00000041670	splice_region_variant,intron_variant	MEDIUM	0	0	0	0	0	0	0	0	0	0	0	0	0	0	0	0	0	0	0	0	0	0	0	0	0	0	0	0	0	0	0	0	2	0	0	0
1:22486637:C:CAAT	1	22486637	C	CAAT	Rims1	ENSMUSG00000041670	inframe_insertion	MEDIUM	NA	NA	NA	NA	NA	NA	NA	NA	NA	NA	NA	NA	NA	NA	NA	NA	NA	NA	NA	NA	NA	NA	NA	NA	2	NA	NA	NA	NA	2	NA	NA	NA	NA	NA	NA
1:22486639:G:GTAA	1	22486639	G	GTAA	Rims1	ENSMUSG00000041670	inframe_insertion	MEDIUM	NA	NA	NA	NA	NA	NA	NA	NA	NA	NA	NA	NA	NA	NA	NA	2	NA	NA	NA	NA	NA	NA	NA	NA	NA	NA	NA	NA	NA	NA	NA	NA	NA	NA	NA	NA
1:22486642:G:GTAA	1	22486642	G	GTAA	Rims1	ENSMUSG00000041670	inframe_insertion	MEDIUM	NA	NA	NA	NA	NA	NA	NA	NA	NA	NA	NA	NA	NA	NA	NA	NA	NA	NA	NA	NA	NA	NA	NA	NA	NA	NA	NA	NA	NA	NA	NA	NA	2	NA	NA	NA
1:22486656:T:G	1	22486656	T	G	Rims1	ENSMUSG00000041670	splice_region_variant,intron_variant	MEDIUM	0	0	0	0	0	0	0	0	0	0	0	0	0	0	0	2	0	0	0	0	0	0	0	0	0	0	0	0	0	0	0	0	0	0	0	0
1:22486659:C:T	1	22486659	C	T	Rims1	ENSMUSG00000041670	splice_region_variant,intron_variant	MEDIUM	0	0	0	0	0	0	0	0	0	0	0	0	0	0	0	0	0	0	0	0	0	0	0	0	0	0	0	0	0	0	0	0	2	0	0	0
1:22534045:A:T	1	22534045	A	T	Rims1	ENSMUSG00000041670	missense_variant	MEDIUM	0	0	0	0	0	0	0	0	0	0	0	0	0	0	0	0	0	0	0	0	0	0	0	0	2	0	0	0	0	0	0	0	0	0	0	0
1:22534140:C:T	1	22534140	C	T	Rims1	ENSMUSG00000041670	missense_variant	MEDIUM	0	0	0	0	0	0	0	0	0	0	0	0	0	0	0	0	0	0	0	0	0	0	0	0	2	0	0	0	0	2	0	0	0	0	0	0
1:22592310:C:T	1	22592310	C	T	Rims1	ENSMUSG00000041670	splice_acceptor_variant	HIGH	0	0	0	0	0	0	0	0	0	0	0	0	0	0	0	0	0	0	0	0	0	0	0	0	0	0	0	0	0	2	0	0	2	0	0	0
1:22985217:C:CCTT	1	22985217	C	CCTT	NA	ENSMUSG00000101468	splice_region_variant,non_coding_transcript_variant	MEDIUM	NA	NA	NA	NA	NA	NA	NA	NA	NA	NA	NA	NA	NA	NA	NA	NA	NA	NA	NA	NA	NA	NA	NA	NA	2	NA	NA	NA	NA	NA	NA	NA	NA	NA	NA	NA
1:22985225:G:A	1	22985225	G	A	NA	ENSMUSG00000101468	splice_region_variant,intron_variant,non_coding_transcript_variant	MEDIUM	0	0	0	0	0	0	0	0	0	0	0	0	0	0	0	NA	0	0	0	0	0	0	0	0	2	0	0	0	0	NA	0	0	0	0	0	0
1:22986297:C:A	1	22986297	C	A	NA	ENSMUSG00000101468	splice_donor_variant,non_coding_transcript_variant	HIGH	0	0	0	0	0	0	0	0	0	0	0	0	0	0	0	2	0	0	0	0	0	0	0	0	2	0	0	0	0	2	0	0	0	0	0	0
1:23102141:C:G	1	23102141	C	G	4933415F23Rik	ENSMUSG00000073730	missense_variant	MEDIUM	0	0	0	0	0	0	0	0	0	0	0	0	0	0	0	0	0	0	0	0	0	0	0	0	0	0	0	0	0	0	0	0	2	0	0	0
1:23102177:G:A	1	23102177	G	A	4933415F23Rik	ENSMUSG00000073730	missense_variant	MEDIUM	0	0	0	0	0	0	0	0	0	0	0	0	0	0	0	0	0	0	0	0	0	0	0	0	0	0	0	0	0	0	0	0	2	0	0	0
1:23102204:G:C	1	23102204	G	C	4933415F23Rik	ENSMUSG00000073730	missense_variant	MEDIUM	0	0	0	0	0	0	0	0	0	0	0	0	0	0	0	0	0	0	0	0	0	0	0	0	0	0	0	0	0	2	0	0	0	0	0	0
1:23102206:C:A	1	23102206	C	A	4933415F23Rik	ENSMUSG00000073730	missense_variant	MEDIUM	0	0	0	0	0	0	0	0	0	0	0	0	0	0	0	2	0	0	0	0	0	0	0	0	2	0	0	0	0	0	0	0	0	0	0	0
1:23173254:GA:G	1	23173254	GA	G	NA	ENSMUSG00000101227	splice_region_variant,intron_variant,non_coding_transcript_variant	MEDIUM	NA	NA	NA	NA	NA	NA	NA	NA	NA	NA	NA	NA	NA	NA	NA	NA	NA	NA	NA	NA	NA	NA	NA	NA	NA	NA	NA	NA	NA	NA	NA	NA	2	NA	NA	NA
1:23173255:A:G	1	23173255	A	G	NA	ENSMUSG00000101227	splice_region_variant,intron_variant,non_coding_transcript_variant	MEDIUM	0	0	0	0	0	0	0	0	0	0	0	0	0	0	0	2	0	0	0	0	0	0	0	0	2	0	0	0	0	0	0	0	0	0	0	0
1:23369777:G:A	1	23369777	G	A	Ogfrl1	ENSMUSG00000026158	missense_variant	MEDIUM	0	0	0	0	0	0	0	0	0	0	0	0	0	0	0	0	0	0	0	0	0	0	0	0	0	0	0	0	0	2	0	0	2	0	0	0
1:23369868:CAGA:C	1	23369868	CAGA	C	Ogfrl1	ENSMUSG00000026158	inframe_deletion	MEDIUM	NA	NA	NA	NA	NA	NA	NA	NA	NA	NA	NA	NA	NA	NA	NA	NA	NA	NA	NA	NA	NA	NA	NA	NA	NA	NA	NA	NA	NA	NA	NA	NA	2	NA	NA	NA
1:23369897:G:T	1	23369897	G	T	Ogfrl1	ENSMUSG00000026158	missense_variant	MEDIUM	0	0	0	0	0	0	0	0	0	0	0	0	0	0	0	2	0	0	0	0	0	0	0	0	2	0	0	0	0	0	0	0	0	0	0	0
1:23369907:G:C	1	23369907	G	C	Ogfrl1	ENSMUSG00000026158	missense_variant	MEDIUM	0	0	0	0	0	0	0	0	0	0	0	0	0	0	0	2	0	0	0	0	0	0	0	0	2	0	0	0	0	0	0	0	0	0	0	0
1:23369942:G:A	1	23369942	G	A	Ogfrl1	ENSMUSG00000026158	missense_variant	MEDIUM	0	0	0	0	0	0	0	0	0	0	0	0	0	0	0	0	0	0	0	0	0	0	0	0	0	0	0	0	0	0	0	0	2	0	0	0
1:23370084:G:A	1	23370084	G	A	Ogfrl1	ENSMUSG00000026158	missense_variant	MEDIUM	0	0	0	0	0	0	0	0	0	0	0	0	0	0	0	2	0	0	0	0	0	0	0	0	2	0	0	0	0	2	0	0	2	0	0	0
1:23370141:A:G	1	23370141	A	G	Ogfrl1	ENSMUSG00000026158	missense_variant	MEDIUM	0	0	0	0	0	0	0	0	0	0	0	0	0	0	0	2	0	0	0	0	0	0	0	0	2	0	0	0	0	0	0	0	0	0	0	0
1:23370144:C:CGGGCAA	1	23370144	C	CGGGCAA	Ogfrl1	ENSMUSG00000026158	inframe_insertion	MEDIUM	NA	NA	NA	NA	NA	NA	NA	NA	NA	NA	NA	NA	NA	NA	NA	NA	NA	NA	NA	NA	NA	NA	NA	NA	NA	NA	NA	NA	NA	NA	NA	NA	2	NA	NA	NA
1:23370227:G:A	1	23370227	G	A	Ogfrl1	ENSMUSG00000026158	missense_variant	MEDIUM	0	0	0	0	0	0	0	0	0	0	0	0	0	0	0	0	0	0	0	0	0	0	0	0	0	0	0	0	0	0	0	0	2	0	0	0
1:23382954:T:TGCTCGG	1	23382954	T	TGCTCGG	Ogfrl1	ENSMUSG00000026158	inframe_insertion	MEDIUM	NA	NA	NA	NA	NA	NA	NA	NA	NA	NA	NA	NA	NA	NA	NA	NA	NA	NA	NA	NA	NA	NA	NA	NA	NA	NA	NA	NA	NA	2	NA	NA	NA	NA	NA	NA
1:23576186:T:G	1	23576186	T	G	NA	ENSMUSG00000099503	splice_region_variant,non_coding_transcript_exon_variant	MEDIUM	0	0	0	0	0	0	0	0	0	0	0	0	0	0	0	0	0	0	0	0	0	0	0	0	0	0	0	0	0	0	0	0	2	0	0	0
1:23576669:T:G	1	23576669	T	G	NA	ENSMUSG00000099503	splice_region_variant,intron_variant,non_coding_transcript_variant	MEDIUM	0	0	0	0	0	0	0	0	0	0	0	0	0	0	0	0	0	0	0	0	0	0	0	0	2	0	0	0	0	2	0	0	2	0	0	0
1:23576823:A:G	1	23576823	A	G	NA	ENSMUSG00000099503	splice_region_variant,intron_variant,non_coding_transcript_variant	MEDIUM	0	0	0	1	1	0	0	0	0	1	0	0	0	0	0	0	0	1	0	0	0	0	0	0	0	0	0	1	1	0	0	0	0	0	0	2
1:23596389:C:T	1	23596389	C	T	NA	ENSMUSG00000099503	splice_region_variant,intron_variant,non_coding_transcript_variant	MEDIUM	0	0	0	0	0	0	0	0	0	0	0	0	0	0	0	0	0	0	0	0	0	0	0	0	0	0	0	0	0	0	0	0	2	0	0	0
1:23846568:G:A	1	23846568	G	A	Smap1	ENSMUSG00000026155	splice_region_variant,intron_variant	MEDIUM	0	0	0	2	0	2	0	0	0	0	0	0	0	0	0	0	0	0	0	0	0	0	0	0	2	0	0	0	0	2	0	2	0	2	0	0
1:23848371:G:A	1	23848371	G	A	Smap1	ENSMUSG00000026155	missense_variant	MEDIUM	0	0	0	0	0	0	0	0	0	0	0	0	0	0	0	2	0	0	0	0	0	0	0	0	0	0	0	0	0	0	0	0	0	0	0	0
1:23848412:T:G	1	23848412	T	G	Smap1	ENSMUSG00000026155	missense_variant	MEDIUM	0	0	0	0	0	0	0	0	0	0	0	0	0	0	0	0	0	0	0	0	0	0	0	0	0	0	0	0	0	2	0	0	0	0	0	0
1:23848458:T:C	1	23848458	T	C	Smap1	ENSMUSG00000026155	missense_variant	MEDIUM	0	0	0	0	0	0	0	0	0	0	0	0	0	0	0	0	0	0	0	0	0	0	0	0	0	0	0	0	0	2	0	0	0	0	0	0
1:23848579:G:T	1	23848579	G	T	Smap1	ENSMUSG00000026155	splice_region_variant,intron_variant	MEDIUM	0	0	0	0	2	0	0	0	2	2	0	0	0	0	0	0	2	2	2	2	2	0	0	0	0	2	2	2	2	0	0	0	0	0	0	0
1:23849473:G:A	1	23849473	G	A	Smap1	ENSMUSG00000026155	splice_region_variant,intron_variant	MEDIUM	0	0	0	0	0	0	0	0	0	0	0	0	0	0	0	0	0	0	0	0	0	0	0	0	0	0	0	0	0	0	0	0	2	0	0	0
1:23853505:G:A	1	23853505	G	A	Smap1	ENSMUSG00000026155	missense_variant	MEDIUM	0	0	0	0	0	0	0	0	0	0	0	0	0	0	0	0	0	0	0	0	0	0	0	0	0	0	0	0	0	0	0	0	2	0	0	0
1:23859109:G:T	1	23859109	G	T	Smap1	ENSMUSG00000026155	missense_variant	MEDIUM	0	0	0	0	0	0	0	0	0	0	0	0	0	0	0	0	0	0	0	0	0	0	0	0	0	0	0	0	0	0	0	0	2	0	0	0
1:23877801:T:C	1	23877801	T	C	Smap1	ENSMUSG00000026155	splice_region_variant,intron_variant	MEDIUM	0	0	0	0	0	0	0	0	0	0	0	0	0	0	0	2	0	0	0	0	0	0	0	0	2	0	0	0	0	2	0	0	0	0	0	0
1:23996306:G:A	1	23996306	G	A	1110058L19Rik	ENSMUSG00000026154	missense_variant	MEDIUM	0	0	0	0	0	0	0	0	0	0	0	0	0	0	0	0	0	0	0	0	0	0	0	0	0	0	0	0	0	0	0	0	0	0	2	2
1:23996363:G:A	1	23996363	G	A	1110058L19Rik	ENSMUSG00000026154	splice_region_variant,intron_variant	MEDIUM	0	0	0	0	0	0	0	0	0	0	0	0	0	0	0	2	0	0	0	0	0	0	2	0	0	0	0	0	0	0	0	0	2	0	2	2
1:24003167:C:G	1	24003167	C	G	1110058L19Rik	ENSMUSG00000026154	missense_variant	MEDIUM	0	0	0	0	2	2	0	0	2	2	0	0	0	0	0	0	2	2	2	2	2	0	0	0	0	2	2	2	2	0	2	2	0	0	0	0
1:24003229:T:G	1	24003229	T	G	1110058L19Rik	ENSMUSG00000026154	missense_variant	MEDIUM	0	0	0	0	0	0	0	0	0	0	0	0	0	0	0	0	0	0	0	0	0	0	0	0	0	0	0	0	0	0	0	0	0	0	2	2
1:24005579:C:T	1	24005579	C	T	1110058L19Rik	ENSMUSG00000026154	missense_variant	MEDIUM	0	0	0	0	0	0	0	0	0	0	0	0	0	0	0	0	0	0	0	0	0	0	0	0	0	0	0	0	0	0	0	0	0	0	2	2
1:24005587:G:A	1	24005587	G	A	1110058L19Rik	ENSMUSG00000026154	missense_variant	MEDIUM	0	0	0	0	0	0	0	0	0	0	0	0	0	0	0	0	0	0	0	0	0	0	0	0	0	0	0	0	0	0	0	0	0	0	2	2
1:24020676:C:T	1	24020676	C	T	Fam135a	ENSMUSG00000026153	splice_region_variant,synonymous_variant	MEDIUM	0	0	0	0	0	0	0	0	0	0	0	0	0	0	0	0	0	0	0	0	0	0	0	0	2	0	0	0	0	2	0	0	2	0	0	0
1:24024777:T:C	1	24024777	T	C	Fam135a	ENSMUSG00000026153	splice_region_variant,intron_variant	MEDIUM	0	0	0	0	0	0	0	0	0	0	0	0	0	0	0	0	0	0	0	0	0	0	0	0	0	0	0	0	0	0	0	0	2	0	0	0
1:24028407:C:T	1	24028407	C	T	Fam135a	ENSMUSG00000026153	missense_variant	MEDIUM	0	0	0	0	0	0	0	0	0	0	0	0	0	0	0	0	0	0	0	0	0	0	0	0	0	0	0	0	0	2	0	0	0	0	0	0
1:24028419:T:C	1	24028419	T	C	Fam135a	ENSMUSG00000026153	missense_variant	MEDIUM	0	0	0	0	0	0	0	0	0	0	0	0	0	0	0	0	0	0	0	0	0	0	0	0	0	0	0	0	0	0	0	0	0	0	2	0
1:24028488:G:A	1	24028488	G	A	Fam135a	ENSMUSG00000026153	missense_variant	MEDIUM	0	0	0	0	0	0	0	0	0	0	0	0	0	0	0	0	0	0	0	0	0	0	0	0	2	0	0	0	0	2	0	0	0	0	0	0
1:24028654:C:T	1	24028654	C	T	Fam135a	ENSMUSG00000026153	missense_variant	MEDIUM	0	0	0	0	0	0	0	0	0	0	0	0	0	0	0	0	0	0	0	0	0	0	0	0	0	0	0	0	0	0	0	0	2	0	0	0
1:24028659:G:T	1	24028659	G	T	Fam135a	ENSMUSG00000026153	missense_variant	MEDIUM	0	0	0	0	0	0	0	0	0	0	0	0	0	0	0	0	0	0	0	0	0	0	0	0	2	0	0	0	0	2	0	0	2	0	0	0
1:24028989:C:G	1	24028989	C	G	Fam135a	ENSMUSG00000026153	missense_variant	MEDIUM	0	0	0	0	0	0	0	0	0	0	0	0	0	0	0	0	0	0	0	0	0	0	0	0	2	0	0	0	0	2	0	0	0	0	0	0
1:24029024:T:G	1	24029024	T	G	Fam135a	ENSMUSG00000026153	missense_variant	MEDIUM	0	0	0	0	0	0	0	0	0	0	0	0	0	0	0	0	0	0	0	0	0	0	0	0	2	0	0	0	0	2	0	0	0	0	0	0
1:24029107:G:C	1	24029107	G	C	Fam135a	ENSMUSG00000026153	missense_variant	MEDIUM	0	0	0	0	0	0	0	0	0	0	0	0	0	0	0	2	0	0	0	0	0	0	0	0	0	0	0	0	0	0	0	0	0	0	0	0
1:24029646:C:T	1	24029646	C	T	Fam135a	ENSMUSG00000026153	missense_variant	MEDIUM	0	0	0	0	0	0	0	0	0	0	0	0	0	0	0	0	0	0	0	0	0	0	1	0	2	0	0	0	0	2	0	0	2	0	0	0
1:24029844:G:A	1	24029844	G	A	Fam135a	ENSMUSG00000026153	missense_variant	MEDIUM	0	0	0	0	0	0	0	0	0	0	0	0	0	0	0	0	0	0	0	0	0	0	2	0	0	0	0	0	0	0	0	0	0	0	0	0
1:24029854:C:G	1	24029854	C	G	Fam135a	ENSMUSG00000026153	missense_variant	MEDIUM	0	0	0	0	0	0	0	0	0	0	0	0	0	0	0	0	0	0	0	0	0	0	0	0	0	0	0	0	0	0	0	0	2	0	0	0
1:24029990:C:A	1	24029990	C	A	Fam135a	ENSMUSG00000026153	missense_variant	MEDIUM	0	0	0	0	0	0	0	0	0	0	0	0	0	0	0	0	0	0	0	0	0	0	0	0	2	0	0	0	0	2	0	0	2	0	0	0
1:24030039:C:G	1	24030039	C	G	Fam135a	ENSMUSG00000026153	missense_variant	MEDIUM	0	0	0	0	0	0	0	0	0	0	0	0	0	0	0	0	0	0	0	0	0	0	0	0	2	0	0	0	0	2	0	0	0	0	0	0
1:24030089:T:A	1	24030089	T	A	Fam135a	ENSMUSG00000026153	missense_variant	MEDIUM	0	0	0	0	0	0	0	0	0	0	0	0	0	0	0	0	0	0	0	0	0	0	0	0	0	0	0	0	0	2	0	0	0	0	0	0
1:24030103:T:C	1	24030103	T	C	Fam135a	ENSMUSG00000026153	missense_variant	MEDIUM	0	0	0	0	0	0	0	0	0	0	0	0	0	0	0	2	0	0	0	0	0	0	0	0	0	0	0	0	0	0	0	0	0	0	0	0
1:24030120:G:C	1	24030120	G	C	Fam135a	ENSMUSG00000026153	missense_variant	MEDIUM	0	0	0	0	0	0	0	0	0	0	0	0	0	0	0	0	0	0	0	0	0	0	0	0	0	0	0	0	0	0	0	0	2	0	0	0
1:24030133:G:T	1	24030133	G	T	Fam135a	ENSMUSG00000026153	missense_variant	MEDIUM	0	0	0	0	0	0	0	0	0	0	0	0	0	0	0	0	0	0	0	0	0	0	0	0	2	0	0	0	0	2	0	0	0	0	0	0
1:24030165:C:T	1	24030165	C	T	Fam135a	ENSMUSG00000026153	missense_variant	MEDIUM	0	0	0	0	0	0	0	0	0	0	0	0	0	0	0	2	0	0	0	0	0	0	0	0	2	0	0	0	0	2	0	0	2	0	0	0
1:24030418:A:T	1	24030418	A	T	Fam135a	ENSMUSG00000026153	missense_variant	MEDIUM	0	0	0	0	0	0	0	0	0	0	0	0	0	0	0	0	0	0	0	0	0	0	0	0	0	0	0	0	0	0	0	0	0	0	2	2
1:24030438:A:G	1	24030438	A	G	Fam135a	ENSMUSG00000026153	missense_variant	MEDIUM	0	0	0	0	0	0	0	0	0	0	0	0	0	0	0	2	0	0	0	0	0	0	0	0	2	0	0	0	0	2	0	0	2	0	0	0
1:24044253:T:C	1	24044253	T	C	Fam135a	ENSMUSG00000026153	missense_variant	MEDIUM	0	0	0	0	0	0	0	0	0	0	0	0	0	0	0	0	0	0	0	0	0	0	0	0	0	0	0	0	0	0	2	0	0	0	0	0
1:24044276:T:C	1	24044276	T	C	Fam135a	ENSMUSG00000026153	splice_region_variant,intron_variant	MEDIUM	0	0	0	0	0	0	0	0	0	0	0	0	0	0	0	0	0	0	0	0	0	0	0	0	0	0	0	0	0	0	0	0	2	0	0	0
1:24055759:T:G	1	24055759	T	G	Fam135a	ENSMUSG00000026153	missense_variant	MEDIUM	1	0	1	1	0	1	0	0	0	1	0	1	0	0	0	1	1	0	0	1	0	0	0	0	0	0	0	1	0	0	0	0	1	0	0	0
1:24055921:C:T	1	24055921	C	T	Fam135a	ENSMUSG00000026153	splice_region_variant,intron_variant	MEDIUM	0	0	0	0	0	0	0	0	0	0	0	0	0	0	0	0	0	0	0	0	0	0	0	0	0	0	0	0	0	0	0	0	2	0	0	0
1:24057231:C:T	1	24057231	C	T	Fam135a	ENSMUSG00000026153	missense_variant	MEDIUM	0	0	0	2	2	2	0	0	2	2	0	0	0	0	0	2	2	2	2	2	2	0	2	0	2	2	2	2	2	2	2	2	2	2	2	2
1:24086615:T:C	1	24086615	T	C	Fam135a	ENSMUSG00000026153	splice_region_variant,intron_variant	MEDIUM	0	0	0	0	0	0	0	0	0	0	0	0	0	0	0	0	0	0	0	0	0	0	0	0	0	0	0	0	0	0	0	0	2	0	0	0
1:24177875:C:T	1	24177875	C	T	Col9a1	ENSMUSG00000026147	splice_region_variant,intron_variant	MEDIUM	0	0	0	0	0	0	0	0	0	0	0	0	0	0	0	0	0	0	0	0	0	0	0	0	0	0	0	0	0	0	0	0	2	0	0	0
1:24178266:T:C	1	24178266	T	C	Col9a1	ENSMUSG00000026147	missense_variant	MEDIUM	0	0	0	0	0	0	0	0	0	0	0	0	0	0	0	2	0	0	0	0	0	0	0	0	0	0	0	0	0	0	0	0	2	0	0	0
1:24178291:G:T	1	24178291	G	T	Col9a1	ENSMUSG00000026147	missense_variant	MEDIUM	0	0	0	0	0	0	0	0	0	0	0	0	0	0	0	0	0	0	0	0	0	0	0	0	0	0	0	0	0	0	0	0	2	0	0	0
1:24194755:A:G	1	24194755	A	G	Col9a1	ENSMUSG00000026147	missense_variant	MEDIUM	0	0	0	0	0	0	0	0	0	0	0	0	0	0	0	0	0	0	0	0	0	0	0	0	0	0	0	0	0	0	0	0	2	0	0	0
1:24195512:C:T	1	24195512	C	T	Col9a1	ENSMUSG00000026147	splice_region_variant,intron_variant	MEDIUM	0	0	0	0	0	0	0	0	0	0	0	0	0	0	0	0	0	0	0	0	0	0	0	0	0	0	0	0	0	0	0	0	2	0	0	0
1:24195532:G:A	1	24195532	G	A	Col9a1	ENSMUSG00000026147	missense_variant	MEDIUM	0	0	0	0	0	0	0	0	0	0	0	0	0	0	0	0	0	0	0	0	0	0	0	0	0	0	0	0	0	0	0	0	2	0	0	0
1:24197513:ATGTG:A	1	24197513	ATGTG	A	Col9a1	ENSMUSG00000026147	splice_region_variant,intron_variant	MEDIUM	NA	NA	NA	1	NA	NA	NA	NA	NA	NA	NA	NA	NA	NA	NA	NA	NA	NA	NA	NA	NA	NA	NA	NA	NA	NA	NA	NA	NA	0	1	NA	NA	NA	NA	NA
1:24202290:T:C	1	24202290	T	C	Col9a1	ENSMUSG00000026147	splice_region_variant,intron_variant	MEDIUM	0	0	0	0	0	0	0	0	0	0	0	0	0	0	0	0	0	0	0	0	0	0	0	0	2	0	0	0	0	0	0	0	0	0	0	0
1:24204652:T:C	1	24204652	T	C	Col9a1	ENSMUSG00000026147	splice_region_variant,intron_variant	MEDIUM	0	0	0	0	0	0	0	0	0	0	0	0	0	0	0	0	0	0	0	0	0	0	0	0	0	0	0	0	0	2	0	0	0	0	0	0
1:24205110:G:A	1	24205110	G	A	Col9a1	ENSMUSG00000026147	splice_region_variant,intron_variant	MEDIUM	0	0	0	0	0	0	0	0	0	0	0	0	0	0	0	0	0	0	0	0	0	0	0	0	0	0	0	0	0	0	0	0	0	0	0	2
1:24209122:A:G	1	24209122	A	G	Col9a1	ENSMUSG00000026147	splice_region_variant,intron_variant	MEDIUM	0	0	0	0	0	0	0	0	0	0	0	0	0	0	0	0	0	0	0	0	0	0	0	0	0	0	0	0	0	0	0	0	0	0	0	2
1:24214579:A:C	1	24214579	A	C	Col9a1	ENSMUSG00000026147	missense_variant	MEDIUM	0	0	0	0	0	2	0	0	0	0	0	0	0	0	0	2	0	0	0	0	0	0	0	0	2	0	0	0	0	2	2	2	2	0	0	2
1:24220747:G:A	1	24220747	G	A	Col9a1	ENSMUSG00000026147	missense_variant	MEDIUM	0	0	0	0	0	0	0	0	0	0	0	0	0	0	0	0	0	0	0	0	0	0	0	0	0	0	0	0	0	2	0	0	0	0	0	0
1:24220756:T:C	1	24220756	T	C	Col9a1	ENSMUSG00000026147	missense_variant	MEDIUM	0	0	0	0	0	0	0	0	0	0	0	0	0	0	0	0	0	0	0	0	0	0	0	0	0	0	0	0	0	0	0	0	2	0	0	0
1:24221572:C:T	1	24221572	C	T	Col9a1	ENSMUSG00000026147	splice_region_variant,intron_variant	MEDIUM	0	0	0	0	0	0	0	0	0	0	0	0	0	0	0	2	0	0	0	0	0	0	0	0	0	0	0	0	0	2	0	0	0	0	0	0
1:24221621:G:A	1	24221621	G	A	Col9a1	ENSMUSG00000026147	missense_variant	MEDIUM	0	0	0	0	0	2	0	0	0	0	0	0	0	0	0	2	0	0	0	0	0	0	0	0	2	0	0	0	0	2	2	2	2	0	0	2
1:24221765:T:A	1	24221765	T	A	Col9a1	ENSMUSG00000026147	splice_region_variant,intron_variant	MEDIUM	0	0	0	0	0	0	0	0	0	0	0	0	0	0	0	0	0	0	0	0	0	0	0	0	0	0	0	0	0	0	0	0	2	0	0	0
1:24221831:C:T	1	24221831	C	T	Col9a1	ENSMUSG00000026147	splice_region_variant,intron_variant	MEDIUM	0	0	0	0	0	0	0	0	0	0	0	0	0	0	0	2	0	0	0	0	0	0	0	0	0	0	0	0	0	0	0	0	2	0	0	0
1:24223627:T:C	1	24223627	T	C	Col9a1	ENSMUSG00000026147	splice_region_variant,intron_variant	MEDIUM	0	0	0	0	0	2	0	0	0	0	0	0	0	0	0	2	0	0	0	0	0	0	0	0	2	0	0	0	0	2	2	2	2	0	0	2
1:24224672:T:C	1	24224672	T	C	Col9a1	ENSMUSG00000026147	missense_variant	MEDIUM	0	0	0	0	0	0	0	0	0	0	0	0	0	0	0	0	0	0	0	0	0	0	0	0	2	0	0	0	0	2	0	0	0	0	0	0
1:24231447:C:T	1	24231447	C	T	Col9a1	ENSMUSG00000026147	splice_region_variant,intron_variant	MEDIUM	0	0	0	0	0	0	0	0	0	0	0	0	0	0	0	2	0	0	0	0	0	0	0	0	0	0	0	0	0	0	0	0	0	0	0	0
1:24231448:T:C	1	24231448	T	C	Col9a1	ENSMUSG00000026147	splice_region_variant,intron_variant	MEDIUM	0	0	0	0	0	2	0	0	0	0	0	0	0	0	0	0	0	0	0	0	2	0	0	0	2	0	0	0	0	2	0	2	2	0	0	0
1:24237221:A:G	1	24237221	A	G	Col9a1	ENSMUSG00000026147	missense_variant	MEDIUM	0	0	0	0	0	0	0	0	0	0	0	0	0	0	0	2	0	0	0	0	0	0	0	0	0	0	0	0	0	2	0	0	2	0	0	0
1:24237232:T:A	1	24237232	T	A	Col9a1	ENSMUSG00000026147	missense_variant	MEDIUM	0	0	0	2	0	2	0	0	0	0	0	0	0	0	0	2	0	0	0	0	2	0	2	0	2	0	0	0	0	2	2	2	2	2	0	0
1:24237435:A:G	1	24237435	A	G	Col9a1	ENSMUSG00000026147	splice_region_variant,intron_variant	MEDIUM	0	0	0	0	0	0	0	0	0	0	0	0	0	0	0	0	0	0	0	0	0	0	0	0	0	0	0	0	0	0	0	0	2	0	0	0
1:24239216:C:T	1	24239216	C	T	Col9a1	ENSMUSG00000026147	missense_variant	MEDIUM	0	0	0	0	0	2	0	0	0	0	0	0	0	0	0	0	0	0	0	0	0	0	0	0	0	0	0	0	0	0	0	2	0	0	0	0
1:24239394:A:G	1	24239394	A	G	Col9a1	ENSMUSG00000026147	splice_region_variant,synonymous_variant	MEDIUM	0	0	0	0	0	0	0	0	0	0	0	0	0	0	0	0	0	0	0	0	0	0	0	0	0	0	0	0	0	0	0	0	2	0	0	0
1:24239402:T:A	1	24239402	T	A	Col9a1	ENSMUSG00000026147	splice_region_variant,intron_variant	MEDIUM	0	0	0	0	0	0	0	0	0	0	0	0	0	0	0	0	0	0	0	0	0	0	0	0	0	0	0	0	0	0	0	0	2	0	0	0
1:24265047:A:G	1	24265047	A	G	Col19a1	ENSMUSG00000026141	splice_region_variant,intron_variant	MEDIUM	0	0	0	0	0	0	0	0	0	0	0	0	0	0	0	2	0	0	0	0	0	0	0	0	0	0	0	0	0	0	0	0	0	0	0	0
1:24279966:G:C	1	24279966	G	C	Col19a1	ENSMUSG00000026141	missense_variant	MEDIUM	0	0	0	0	0	0	0	0	0	0	0	0	0	0	0	2	0	0	0	0	0	0	0	0	2	0	0	0	0	2	0	0	2	0	0	0
1:24282410:C:T	1	24282410	C	T	Col19a1	ENSMUSG00000026141	splice_region_variant,intron_variant	MEDIUM	0	0	0	0	0	0	0	0	0	0	0	0	0	0	0	0	0	0	0	0	0	0	0	0	0	0	0	0	0	0	0	0	2	0	0	0
1:24282439:T:G	1	24282439	T	G	Col19a1	ENSMUSG00000026141	missense_variant	MEDIUM	0	0	0	2	0	0	2	0	0	0	0	0	0	0	0	2	0	0	0	0	0	0	2	2	2	0	0	0	0	2	0	0	0	2	0	0
1:24282440:T:A	1	24282440	T	A	Col19a1	ENSMUSG00000026141	missense_variant	MEDIUM	0	0	0	2	0	0	2	0	0	0	0	0	0	0	0	2	0	0	0	0	0	0	2	2	2	0	0	0	0	2	0	0	0	2	0	0
1:24293121:T:G	1	24293121	T	G	Col19a1	ENSMUSG00000026141	splice_region_variant,intron_variant	MEDIUM	0	0	0	0	0	0	0	0	0	0	0	0	0	0	0	0	0	0	0	0	0	0	0	0	0	0	0	0	0	2	0	0	0	0	0	0
1:24300585:A:G	1	24300585	A	G	Col19a1	ENSMUSG00000026141	splice_region_variant,intron_variant	MEDIUM	0	0	0	0	0	0	0	0	0	0	0	0	0	0	0	2	0	0	0	0	0	0	0	0	0	0	0	0	0	0	0	0	0	0	0	0
1:24300589:G:A	1	24300589	G	A	Col19a1	ENSMUSG00000026141	splice_region_variant,intron_variant	MEDIUM	0	0	0	0	0	0	0	0	0	0	0	0	0	0	0	0	0	0	0	0	0	0	0	0	0	0	0	0	0	0	0	0	2	0	0	0
1:24300589:G:T	1	24300589	G	T	Col19a1	ENSMUSG00000026141	splice_region_variant,intron_variant	MEDIUM	0	0	0	0	0	0	0	0	0	0	0	0	0	0	0	2	0	0	0	0	0	0	0	0	0	0	0	0	0	0	0	0	0	0	0	0
1:24300617:A:G	1	24300617	A	G	Col19a1	ENSMUSG00000026141	splice_region_variant,synonymous_variant	MEDIUM	0	0	0	0	0	0	0	0	0	0	0	0	0	0	0	2	0	0	0	0	0	0	0	0	2	0	0	0	0	2	0	0	2	0	0	0
1:24301301:C:T	1	24301301	C	T	Col19a1	ENSMUSG00000026141	missense_variant	MEDIUM	0	0	0	0	0	0	0	0	0	0	0	0	0	0	0	0	0	0	0	0	0	0	0	0	0	0	0	0	0	0	0	0	2	0	0	0
1:24303506:A:G	1	24303506	A	G	Col19a1	ENSMUSG00000026141	splice_region_variant,intron_variant	MEDIUM	0	0	0	0	0	0	0	0	0	0	0	0	0	0	0	0	0	0	0	0	0	0	0	0	0	0	0	0	0	2	0	0	0	0	0	0
1:24306317:TA:T	1	24306317	TA	T	Col19a1	ENSMUSG00000026141	splice_region_variant,intron_variant	MEDIUM	NA	NA	NA	NA	NA	NA	NA	NA	NA	NA	NA	NA	NA	NA	NA	2	NA	NA	NA	NA	NA	NA	NA	NA	NA	NA	NA	NA	NA	2	NA	NA	2	NA	NA	NA
1:24307701:TG:T	1	24307701	TG	T	Col19a1	ENSMUSG00000026141	splice_region_variant,intron_variant	MEDIUM	NA	NA	NA	NA	NA	NA	NA	NA	NA	NA	NA	NA	NA	NA	NA	2	NA	NA	NA	NA	NA	NA	NA	NA	2	NA	NA	NA	NA	2	NA	NA	NA	NA	NA	2
1:24307704:G:A	1	24307704	G	A	Col19a1	ENSMUSG00000026141	splice_region_variant,intron_variant	MEDIUM	0	0	0	0	0	0	0	0	0	0	0	0	0	0	0	0	0	0	0	0	0	0	0	0	0	0	0	0	0	0	0	0	2	0	0	0
1:24312105:A:G	1	24312105	A	G	Col19a1	ENSMUSG00000026141	splice_region_variant,intron_variant	MEDIUM	0	0	0	0	0	0	0	0	0	0	0	0	0	0	0	0	0	0	0	0	0	0	0	0	0	0	0	0	0	2	0	0	0	0	0	2
1:24312369:G:A	1	24312369	G	A	Col19a1	ENSMUSG00000026141	splice_region_variant,intron_variant	MEDIUM	0	0	0	0	0	0	0	0	0	0	0	0	0	0	0	0	0	0	0	0	0	0	0	0	0	0	0	0	0	0	0	0	2	0	0	0
1:24312442:G:A	1	24312442	G	A	Col19a1	ENSMUSG00000026141	splice_region_variant,intron_variant	MEDIUM	0	0	0	0	0	0	0	0	0	0	0	0	0	0	0	0	0	0	0	0	0	0	0	0	0	0	0	0	0	0	0	0	2	0	0	0
1:24312463:A:C	1	24312463	A	C	Col19a1	ENSMUSG00000026141	missense_variant	MEDIUM	0	0	0	2	0	2	2	0	0	0	0	0	0	0	0	0	0	0	0	0	2	0	2	2	0	0	0	0	0	2	2	2	0	2	0	2
1:24312493:G:T	1	24312493	G	T	Col19a1	ENSMUSG00000026141	missense_variant	MEDIUM	0	0	0	0	0	0	0	0	0	0	0	0	0	0	0	0	0	0	0	0	0	0	0	0	0	0	0	0	0	0	0	0	2	0	0	0
1:24312557:C:T	1	24312557	C	T	Col19a1	ENSMUSG00000026141	splice_region_variant,intron_variant	MEDIUM	0	0	0	0	0	0	0	0	0	0	0	0	0	0	0	0	0	0	0	0	0	0	0	0	2	0	0	0	0	0	0	0	0	0	0	0
1:24317537:TTCCCTGGCA:T	1	24317537	TTCCCTGGCA	T	Col19a1	ENSMUSG00000026141	inframe_deletion	MEDIUM	NA	NA	NA	NA	NA	NA	NA	NA	NA	NA	NA	NA	NA	NA	NA	NA	NA	NA	NA	NA	NA	NA	NA	NA	NA	NA	NA	NA	NA	NA	NA	NA	2	NA	NA	NA
1:24317731:TAAAA:T	1	24317731	TAAAA	T	Col19a1	ENSMUSG00000026141	splice_region_variant,intron_variant	MEDIUM	NA	NA	NA	0	NA	NA	0	NA	NA	NA	NA	NA	NA	NA	NA	NA	NA	NA	NA	NA	0	NA	0	0	0	NA	NA	NA	NA	0	NA	NA	2	0	NA	0
1:24322026:TA:T	1	24322026	TA	T	Col19a1	ENSMUSG00000026141	splice_region_variant,intron_variant	MEDIUM	NA	NA	NA	NA	NA	NA	NA	NA	NA	NA	NA	NA	NA	NA	NA	NA	NA	NA	NA	NA	NA	NA	NA	NA	NA	NA	NA	NA	NA	2	NA	NA	NA	NA	NA	NA
1:24322027:A:G	1	24322027	A	G	Col19a1	ENSMUSG00000026141	splice_region_variant,intron_variant	MEDIUM	0	0	0	0	0	0	0	0	0	0	0	0	0	0	0	0	0	0	0	0	0	0	0	0	0	0	0	0	0	NA	0	0	2	0	0	0
1:24322047:T:C	1	24322047	T	C	Col19a1	ENSMUSG00000026141	missense_variant	MEDIUM	0	0	0	0	0	0	0	0	0	0	0	0	0	0	0	0	0	0	0	0	0	0	0	0	0	0	0	0	0	0	0	0	2	0	0	0
1:24322208:G:A	1	24322208	G	A	Col19a1	ENSMUSG00000026141	splice_region_variant,intron_variant	MEDIUM	0	0	0	0	0	2	2	0	0	0	0	0	0	0	0	2	0	0	0	0	0	0	0	2	2	0	0	0	0	0	0	2	2	0	0	0
1:24323676:C:T	1	24323676	C	T	Col19a1	ENSMUSG00000026141	splice_region_variant,intron_variant	MEDIUM	0	0	0	0	0	0	0	0	0	0	0	0	0	0	0	0	0	0	0	0	0	0	0	0	0	0	0	0	0	2	0	0	0	0	0	0
1:24323696:C:T	1	24323696	C	T	Col19a1	ENSMUSG00000026141	missense_variant	MEDIUM	0	0	0	0	0	0	0	0	0	0	0	0	0	0	0	2	0	0	0	0	0	0	0	0	0	0	0	0	0	2	0	0	2	0	0	0
1:24325288:C:T	1	24325288	C	T	Col19a1	ENSMUSG00000026141	missense_variant	MEDIUM	0	0	0	0	0	0	0	0	0	0	0	0	0	0	0	0	0	0	0	0	0	0	0	0	2	0	0	0	0	0	0	0	0	0	0	0
1:24325975:A:G	1	24325975	A	G	Col19a1	ENSMUSG00000026141	splice_region_variant,intron_variant	MEDIUM	0	0	0	0	0	0	0	0	0	0	0	0	0	0	0	2	0	0	0	0	0	0	0	0	0	0	0	0	0	0	0	0	0	0	0	0
1:24337890:A:G	1	24337890	A	G	Col19a1	ENSMUSG00000026141	splice_region_variant,intron_variant	MEDIUM	0	0	0	0	0	0	0	0	0	0	0	0	0	0	0	0	0	0	0	0	0	0	0	0	0	0	0	0	0	0	0	0	2	0	0	0
1:24337945:T:TA	1	24337945	T	TA	Col19a1	ENSMUSG00000026141	splice_region_variant,intron_variant	MEDIUM	NA	NA	NA	NA	NA	NA	NA	NA	NA	NA	NA	NA	NA	NA	NA	NA	NA	NA	NA	NA	NA	NA	NA	NA	NA	NA	NA	NA	NA	NA	NA	NA	2	NA	NA	NA
1:24352274:A:C	1	24352274	A	C	Col19a1	ENSMUSG00000026141	splice_region_variant,intron_variant	MEDIUM	0	0	0	0	0	0	0	0	0	0	0	0	0	0	0	0	0	0	0	0	0	0	0	0	0	0	0	0	0	0	0	0	2	0	0	0
1:24451805:A:G	1	24451805	A	G	Col19a1	ENSMUSG00000026141	splice_region_variant,intron_variant	MEDIUM	0	0	0	0	0	0	0	0	0	0	0	0	0	0	0	2	0	0	0	0	0	0	0	0	0	0	0	0	0	0	0	0	2	0	0	0
1:24510872:C:G	1	24510872	C	G	Col19a1	ENSMUSG00000026141	missense_variant	MEDIUM	0	0	0	0	0	0	0	0	0	0	0	0	0	0	0	2	0	0	0	0	0	0	0	0	0	0	0	0	0	0	0	0	2	0	0	2
1:24510872:C:T	1	24510872	C	T	Col19a1	ENSMUSG00000026141	missense_variant	MEDIUM	0	0	0	2	2	2	0	0	2	2	0	0	0	0	0	0	2	2	2	2	0	0	2	0	0	2	2	2	2	0	0	2	0	0	2	0
1:24525596:C:T	1	24525596	C	T	Col19a1	ENSMUSG00000026141	splice_region_variant,intron_variant	MEDIUM	0	0	0	0	0	0	0	0	0	0	0	0	0	0	0	0	0	0	0	0	0	0	0	0	0	0	0	0	0	0	0	0	2	0	0	0
1:24525599:A:G	1	24525599	A	G	Col19a1	ENSMUSG00000026141	splice_region_variant,intron_variant	MEDIUM	0	0	0	0	0	0	0	0	0	0	0	0	0	0	0	0	0	0	0	0	0	0	0	0	2	0	0	0	0	2	0	0	0	0	0	0
1:24525605:G:A	1	24525605	G	A	Col19a1	ENSMUSG00000026141	missense_variant,splice_region_variant	MEDIUM	0	0	0	0	0	0	0	0	0	0	0	0	0	0	0	0	0	0	0	0	0	0	0	0	2	0	0	0	0	2	0	0	0	0	0	0
1:24525617:T:A	1	24525617	T	A	Col19a1	ENSMUSG00000026141	missense_variant	MEDIUM	0	0	0	0	0	0	0	0	0	0	0	0	0	0	0	0	0	0	0	0	0	0	0	0	0	0	0	0	0	0	0	0	2	0	0	0
1:24525632:A:G	1	24525632	A	G	Col19a1	ENSMUSG00000026141	missense_variant	MEDIUM	0	0	0	0	0	0	0	0	0	0	0	0	0	0	0	0	0	0	0	0	0	0	0	0	0	0	0	0	0	0	2	0	0	0	2	0
1:24525633:T:A	1	24525633	T	A	Col19a1	ENSMUSG00000026141	missense_variant	MEDIUM	0	0	0	0	0	0	0	0	0	0	0	0	0	0	0	0	0	0	0	0	0	0	0	0	2	0	0	0	0	2	2	0	2	0	2	0
1:24526393:G:T	1	24526393	G	T	Col19a1	ENSMUSG00000026141	missense_variant	MEDIUM	0	0	0	0	0	0	0	0	0	0	0	0	0	0	0	0	0	0	0	0	0	0	0	0	2	0	0	0	0	0	0	0	0	0	0	0
1:24526467:C:A	1	24526467	C	A	Col19a1	ENSMUSG00000026141	missense_variant	MEDIUM	0	0	0	0	0	0	0	0	0	0	0	0	0	0	0	0	0	0	0	0	0	0	0	0	0	0	0	0	0	0	0	0	2	0	0	0
1:24534286:G:A	1	24534286	G	A	Col19a1	ENSMUSG00000026141	missense_variant	MEDIUM	0	0	0	0	0	0	0	0	0	0	0	0	0	0	0	0	0	0	0	0	0	0	0	0	2	0	0	0	0	2	0	0	0	0	0	0
1:24559675:A:G	1	24559675	A	G	Col19a1	ENSMUSG00000026141	missense_variant	MEDIUM	0	0	0	0	0	0	0	0	0	0	0	0	0	0	0	2	0	0	0	0	0	0	0	0	2	0	0	0	0	2	0	0	0	0	0	0
1:24559676:C:T	1	24559676	C	T	Col19a1	ENSMUSG00000026141	missense_variant	MEDIUM	0	0	0	0	0	0	0	0	0	0	0	0	0	0	0	2	0	0	0	0	0	0	0	0	0	0	0	0	0	0	0	0	0	0	0	0
1:24559720:T:C	1	24559720	T	C	Col19a1	ENSMUSG00000026141	missense_variant	MEDIUM	0	0	0	0	0	0	0	0	0	0	0	0	0	0	0	2	0	0	0	0	0	0	0	0	2	0	0	0	0	2	0	0	2	0	0	0
1:24559760:A:G	1	24559760	A	G	Col19a1	ENSMUSG00000026141	splice_region_variant,intron_variant	MEDIUM	0	0	0	0	0	0	0	0	0	0	0	0	0	0	0	2	0	0	0	0	0	0	0	0	2	0	0	0	0	2	0	0	2	0	0	0
1:24561363:T:A	1	24561363	T	A	Col19a1	ENSMUSG00000026141	missense_variant	MEDIUM	0	0	0	0	0	0	0	0	0	0	0	0	0	0	0	2	0	0	0	0	0	0	0	0	2	0	0	0	0	2	0	0	0	0	0	0
1:24561375:A:T	1	24561375	A	T	Col19a1	ENSMUSG00000026141	splice_region_variant,intron_variant	MEDIUM	0	0	0	0	0	0	0	0	0	0	0	0	0	0	0	2	0	0	0	0	0	0	0	0	0	0	0	0	0	2	0	0	2	0	0	0
1:24561376:A:T	1	24561376	A	T	Col19a1	ENSMUSG00000026141	splice_region_variant,intron_variant	MEDIUM	0	0	0	0	0	0	0	0	0	0	0	0	0	0	0	0	0	0	0	0	0	0	0	0	0	0	0	0	0	0	0	0	2	0	0	0
1:24746798:T:C	1	24746798	T	C	Lmbrd1	ENSMUSG00000073725	splice_region_variant,intron_variant	MEDIUM	0	0	0	2	0	2	0	0	0	0	0	0	0	0	0	2	0	0	0	0	0	0	0	0	2	0	0	0	0	2	0	2	0	0	0	0
1:24762185:T:A	1	24762185	T	A	Lmbrd1	ENSMUSG00000073725	splice_region_variant,intron_variant	MEDIUM	0	0	0	0	0	0	0	0	0	0	0	0	0	0	0	0	0	0	0	0	0	0	0	0	0	0	0	0	0	0	0	0	2	0	0	0
1:24762620:A:T	1	24762620	A	T	Lmbrd1	ENSMUSG00000073725	splice_region_variant,intron_variant	MEDIUM	0	0	0	0	0	0	0	0	0	0	0	0	0	0	0	0	0	0	0	0	0	0	0	0	0	0	0	0	0	2	0	0	2	0	0	0
1:24762717:C:T	1	24762717	C	T	Lmbrd1	ENSMUSG00000073725	missense_variant	MEDIUM	0	0	0	0	0	0	0	0	0	0	0	0	0	0	0	0	0	0	0	0	0	0	0	0	0	0	0	0	0	2	0	0	0	0	0	0
1:24910683:T:C	1	24910683	T	C	NA	ENSMUSG00000100808	splice_acceptor_variant,non_coding_transcript_variant	HIGH	0	0	0	0	0	0	0	0	0	0	0	0	0	0	0	2	0	0	0	0	2	0	0	0	2	0	0	0	0	2	0	0	2	0	0	2
1:24964395:A:G	1	24964395	A	G	NA	ENSMUSG00000100483	splice_region_variant,intron_variant,non_coding_transcript_variant	MEDIUM	0	0	0	0	0	0	0	0	0	0	0	0	0	0	0	0	0	0	0	0	0	0	0	0	0	0	0	0	0	0	0	0	2	0	0	0
1:25026784:T:A	1	25026784	T	A	NA	ENSMUSG00000099392	splice_region_variant,intron_variant,non_coding_transcript_variant	MEDIUM	0	0	0	0	0	0	0	0	0	0	0	0	0	0	0	0	0	0	0	0	0	0	0	0	0	0	0	0	0	0	0	0	2	0	0	0
1:25026980:T:A	1	25026980	T	A	NA	ENSMUSG00000099392	splice_region_variant,intron_variant,non_coding_transcript_variant	MEDIUM	0	0	0	0	0	0	0	0	0	0	0	0	0	0	0	2	0	0	0	0	0	0	0	0	0	0	0	0	0	0	0	0	2	0	0	0
1:25093921:C:T	1	25093921	C	T	Bai3	ENSMUSG00000033569	missense_variant	MEDIUM	0	0	0	0	0	0	0	0	0	0	0	0	0	0	0	0	0	0	0	0	0	0	0	0	0	0	0	0	0	0	0	0	2	0	0	0
1:25221752:T:C	1	25221752	T	C	Bai3	ENSMUSG00000033569	splice_region_variant,intron_variant	MEDIUM	0	0	0	0	0	0	0	0	0	0	0	0	0	0	0	0	0	0	0	0	0	0	0	0	0	0	0	0	0	0	0	0	2	0	0	0
1:25420647:C:T	1	25420647	C	T	Bai3	ENSMUSG00000033569	missense_variant	MEDIUM	0	0	0	0	0	0	0	2	0	0	0	0	2	2	0	0	0	0	0	0	0	0	0	0	0	0	0	0	0	0	0	0	0	0	0	0
1:25431425:C:T	1	25431425	C	T	Bai3	ENSMUSG00000033569	splice_region_variant,synonymous_variant	MEDIUM	0	0	0	0	0	0	0	0	0	0	0	0	0	0	0	0	0	0	0	0	0	0	0	0	0	0	0	0	0	0	0	0	2	0	0	0
1:25457098:A:T	1	25457098	A	T	Bai3	ENSMUSG00000033569	splice_region_variant,synonymous_variant	MEDIUM	0	0	0	0	0	0	0	0	0	0	0	0	0	0	0	2	0	0	0	0	0	0	0	0	2	0	0	0	0	2	0	0	0	0	0	0
1:25457104:G:GA	1	25457104	G	GA	Bai3	ENSMUSG00000033569	splice_region_variant,intron_variant	MEDIUM	NA	NA	NA	NA	NA	NA	NA	NA	NA	NA	NA	NA	NA	NA	NA	NA	NA	NA	NA	NA	NA	NA	NA	NA	NA	NA	NA	NA	NA	NA	NA	NA	2	NA	NA	NA
1:25504544:G:A	1	25504544	G	A	Bai3	ENSMUSG00000033569	splice_region_variant,intron_variant	MEDIUM	0	0	0	0	0	0	0	0	0	0	0	0	0	0	0	2	0	0	0	0	0	0	0	0	2	0	0	0	0	0	0	0	0	0	0	0
1:25504909:A:G	1	25504909	A	G	Bai3	ENSMUSG00000033569	splice_region_variant,intron_variant	MEDIUM	0	0	0	0	0	0	0	0	0	0	0	0	0	0	0	2	0	0	0	0	0	0	0	0	2	0	0	0	0	0	0	0	0	0	0	0
1:25532644:C:A	1	25532644	C	A	Bai3	ENSMUSG00000033569	splice_region_variant,intron_variant	MEDIUM	0	0	0	0	0	0	0	0	0	0	0	0	0	0	0	0	0	0	0	0	0	0	0	0	0	0	0	0	0	0	0	0	2	0	0	0
1:26681966:A:G	1	26681966	A	G	4931408C20Rik	ENSMUSG00000073722	missense_variant	MEDIUM	0	0	0	0	0	0	0	0	0	0	0	0	0	0	0	2	0	0	0	0	0	0	0	0	0	0	0	0	0	0	0	0	0	0	0	0
1:26682047:C:T	1	26682047	C	T	4931408C20Rik	ENSMUSG00000073722	missense_variant	MEDIUM	0	0	0	0	0	0	0	0	0	0	0	0	0	0	0	0	0	0	0	0	0	0	0	0	0	0	0	0	0	0	0	0	2	0	0	0
1:26682055:C:G	1	26682055	C	G	4931408C20Rik	ENSMUSG00000073722	missense_variant	MEDIUM	0	0	0	0	0	2	0	0	0	0	0	0	0	0	0	0	0	0	0	0	0	0	0	0	0	0	2	2	0	0	0	2	0	0	2	0
1:26682062:A:G	1	26682062	A	G	4931408C20Rik	ENSMUSG00000073722	missense_variant	MEDIUM	0	0	0	0	0	0	0	0	0	0	0	0	0	0	0	0	0	0	0	0	0	0	0	0	0	0	0	0	0	0	0	0	2	0	0	0
1:26682068:T:C	1	26682068	T	C	4931408C20Rik	ENSMUSG00000073722	missense_variant	MEDIUM	0	0	0	0	0	2	0	0	0	0	0	0	0	0	0	0	0	0	0	0	0	0	0	0	0	0	2	2	0	0	0	2	2	0	2	0
1:26682076:G:A	1	26682076	G	A	4931408C20Rik	ENSMUSG00000073722	missense_variant	MEDIUM	0	0	0	0	0	0	0	0	0	0	0	0	0	0	0	2	0	0	0	0	0	0	0	0	0	0	0	0	0	0	0	0	0	0	0	0
1:26682077:T:C	1	26682077	T	C	4931408C20Rik	ENSMUSG00000073722	missense_variant	MEDIUM	0	0	0	0	0	0	0	0	0	0	0	0	0	0	0	2	0	0	0	0	0	0	0	0	0	0	0	0	0	0	0	0	0	0	0	0
1:26682184:C:T	1	26682184	C	T	4931408C20Rik	ENSMUSG00000073722	missense_variant	MEDIUM	0	0	0	0	0	2	0	0	0	0	0	0	0	0	0	0	0	0	0	0	0	0	0	0	0	0	2	2	0	0	0	2	0	0	0	0
1:26682262:C:T	1	26682262	C	T	4931408C20Rik	ENSMUSG00000073722	missense_variant	MEDIUM	0	0	0	0	0	2	0	0	0	0	0	0	0	0	0	2	0	0	0	0	0	0	0	0	2	0	2	2	0	2	0	2	2	0	2	0
1:26682277:T:C	1	26682277	T	C	4931408C20Rik	ENSMUSG00000073722	missense_variant	MEDIUM	0	0	0	0	0	0	0	0	0	0	0	0	0	0	0	0	0	0	0	0	0	0	0	0	0	0	0	0	0	0	0	0	2	0	0	0
1:26682301:G:T	1	26682301	G	T	4931408C20Rik	ENSMUSG00000073722	missense_variant	MEDIUM	0	0	0	0	0	2	0	0	0	0	0	0	0	0	0	0	0	0	0	0	0	0	0	0	0	0	2	2	0	0	0	2	2	0	2	0
1:26682319:T:C	1	26682319	T	C	4931408C20Rik	ENSMUSG00000073722	missense_variant	MEDIUM	0	0	0	0	0	0	0	0	0	0	0	0	0	0	0	0	0	0	0	0	0	0	0	0	0	0	0	0	0	0	0	0	2	0	0	0
1:26682385:G:A	1	26682385	G	A	4931408C20Rik	ENSMUSG00000073722	missense_variant	MEDIUM	0	0	0	0	0	0	0	0	0	0	0	0	0	0	0	0	0	0	0	0	0	0	0	0	0	0	0	0	0	0	0	0	2	0	0	0
1:26682650:G:C	1	26682650	G	C	4931408C20Rik	ENSMUSG00000073722	missense_variant	MEDIUM	0	0	0	0	0	0	0	0	0	0	0	0	0	0	0	0	0	0	0	0	0	0	0	0	0	0	0	0	0	0	0	0	0	0	2	0
1:26682677:T:C	1	26682677	T	C	4931408C20Rik	ENSMUSG00000073722	missense_variant	MEDIUM	0	0	0	0	0	0	0	0	0	0	0	0	0	0	0	0	0	0	0	0	0	0	0	0	0	0	0	0	0	0	0	0	2	0	0	0
1:26682685:T:TCCG	1	26682685	T	TCCG	4931408C20Rik	ENSMUSG00000073722	protein_altering_variant	MEDIUM	NA	NA	NA	NA	NA	NA	NA	NA	NA	NA	NA	NA	NA	NA	NA	NA	NA	NA	NA	NA	NA	NA	NA	NA	NA	NA	NA	NA	NA	NA	NA	NA	2	NA	NA	NA
1:26682691:T:A	1	26682691	T	A	4931408C20Rik	ENSMUSG00000073722	missense_variant	MEDIUM	0	0	0	0	0	0	0	0	0	0	0	0	0	0	0	0	0	0	0	0	0	0	0	0	0	0	0	0	0	0	0	0	2	0	0	0
1:26682781:G:A	1	26682781	G	A	4931408C20Rik	ENSMUSG00000073722	missense_variant	MEDIUM	0	0	0	0	0	0	0	0	0	0	0	0	0	0	0	0	0	0	0	0	0	0	0	0	0	0	0	0	0	0	0	0	2	0	0	0
1:26682805:C:T	1	26682805	C	T	4931408C20Rik	ENSMUSG00000073722	missense_variant	MEDIUM	0	0	0	0	0	0	0	0	0	0	0	0	0	0	0	0	0	0	0	0	0	0	0	0	2	0	0	0	0	0	0	0	0	0	0	0
1:26682832:A:G	1	26682832	A	G	4931408C20Rik	ENSMUSG00000073722	missense_variant	MEDIUM	0	0	0	0	0	2	0	0	0	0	0	0	0	0	0	0	0	0	0	0	0	0	0	0	0	0	2	2	0	0	0	2	2	0	2	0
1:26682847:T:C	1	26682847	T	C	4931408C20Rik	ENSMUSG00000073722	missense_variant	MEDIUM	0	0	0	0	0	2	0	0	0	0	0	0	0	0	0	0	0	0	0	0	0	0	0	0	0	0	2	2	0	0	0	2	2	0	2	0
1:26682864:G:C	1	26682864	G	C	4931408C20Rik	ENSMUSG00000073722	missense_variant	MEDIUM	0	0	0	0	0	0	0	0	0	0	0	0	0	0	0	0	0	0	0	0	0	0	0	0	0	0	0	0	0	0	0	0	2	0	0	0
1:26682890:T:C	1	26682890	T	C	4931408C20Rik	ENSMUSG00000073722	missense_variant	MEDIUM	0	0	0	0	0	0	0	0	0	0	0	0	0	0	0	0	0	0	0	0	0	0	0	0	0	0	0	0	0	0	0	0	2	0	0	0
1:26682898:TCAA:T	1	26682898	TCAA	T	4931408C20Rik	ENSMUSG00000073722	inframe_deletion	MEDIUM	NA	NA	NA	NA	NA	2	NA	NA	NA	NA	NA	NA	NA	NA	NA	NA	NA	NA	NA	NA	NA	NA	NA	NA	NA	NA	2	2	NA	NA	NA	2	NA	NA	2	NA
1:26682910:T:C	1	26682910	T	C	4931408C20Rik	ENSMUSG00000073722	missense_variant	MEDIUM	0	0	0	0	0	2	0	0	0	0	0	0	0	0	0	0	0	0	0	0	0	0	0	0	0	0	2	2	0	0	0	2	0	0	2	0
1:26683044:C:A	1	26683044	C	A	4931408C20Rik	ENSMUSG00000073722	missense_variant	MEDIUM	0	0	0	0	0	0	0	0	0	0	0	0	0	0	0	0	0	0	0	0	0	0	0	0	0	0	0	0	0	0	0	0	2	0	0	0
1:26683129:T:A	1	26683129	T	A	4931408C20Rik	ENSMUSG00000073722	missense_variant	MEDIUM	0	0	0	0	0	2	0	0	0	0	0	0	0	0	0	0	0	0	0	0	0	0	0	0	0	0	2	2	0	0	0	2	0	0	2	0
1:26683192:C:A	1	26683192	C	A	4931408C20Rik	ENSMUSG00000073722	missense_variant	MEDIUM	0	0	0	0	0	0	0	0	0	0	0	0	0	0	0	0	0	0	0	0	0	0	0	0	2	0	0	0	0	0	0	0	0	0	0	0
1:26683195:A:T	1	26683195	A	T	4931408C20Rik	ENSMUSG00000073722	missense_variant	MEDIUM	0	0	0	0	0	0	0	0	0	0	0	0	0	0	0	0	0	0	0	0	0	0	0	0	0	0	0	0	0	0	0	0	2	0	0	0
1:26683247:T:G	1	26683247	T	G	4931408C20Rik	ENSMUSG00000073722	missense_variant	MEDIUM	0	0	0	0	0	0	0	0	0	0	0	0	0	0	0	0	0	0	0	0	0	0	0	0	0	0	0	0	0	0	0	0	2	0	0	0
1:26683337:C:G	1	26683337	C	G	4931408C20Rik	ENSMUSG00000073722	missense_variant	MEDIUM	0	0	0	0	0	2	0	0	0	0	0	0	0	0	0	0	0	0	0	0	0	0	0	0	0	0	2	2	0	0	0	2	0	0	2	0
1:26683502:C:T	1	26683502	C	T	4931408C20Rik	ENSMUSG00000073722	missense_variant	MEDIUM	0	0	0	0	0	0	0	0	0	0	0	0	0	0	0	0	0	0	0	0	0	0	0	0	0	0	0	0	0	0	0	0	2	0	0	0
1:26683542:C:A	1	26683542	C	A	4931408C20Rik	ENSMUSG00000073722	missense_variant	MEDIUM	0	0	0	0	0	2	0	0	0	0	0	0	0	0	0	0	0	0	0	0	0	0	0	0	0	0	2	2	0	0	0	2	0	0	2	0
1:26683588:A:C	1	26683588	A	C	4931408C20Rik	ENSMUSG00000073722	missense_variant	MEDIUM	0	0	0	0	0	2	0	0	0	0	0	0	0	0	0	0	0	0	0	0	0	0	0	0	0	0	2	2	0	0	0	2	0	0	2	0
1:26683590:A:T	1	26683590	A	T	4931408C20Rik	ENSMUSG00000073722	missense_variant	MEDIUM	0	0	0	0	0	0	0	0	0	0	0	0	0	0	0	0	0	0	0	0	0	0	0	0	0	0	0	0	0	0	0	0	2	0	0	0
1:26683609:G:C	1	26683609	G	C	4931408C20Rik	ENSMUSG00000073722	missense_variant	MEDIUM	0	0	0	0	0	0	0	0	0	0	0	0	0	0	0	0	0	0	0	0	0	0	0	0	2	0	0	0	0	2	0	0	0	0	0	0
1:26683658:G:T	1	26683658	G	T	4931408C20Rik	ENSMUSG00000073722	missense_variant	MEDIUM	0	0	0	0	0	2	0	0	0	0	0	0	0	0	0	0	0	0	0	0	0	0	0	0	0	0	2	2	0	0	0	2	2	0	2	0
1:26683736:T:C	1	26683736	T	C	4931408C20Rik	ENSMUSG00000073722	missense_variant	MEDIUM	0	0	0	0	0	2	0	0	0	0	0	0	0	0	0	0	0	0	0	0	0	0	0	0	0	0	2	2	0	0	0	2	0	0	2	0
1:26683788:A:C	1	26683788	A	C	4931408C20Rik	ENSMUSG00000073722	missense_variant	MEDIUM	0	0	0	0	0	0	0	0	0	0	0	0	0	0	0	0	0	0	0	0	0	0	0	0	0	0	0	0	0	0	0	0	2	0	0	0
1:26683845:A:C	1	26683845	A	C	4931408C20Rik	ENSMUSG00000073722	missense_variant	MEDIUM	0	0	0	0	0	0	0	0	0	0	0	0	0	0	0	0	0	0	0	0	0	0	0	0	0	0	0	0	0	0	0	0	2	0	0	0
1:26683991:A:T	1	26683991	A	T	4931408C20Rik	ENSMUSG00000073722	missense_variant	MEDIUM	2	2	2	0	0	0	2	2	0	0	0	0	2	2	0	0	0	0	0	0	0	0	0	2	0	0	0	0	2	0	0	0	0	0	0	0
1:26684026:T:C	1	26684026	T	C	4931408C20Rik	ENSMUSG00000073722	missense_variant	MEDIUM	0	0	0	0	0	0	0	0	0	0	0	0	0	0	0	0	0	0	0	0	0	0	2	0	0	0	0	0	0	0	0	0	0	0	0	0
1:26684101:C:A	1	26684101	C	A	4931408C20Rik	ENSMUSG00000073722	missense_variant	MEDIUM	0	0	0	0	0	0	0	0	0	0	0	0	0	0	0	0	0	0	0	0	0	0	0	0	0	0	0	0	0	0	0	0	2	0	0	0
1:26684195:G:A	1	26684195	G	A	4931408C20Rik	ENSMUSG00000073722	missense_variant	MEDIUM	0	0	0	0	0	0	0	0	0	0	0	0	0	0	0	0	0	0	0	0	0	0	0	0	2	0	0	0	0	0	0	0	0	0	0	0
1:26684200:A:G	1	26684200	A	G	4931408C20Rik	ENSMUSG00000073722	missense_variant	MEDIUM	0	0	0	0	0	2	0	0	0	0	0	0	0	0	0	0	0	0	0	0	0	0	0	0	0	0	2	2	0	0	0	2	0	0	2	0
1:26684314:G:C	1	26684314	G	C	4931408C20Rik	ENSMUSG00000073722	missense_variant	MEDIUM	0	0	0	0	0	0	0	0	0	0	0	0	0	0	0	0	0	0	0	0	0	0	0	0	0	0	0	0	0	0	0	0	2	0	0	0
1:26684338:C:G	1	26684338	C	G	4931408C20Rik	ENSMUSG00000073722	missense_variant	MEDIUM	0	0	0	0	0	2	0	0	0	0	0	0	0	0	0	2	0	0	0	0	0	0	2	0	2	0	2	2	0	2	2	2	2	0	2	0
1:26684350:C:A	1	26684350	C	A	4931408C20Rik	ENSMUSG00000073722	missense_variant	MEDIUM	0	0	0	0	0	0	0	0	0	0	0	0	0	0	0	2	0	0	0	0	0	0	0	0	0	0	0	0	0	0	0	0	0	0	0	0
1:26684371:C:G	1	26684371	C	G	4931408C20Rik	ENSMUSG00000073722	missense_variant	MEDIUM	0	0	0	0	0	2	0	0	0	0	0	0	0	0	0	0	0	0	0	0	0	0	0	0	0	0	2	2	0	0	0	2	0	0	2	0
1:26684378:C:A	1	26684378	C	A	4931408C20Rik	ENSMUSG00000073722	missense_variant	MEDIUM	0	0	0	0	0	0	0	0	0	0	0	0	0	0	0	0	0	0	0	0	0	0	0	0	2	0	0	0	0	2	0	0	0	0	0	0
1:26684409:T:G	1	26684409	T	G	4931408C20Rik	ENSMUSG00000073722	missense_variant	MEDIUM	0	0	0	0	0	0	0	0	0	0	0	0	0	0	0	0	0	0	0	0	0	0	0	0	0	0	0	0	0	0	0	0	2	0	0	0
1:26684491:T:C	1	26684491	T	C	4931408C20Rik	ENSMUSG00000073722	missense_variant	MEDIUM	0	0	0	0	0	2	0	0	0	0	0	0	0	0	0	2	0	0	0	0	0	0	0	0	2	0	2	2	0	2	0	2	2	0	2	0
1:26684548:C:G	1	26684548	C	G	4931408C20Rik	ENSMUSG00000073722	missense_variant	MEDIUM	0	0	0	0	0	0	0	0	0	0	0	0	0	0	0	0	0	0	0	0	0	0	0	0	0	0	0	0	0	0	0	0	2	0	0	0
1:26684549:G:T	1	26684549	G	T	4931408C20Rik	ENSMUSG00000073722	missense_variant	MEDIUM	0	0	0	0	0	0	0	0	0	0	0	0	0	0	0	0	0	0	0	0	0	0	0	0	0	0	0	0	0	0	0	0	2	0	0	0
1:26684772:A:C	1	26684772	A	C	4931408C20Rik	ENSMUSG00000073722	missense_variant	MEDIUM	0	0	0	0	0	0	0	0	0	0	0	0	0	0	0	0	0	0	0	0	0	0	0	0	0	0	0	0	0	0	0	0	2	0	0	0
1:26684797:C:T	1	26684797	C	T	4931408C20Rik	ENSMUSG00000073722	missense_variant	MEDIUM	0	0	0	0	0	0	0	0	0	0	0	0	0	0	0	0	0	0	0	0	0	0	0	0	0	0	0	0	0	0	0	0	2	0	0	0
1:26684863:G:T	1	26684863	G	T	4931408C20Rik	ENSMUSG00000073722	missense_variant	MEDIUM	0	0	0	0	0	2	0	0	0	0	0	0	0	0	0	2	0	0	0	0	0	0	0	0	2	0	2	2	0	2	0	2	2	0	2	0
1:26684899:G:A	1	26684899	G	A	4931408C20Rik	ENSMUSG00000073722	missense_variant	MEDIUM	0	0	0	0	0	0	0	0	0	0	0	0	0	0	0	0	0	0	0	0	0	0	0	0	2	0	0	0	0	0	0	0	0	0	0	0
1:26684926:G:A	1	26684926	G	A	4931408C20Rik	ENSMUSG00000073722	missense_variant	MEDIUM	0	0	0	0	0	0	0	0	0	0	0	0	0	0	0	0	0	0	0	0	0	0	0	0	0	0	0	0	0	0	0	0	2	0	0	0
1:26684941:G:A	1	26684941	G	A	4931408C20Rik	ENSMUSG00000073722	missense_variant	MEDIUM	0	0	0	0	0	2	0	0	0	0	0	0	0	0	0	0	0	0	0	0	0	0	0	0	0	0	2	2	0	0	0	2	0	0	0	0
1:26684945:T:A	1	26684945	T	A	4931408C20Rik	ENSMUSG00000073722	missense_variant	MEDIUM	0	0	0	0	0	0	0	0	0	0	0	0	0	0	0	0	0	0	0	0	0	0	0	0	0	0	0	0	0	0	0	0	2	0	0	0
1:26684989:C:G	1	26684989	C	G	4931408C20Rik	ENSMUSG00000073722	missense_variant	MEDIUM	0	0	0	0	0	2	0	0	0	0	0	0	0	0	0	2	0	0	0	0	0	0	0	0	2	0	2	2	0	2	0	2	2	0	2	0
1:26684993:G:A	1	26684993	G	A	4931408C20Rik	ENSMUSG00000073722	missense_variant	MEDIUM	0	0	0	0	0	0	0	0	0	0	0	0	0	0	0	2	0	0	0	0	0	0	0	0	2	0	0	0	0	2	0	0	0	0	0	0
1:26685031:C:T	1	26685031	C	T	4931408C20Rik	ENSMUSG00000073722	missense_variant	MEDIUM	0	0	0	0	0	0	0	0	0	0	0	0	0	0	0	0	0	0	0	0	0	0	0	0	0	0	0	0	0	0	0	0	0	0	2	0
1:26685032:C:T	1	26685032	C	T	4931408C20Rik	ENSMUSG00000073722	missense_variant	MEDIUM	0	0	0	0	0	0	0	0	0	0	0	0	0	0	0	0	0	0	0	0	0	0	0	0	0	0	0	0	0	0	0	0	2	0	0	0
1:26685068:C:T	1	26685068	C	T	4931408C20Rik	ENSMUSG00000073722	missense_variant	MEDIUM	0	0	0	0	0	0	0	0	0	0	0	0	0	0	0	2	0	0	0	0	0	0	0	0	0	0	0	0	0	0	0	0	0	0	0	0
1:26685139:C:G	1	26685139	C	G	4931408C20Rik	ENSMUSG00000073722	missense_variant	MEDIUM	0	0	0	0	0	0	0	0	0	0	0	0	0	0	0	0	0	0	0	0	0	0	0	0	0	0	0	0	0	0	0	0	2	0	0	0
1:26685143:T:C	1	26685143	T	C	4931408C20Rik	ENSMUSG00000073722	missense_variant	MEDIUM	2	2	2	0	0	0	2	0	0	0	0	0	0	0	0	0	0	0	0	0	0	0	0	2	0	0	0	0	2	0	0	0	0	0	0	0
1:26685218:C:T	1	26685218	C	T	4931408C20Rik	ENSMUSG00000073722	missense_variant	MEDIUM	0	0	0	0	0	0	0	0	0	0	0	0	0	0	0	0	0	0	0	0	0	0	0	0	0	0	0	0	0	0	0	0	2	0	0	0
1:26685220:C:A	1	26685220	C	A	4931408C20Rik	ENSMUSG00000073722	missense_variant	MEDIUM	0	0	0	0	0	0	0	0	0	0	0	0	0	0	0	0	0	0	0	0	0	0	0	0	2	0	0	0	0	0	0	0	0	0	0	0
1:26685281:C:T	1	26685281	C	T	4931408C20Rik	ENSMUSG00000073722	missense_variant	MEDIUM	0	0	0	0	0	0	0	0	0	0	0	0	0	0	0	0	0	0	0	0	0	0	0	0	0	0	0	0	0	0	0	0	2	0	0	0
1:26685307:G:T	1	26685307	G	T	4931408C20Rik	ENSMUSG00000073722	missense_variant	MEDIUM	0	0	0	0	0	2	0	0	0	0	0	0	0	0	0	0	0	0	0	0	0	0	0	0	0	0	2	2	0	0	0	2	2	0	2	0
1:26685344:T:C	1	26685344	T	C	4931408C20Rik	ENSMUSG00000073722	missense_variant	MEDIUM	0	0	0	0	0	0	0	0	0	0	0	0	0	0	0	0	0	0	0	0	0	0	0	0	0	0	0	0	0	0	0	0	2	0	0	0
1:26685412:G:A	1	26685412	G	A	4931408C20Rik	ENSMUSG00000073722	missense_variant	MEDIUM	0	0	0	0	0	0	0	0	0	0	0	0	0	0	0	0	0	0	0	0	0	0	0	0	0	0	0	0	0	0	0	0	2	0	0	0
1:26685481:T:G	1	26685481	T	G	4931408C20Rik	ENSMUSG00000073722	missense_variant	MEDIUM	0	0	0	0	0	0	0	0	0	0	0	0	0	0	0	0	0	0	0	0	0	0	0	0	0	0	0	0	0	0	0	0	2	0	0	0
1:26685509:G:A	1	26685509	G	A	4931408C20Rik	ENSMUSG00000073722	missense_variant	MEDIUM	0	0	0	0	0	0	0	0	0	0	0	0	0	0	0	0	0	0	0	0	0	0	0	0	0	0	0	0	0	0	0	0	2	0	0	0
1:26685719:G:A	1	26685719	G	A	4931408C20Rik	ENSMUSG00000073722	missense_variant	MEDIUM	0	0	0	0	0	0	0	0	0	0	0	0	0	0	0	0	0	0	0	0	0	0	0	0	2	0	0	0	0	2	0	0	0	0	0	0
1:26685730:G:T	1	26685730	G	T	4931408C20Rik	ENSMUSG00000073722	missense_variant	MEDIUM	0	0	0	0	0	0	0	0	0	0	0	0	0	0	0	2	0	0	0	0	0	0	0	0	2	0	0	0	0	2	0	0	2	0	0	0
1:26685773:A:G	1	26685773	A	G	4931408C20Rik	ENSMUSG00000073722	missense_variant	MEDIUM	0	0	0	0	0	0	0	0	0	0	0	0	0	0	0	0	0	0	0	0	0	0	0	0	0	0	0	0	0	0	0	0	2	0	0	0
1:26685774:G:T	1	26685774	G	T	4931408C20Rik	ENSMUSG00000073722	missense_variant	MEDIUM	0	0	0	0	0	0	0	0	0	0	0	0	0	0	0	0	0	0	0	0	0	0	0	0	0	0	0	0	0	0	0	0	2	0	0	0
1:26685822:C:A	1	26685822	C	A	4931408C20Rik	ENSMUSG00000073722	missense_variant	MEDIUM	0	0	0	0	0	0	0	0	0	0	0	0	0	0	0	0	0	0	0	0	0	0	0	0	0	0	0	0	0	0	0	0	2	0	0	0
1:26685850:C:A	1	26685850	C	A	4931408C20Rik	ENSMUSG00000073722	missense_variant	MEDIUM	0	0	0	0	0	0	0	0	0	0	0	0	0	0	0	0	0	0	0	0	0	0	0	0	2	0	0	0	0	2	0	0	0	0	0	0
1:26685897:C:A	1	26685897	C	A	4931408C20Rik	ENSMUSG00000073722	missense_variant	MEDIUM	0	0	0	0	0	0	0	0	0	0	0	0	0	0	0	0	0	0	0	0	0	0	2	0	0	0	0	0	0	0	0	0	0	0	0	0
1:26685916:C:A	1	26685916	C	A	4931408C20Rik	ENSMUSG00000073722	splice_region_variant,intron_variant	MEDIUM	0	0	0	0	0	2	0	0	0	0	0	0	0	0	0	0	0	0	0	0	0	0	0	0	0	0	2	2	0	0	0	2	0	0	0	0
1:26687267:G:A	1	26687267	G	A	4931408C20Rik	ENSMUSG00000073722	missense_variant	MEDIUM	0	0	0	0	0	0	1	0	0	0	0	0	0	0	0	1	0	0	0	0	0	0	0	0	0	0	0	0	0	0	0	0	0	0	0	0
1:26687305:A:T	1	26687305	A	T	4931408C20Rik	ENSMUSG00000073722	missense_variant	MEDIUM	0	0	0	1	1	0	0	0	1	1	0	0	0	0	0	0	1	1	1	1	1	0	0	0	0	1	0	0	0	0	0	0	0	1	0	0
1:26687323:A:G	1	26687323	A	G	4931408C20Rik	ENSMUSG00000073722	missense_variant	MEDIUM	0	0	0	0	0	0	0	0	0	0	0	0	0	0	0	0	0	0	0	0	0	0	0	0	1	0	0	0	0	0	0	0	0	0	0	0
1:26687324:C:T	1	26687324	C	T	4931408C20Rik	ENSMUSG00000073722	missense_variant	MEDIUM	0	0	0	0	0	0	0	0	0	0	0	0	0	0	0	0	0	0	0	0	0	0	0	0	0	0	0	0	0	1	0	0	0	0	0	0
1:26687332:A:T	1	26687332	A	T	4931408C20Rik	ENSMUSG00000073722	missense_variant	MEDIUM	0	0	0	0	0	0	0	0	0	0	0	0	0	0	0	0	0	0	0	0	0	0	0	0	0	0	0	0	0	1	0	0	0	0	0	0
1:26687369:A:T	1	26687369	A	T	4931408C20Rik	ENSMUSG00000073722	missense_variant	MEDIUM	0	0	0	0	0	0	0	0	0	0	0	0	0	0	0	0	0	0	0	0	0	0	0	0	0	0	0	0	0	0	0	0	1	0	0	0
1:26687374:G:A	1	26687374	G	A	4931408C20Rik	ENSMUSG00000073722	missense_variant	MEDIUM	0	0	0	0	0	0	0	0	0	0	0	0	0	0	0	0	0	0	0	0	0	0	0	0	0	0	0	0	0	0	0	0	1	0	0	0
1:26687378:T:C	1	26687378	T	C	4931408C20Rik	ENSMUSG00000073722	missense_variant	MEDIUM	0	0	0	0	0	0	0	0	0	0	0	0	0	0	0	1	0	0	0	0	0	0	0	0	0	0	0	0	0	0	0	0	0	0	0	0
1:26687386:A:G	1	26687386	A	G	4931408C20Rik	ENSMUSG00000073722	missense_variant	MEDIUM	0	0	0	0	0	0	0	0	0	0	0	0	0	0	0	0	0	0	0	0	0	0	0	0	0	0	0	0	0	0	0	0	2	0	0	0
1:26687390:G:T	1	26687390	G	T	4931408C20Rik	ENSMUSG00000073722	missense_variant	MEDIUM	0	0	0	0	0	0	0	0	0	0	0	0	0	0	0	0	0	0	0	0	0	0	0	0	1	0	0	0	0	0	0	0	0	0	0	0
1:26687395:A:T	1	26687395	A	T	4931408C20Rik	ENSMUSG00000073722	missense_variant	MEDIUM	0	0	0	0	0	0	0	0	0	0	0	0	0	0	0	0	0	0	0	0	0	0	0	0	1	0	0	0	0	1	0	0	0	0	0	0
1:26687400:A:T	1	26687400	A	T	4931408C20Rik	ENSMUSG00000073722	missense_variant	MEDIUM	1	1	1	1	1	0	1	1	1	1	1	1	1	1	1	0	1	1	1	1	1	1	1	1	0	1	0	0	1	0	0	0	0	1	0	1
1:26687403:C:A	1	26687403	C	A	4931408C20Rik	ENSMUSG00000073722	missense_variant	MEDIUM	0	0	0	0	0	0	0	0	0	0	0	0	0	0	0	0	0	0	0	0	0	0	0	0	0	0	0	0	0	0	0	0	1	0	0	0
1:26687403:C:G	1	26687403	C	G	4931408C20Rik	ENSMUSG00000073722	missense_variant	MEDIUM	0	0	0	0	0	0	0	0	0	0	0	0	0	0	0	0	0	0	0	0	0	0	0	0	0	0	0	0	0	1	0	0	0	0	0	0
1:26687421:C:G	1	26687421	C	G	4931408C20Rik	ENSMUSG00000073722	missense_variant	MEDIUM	0	0	0	0	0	0	0	0	0	0	0	0	0	0	0	0	0	0	0	0	0	0	0	0	0	0	0	0	0	1	0	0	0	0	0	0
1:27900424:G:A	1	27900424	G	A	NA	ENSMUSG00000101514	splice_region_variant,intron_variant,non_coding_transcript_variant	MEDIUM	0	0	0	0	0	0	0	0	0	0	0	0	0	0	0	0	0	0	0	0	0	0	0	0	0	0	0	0	0	0	0	0	2	0	0	0
1:28776287:A:G	1	28776287	A	G	Gm597	ENSMUSG00000048411	missense_variant	MEDIUM	0	0	0	0	0	0	0	0	0	0	0	0	0	0	0	0	0	0	0	0	0	0	0	0	0	0	0	0	0	0	0	0	2	0	0	0
1:28776317:C:T	1	28776317	C	T	Gm597	ENSMUSG00000048411	missense_variant	MEDIUM	2	2	2	2	2	2	2	2	2	2	0	0	2	2	0	2	2	2	2	2	2	0	2	2	0	2	2	2	2	0	0	2	0	2	2	2
1:28776452:C:T	1	28776452	C	T	Gm597	ENSMUSG00000048411	missense_variant	MEDIUM	0	0	0	0	0	0	0	0	0	0	0	0	0	0	0	0	0	0	0	0	0	0	0	0	0	0	0	0	0	0	0	0	2	0	0	0
1:28776473:T:G	1	28776473	T	G	Gm597	ENSMUSG00000048411	missense_variant	MEDIUM	0	0	0	0	0	0	0	0	0	0	0	0	0	0	0	0	0	0	0	0	0	0	0	0	0	0	0	0	0	0	0	0	2	0	0	0
1:28776476:G:T	1	28776476	G	T	Gm597	ENSMUSG00000048411	missense_variant	MEDIUM	0	0	0	0	0	0	0	0	0	0	0	0	0	0	0	0	0	0	0	0	0	0	0	0	0	0	0	0	0	0	0	0	2	0	0	0
1:28776495:C:G	1	28776495	C	G	Gm597	ENSMUSG00000048411	missense_variant	MEDIUM	0	0	0	0	0	0	0	0	0	0	0	0	0	0	0	0	0	0	0	0	0	0	0	0	0	0	0	0	0	0	0	0	2	0	0	0
1:28776549:A:C	1	28776549	A	C	Gm597	ENSMUSG00000048411	missense_variant	MEDIUM	0	0	0	0	0	0	0	0	0	0	0	0	0	0	0	0	0	0	0	0	0	0	0	0	0	0	0	0	0	0	0	0	2	0	0	0
1:28776566:T:C	1	28776566	T	C	Gm597	ENSMUSG00000048411	missense_variant	MEDIUM	0	0	0	0	0	0	0	0	0	0	0	0	0	0	0	0	0	0	0	0	0	0	0	0	2	0	0	0	0	2	0	0	0	0	0	0
1:28776569:T:C	1	28776569	T	C	Gm597	ENSMUSG00000048411	missense_variant	MEDIUM	0	0	0	0	0	0	0	0	0	0	0	0	0	0	0	0	0	0	0	0	0	0	0	0	0	0	0	0	0	0	0	0	2	0	0	0
1:28776609:T:G	1	28776609	T	G	Gm597	ENSMUSG00000048411	missense_variant	MEDIUM	0	0	0	0	0	0	0	0	0	0	0	0	0	0	0	0	0	0	0	0	0	0	0	0	0	0	0	0	0	0	0	0	2	0	0	0
1:28776614:G:T	1	28776614	G	T	Gm597	ENSMUSG00000048411	missense_variant	MEDIUM	0	0	0	0	0	0	0	0	0	0	0	0	0	0	0	0	0	0	0	0	0	0	0	0	2	0	0	0	0	2	0	0	0	0	0	0
1:28776653:A:T	1	28776653	A	T	Gm597	ENSMUSG00000048411	missense_variant	MEDIUM	0	0	0	0	0	0	0	0	0	0	0	0	0	0	0	0	0	0	0	0	0	0	0	0	0	0	0	0	0	0	0	0	2	0	0	0
1:28776668:G:A	1	28776668	G	A	Gm597	ENSMUSG00000048411	missense_variant	MEDIUM	0	0	0	0	0	0	0	0	0	0	0	0	0	0	0	0	0	0	0	0	0	0	0	0	2	0	0	0	0	2	0	0	0	0	0	0
1:28776668:G:C	1	28776668	G	C	Gm597	ENSMUSG00000048411	missense_variant	MEDIUM	0	0	0	0	0	0	0	0	0	0	0	0	0	0	0	0	0	0	0	0	0	0	0	0	0	0	0	0	0	0	0	0	2	0	0	0
1:28776704:T:A	1	28776704	T	A	Gm597	ENSMUSG00000048411	missense_variant	MEDIUM	0	0	0	0	0	0	0	0	0	0	0	0	0	0	0	0	0	0	0	0	0	0	0	0	0	0	0	0	0	0	0	0	2	0	0	0
1:28776716:T:C	1	28776716	T	C	Gm597	ENSMUSG00000048411	missense_variant	MEDIUM	0	0	0	0	0	0	0	0	0	0	0	0	0	0	0	0	0	0	0	0	0	0	0	0	0	0	0	0	0	0	0	0	2	0	0	0
1:28776772:A:T	1	28776772	A	T	Gm597	ENSMUSG00000048411	missense_variant	MEDIUM	0	0	0	0	0	0	0	0	0	0	0	0	0	0	0	0	0	0	0	0	0	0	0	0	2	0	0	0	0	2	0	0	2	0	0	0
1:28776782:G:C	1	28776782	G	C	Gm597	ENSMUSG00000048411	missense_variant	MEDIUM	2	2	2	2	2	2	2	2	2	2	0	0	2	2	0	2	2	2	2	2	2	0	2	2	2	2	2	2	2	2	2	2	2	2	2	2
1:28776790:G:T	1	28776790	G	T	Gm597	ENSMUSG00000048411	missense_variant	MEDIUM	0	0	0	0	0	0	0	0	0	0	0	0	0	0	0	0	0	0	0	0	0	0	0	0	0	0	0	0	0	0	0	0	2	0	0	0
1:28776812:G:A	1	28776812	G	A	Gm597	ENSMUSG00000048411	missense_variant	MEDIUM	0	0	0	0	0	0	0	0	0	0	0	0	0	0	0	0	0	0	0	0	0	0	0	0	2	0	0	0	0	2	0	0	0	0	0	0
1:28776835:C:A	1	28776835	C	A	Gm597	ENSMUSG00000048411	missense_variant	MEDIUM	0	0	0	0	0	0	0	0	0	0	0	0	0	0	0	0	0	0	0	0	0	0	0	0	2	0	0	0	0	2	0	0	0	0	0	0
1:28776858:T:C	1	28776858	T	C	Gm597	ENSMUSG00000048411	missense_variant	MEDIUM	0	0	0	0	0	0	0	0	0	0	0	0	0	0	0	0	0	0	0	0	0	0	0	0	2	0	0	0	0	2	0	0	2	0	0	0
1:28776918:T:C	1	28776918	T	C	Gm597	ENSMUSG00000048411	missense_variant	MEDIUM	0	0	0	0	0	0	0	0	0	0	0	0	0	0	0	0	0	0	0	0	0	0	0	0	2	0	0	0	0	2	0	0	0	0	0	0
1:28776924:C:T	1	28776924	C	T	Gm597	ENSMUSG00000048411	missense_variant	MEDIUM	0	0	0	0	0	0	0	0	0	0	0	0	0	0	0	0	0	0	0	0	0	0	0	0	0	0	0	0	0	0	0	0	2	0	0	0
1:28776927:G:C	1	28776927	G	C	Gm597	ENSMUSG00000048411	missense_variant	MEDIUM	0	0	0	0	0	0	0	0	0	0	0	0	0	0	0	0	0	0	0	0	0	0	0	0	0	0	0	0	0	0	0	0	2	0	0	0
1:28776928:G:T	1	28776928	G	T	Gm597	ENSMUSG00000048411	missense_variant	MEDIUM	0	0	0	0	0	0	0	0	0	0	0	0	0	0	0	0	0	0	0	0	0	0	0	0	0	0	0	0	0	0	0	0	2	0	0	0
1:28776948:T:C	1	28776948	T	C	Gm597	ENSMUSG00000048411	missense_variant	MEDIUM	0	0	0	0	0	0	0	0	0	0	0	0	0	0	0	0	0	0	0	0	0	0	0	0	2	0	0	0	0	2	0	0	2	0	0	0
1:28777007:C:T	1	28777007	C	T	Gm597	ENSMUSG00000048411	missense_variant	MEDIUM	0	0	0	0	0	0	0	0	0	0	0	0	0	0	0	0	0	0	0	0	0	0	0	0	0	0	0	0	0	0	0	0	2	0	0	0
1:28777026:G:A	1	28777026	G	A	Gm597	ENSMUSG00000048411	missense_variant	MEDIUM	0	0	0	0	0	0	0	0	0	0	0	0	0	0	0	0	0	0	0	0	0	0	0	0	2	0	0	0	0	2	2	0	0	0	0	0
1:28777035:T:G	1	28777035	T	G	Gm597	ENSMUSG00000048411	missense_variant	MEDIUM	0	0	0	0	0	0	0	0	0	0	0	0	0	0	0	0	0	0	0	0	0	0	0	0	0	0	0	0	0	0	2	0	0	0	0	0
1:28777064:C:A	1	28777064	C	A	Gm597	ENSMUSG00000048411	missense_variant	MEDIUM	0	0	0	0	0	0	0	0	0	0	0	0	0	0	0	0	0	0	0	0	0	0	0	0	0	0	0	0	0	0	0	0	2	0	0	0
1:28777065:G:A	1	28777065	G	A	Gm597	ENSMUSG00000048411	missense_variant	MEDIUM	0	0	0	0	0	0	0	0	0	0	0	0	0	0	0	0	0	0	0	0	0	0	0	0	2	0	0	0	0	2	0	0	2	0	0	0
1:28777122:T:C	1	28777122	T	C	Gm597	ENSMUSG00000048411	missense_variant	MEDIUM	0	0	0	0	0	0	0	0	0	0	0	0	0	0	0	0	0	0	0	0	0	0	0	0	2	0	0	0	0	2	0	0	0	0	0	0
1:28777165:T:A	1	28777165	T	A	Gm597	ENSMUSG00000048411	missense_variant	MEDIUM	0	0	0	0	0	0	0	0	0	0	0	0	0	0	0	0	0	0	0	0	0	0	0	0	2	0	0	0	0	2	0	0	2	0	0	0
1:28777184:A:G	1	28777184	A	G	Gm597	ENSMUSG00000048411	missense_variant	MEDIUM	2	2	2	2	2	2	2	2	2	2	0	0	2	2	0	2	2	2	2	2	2	0	2	2	2	2	2	2	2	2	2	2	2	2	2	2
1:28777203:G:C	1	28777203	G	C	Gm597	ENSMUSG00000048411	missense_variant	MEDIUM	0	0	0	0	0	0	0	0	0	0	0	0	0	0	0	0	0	0	0	0	0	0	0	0	0	0	0	0	0	0	0	0	2	0	0	0
1:28777232:G:A	1	28777232	G	A	Gm597	ENSMUSG00000048411	missense_variant	MEDIUM	0	0	0	0	0	0	0	0	0	0	0	0	0	0	0	0	0	0	0	0	0	0	0	0	2	0	0	0	0	2	0	0	2	0	0	0
1:28777254:C:G	1	28777254	C	G	Gm597	ENSMUSG00000048411	missense_variant	MEDIUM	0	0	0	0	0	0	0	0	0	0	0	0	0	0	0	0	0	0	0	0	0	0	0	0	0	0	0	0	0	0	0	0	2	0	0	0
1:28777286:C:G	1	28777286	C	G	Gm597	ENSMUSG00000048411	missense_variant	MEDIUM	2	2	2	2	2	2	2	2	2	2	0	0	2	2	0	2	2	2	2	2	2	0	2	2	0	2	2	2	2	0	0	2	2	2	2	2
1:28777292:C:T	1	28777292	C	T	Gm597	ENSMUSG00000048411	missense_variant	MEDIUM	2	2	2	2	2	2	2	2	2	2	0	0	2	2	0	2	2	2	2	2	2	0	2	2	0	2	2	2	2	0	0	2	0	2	2	2
1:28777392:C:G	1	28777392	C	G	Gm597	ENSMUSG00000048411	missense_variant	MEDIUM	0	0	0	0	0	0	0	0	0	0	0	0	0	0	0	0	0	0	0	0	0	0	0	0	0	0	0	0	0	0	0	0	2	0	0	0
1:28777401:G:A	1	28777401	G	A	Gm597	ENSMUSG00000048411	missense_variant	MEDIUM	0	0	0	0	0	0	0	0	0	0	0	0	0	0	0	0	0	0	0	2	0	0	0	0	0	0	0	0	0	0	0	0	0	0	0	0
1:28777430:A:G	1	28777430	A	G	Gm597	ENSMUSG00000048411	missense_variant	MEDIUM	0	0	0	0	0	0	0	0	0	0	0	0	0	0	0	0	0	0	0	0	0	0	0	0	2	0	0	0	0	0	0	0	2	0	0	0
1:28777434:A:T	1	28777434	A	T	Gm597	ENSMUSG00000048411	missense_variant	MEDIUM	0	0	0	0	0	0	0	0	0	0	0	0	0	0	0	0	0	0	0	0	0	0	0	0	0	0	0	0	0	0	0	0	2	0	0	0
1:28777535:G:A	1	28777535	G	A	Gm597	ENSMUSG00000048411	missense_variant	MEDIUM	0	0	0	0	0	0	0	0	0	0	0	0	0	0	0	0	0	0	0	0	0	0	0	0	0	0	0	0	0	2	0	0	0	0	0	0
1:28777557:T:G	1	28777557	T	G	Gm597	ENSMUSG00000048411	missense_variant	MEDIUM	0	0	0	0	0	0	0	0	0	0	0	0	0	0	0	0	0	0	0	0	0	0	0	0	0	0	0	0	0	0	2	0	0	0	0	0
1:28777583:C:G	1	28777583	C	G	Gm597	ENSMUSG00000048411	missense_variant	MEDIUM	0	0	0	0	0	0	0	0	0	0	0	0	0	0	0	0	0	0	0	0	0	0	0	0	0	0	0	0	0	0	0	0	2	0	0	0
1:28777589:A:G	1	28777589	A	G	Gm597	ENSMUSG00000048411	missense_variant	MEDIUM	0	0	0	0	0	0	0	0	0	0	0	0	0	0	0	0	0	0	0	0	0	0	0	0	0	0	0	0	0	0	0	0	2	0	0	0
1:28777616:T:C	1	28777616	T	C	Gm597	ENSMUSG00000048411	missense_variant	MEDIUM	0	0	0	0	0	0	0	0	0	0	0	0	0	0	0	0	0	0	0	0	0	0	0	0	0	0	0	0	0	0	0	0	2	0	0	0
1:28777676:A:G	1	28777676	A	G	Gm597	ENSMUSG00000048411	missense_variant	MEDIUM	0	0	0	0	0	0	0	0	0	0	0	0	0	0	0	0	0	0	0	0	0	0	0	0	0	0	0	0	0	0	0	0	2	0	0	0
1:28777678:G:T	1	28777678	G	T	Gm597	ENSMUSG00000048411	missense_variant	MEDIUM	2	2	2	2	2	2	2	2	2	2	0	0	2	2	0	2	2	2	2	2	2	0	2	2	0	2	2	2	2	0	0	2	0	2	2	2
1:28777709:T:C	1	28777709	T	C	Gm597	ENSMUSG00000048411	missense_variant	MEDIUM	0	0	0	0	0	0	0	0	0	0	0	0	0	0	0	0	0	0	0	0	0	0	0	0	0	0	0	0	0	0	0	0	2	0	0	0
1:28777721:T:C	1	28777721	T	C	Gm597	ENSMUSG00000048411	missense_variant	MEDIUM	0	0	0	0	0	0	0	0	0	0	0	0	0	0	0	0	0	0	0	0	0	0	0	0	0	0	0	0	0	0	0	0	2	0	0	0
1:28777751:A:T	1	28777751	A	T	Gm597	ENSMUSG00000048411	missense_variant	MEDIUM	0	0	0	0	0	0	0	0	0	0	0	0	0	0	0	0	0	0	0	0	0	0	0	0	0	0	0	0	0	0	0	0	2	0	0	0
1:28777795:G:C	1	28777795	G	C	Gm597	ENSMUSG00000048411	missense_variant	MEDIUM	0	0	0	0	0	0	0	0	0	0	0	0	0	0	0	0	0	0	0	0	0	0	0	0	0	0	0	0	0	0	0	0	2	0	0	0
1:28777800:A:C	1	28777800	A	C	Gm597	ENSMUSG00000048411	missense_variant	MEDIUM	0	0	0	0	0	0	0	0	0	0	0	0	0	0	0	0	0	0	0	0	0	0	0	0	0	0	0	0	0	0	0	0	2	0	0	0
1:28777811:G:C	1	28777811	G	C	Gm597	ENSMUSG00000048411	missense_variant	MEDIUM	0	0	0	0	0	0	0	0	0	0	0	0	0	0	0	0	0	0	0	0	0	0	0	0	0	0	0	0	0	0	0	0	2	0	0	0
1:28777844:T:C	1	28777844	T	C	Gm597	ENSMUSG00000048411	missense_variant	MEDIUM	0	0	0	0	0	0	0	0	0	0	0	0	0	0	0	0	0	0	0	0	0	0	0	0	0	0	0	0	0	2	0	0	0	0	0	0
1:28777890:C:T	1	28777890	C	T	Gm597	ENSMUSG00000048411	missense_variant	MEDIUM	0	0	0	0	0	0	0	0	0	0	0	0	0	0	0	0	0	0	0	0	0	0	0	0	2	0	0	0	0	0	0	0	0	0	0	0
1:28777962:G:A	1	28777962	G	A	Gm597	ENSMUSG00000048411	missense_variant	MEDIUM	0	0	0	0	0	0	0	0	0	0	0	0	0	0	0	0	0	0	0	0	0	0	0	0	0	0	0	0	0	0	0	0	2	0	0	0
1:28778063:A:C	1	28778063	A	C	Gm597	ENSMUSG00000048411	missense_variant	MEDIUM	0	0	0	0	0	0	0	0	0	0	0	0	0	0	0	0	0	0	0	0	0	0	0	0	0	0	0	0	0	0	0	0	2	0	0	0
1:28778082:T:A	1	28778082	T	A	Gm597	ENSMUSG00000048411	missense_variant	MEDIUM	0	0	0	0	0	0	0	0	0	0	0	0	0	0	0	0	0	0	0	0	0	0	0	0	0	0	0	0	0	2	0	0	0	0	0	0
1:28778091:T:C	1	28778091	T	C	Gm597	ENSMUSG00000048411	missense_variant	MEDIUM	0	0	0	0	0	0	0	0	0	0	0	0	0	0	0	0	0	0	0	0	0	0	0	0	0	0	0	0	0	0	0	0	2	0	0	0
1:28778114:T:C	1	28778114	T	C	Gm597	ENSMUSG00000048411	missense_variant	MEDIUM	0	0	0	0	0	0	0	0	0	0	0	0	0	0	0	0	0	0	0	0	0	0	0	0	0	0	0	0	0	2	0	0	0	0	0	0
1:28778124:G:A	1	28778124	G	A	Gm597	ENSMUSG00000048411	missense_variant	MEDIUM	0	0	0	0	0	0	0	0	0	0	0	0	0	0	0	0	0	0	0	0	0	0	0	0	0	0	0	0	0	2	0	0	0	0	0	0
1:28778139:T:C	1	28778139	T	C	Gm597	ENSMUSG00000048411	missense_variant	MEDIUM	0	0	0	0	0	0	0	0	0	0	0	0	0	0	0	0	0	0	0	0	0	0	0	0	0	0	0	0	0	0	0	0	2	0	0	0
1:28778172:A:C	1	28778172	A	C	Gm597	ENSMUSG00000048411	missense_variant	MEDIUM	0	0	0	0	0	0	0	0	0	0	0	0	0	0	0	0	0	0	0	0	0	0	0	0	0	0	0	0	0	0	0	0	2	0	0	0
1:28778246:C:T	1	28778246	C	T	Gm597	ENSMUSG00000048411	missense_variant	MEDIUM	2	2	2	2	2	2	2	2	2	2	0	0	2	2	0	2	2	2	2	2	2	0	2	2	0	2	2	2	2	0	0	2	0	2	2	2
1:28778249:A:T	1	28778249	A	T	Gm597	ENSMUSG00000048411	missense_variant	MEDIUM	0	0	0	0	0	0	0	0	0	0	0	0	0	0	0	0	0	0	0	0	0	0	0	0	0	0	0	0	0	0	0	0	2	0	0	0
1:28778264:A:G	1	28778264	A	G	Gm597	ENSMUSG00000048411	missense_variant	MEDIUM	0	0	0	0	0	0	0	0	0	0	0	0	0	0	0	0	0	0	0	0	0	0	0	0	0	0	0	0	0	0	0	0	2	0	0	0
1:28778298:G:T	1	28778298	G	T	Gm597	ENSMUSG00000048411	missense_variant	MEDIUM	0	0	0	0	0	0	0	0	0	0	0	0	0	0	0	0	0	0	0	0	0	0	0	0	0	0	0	0	0	0	0	0	2	0	0	0
1:28778358:G:A	1	28778358	G	A	Gm597	ENSMUSG00000048411	missense_variant	MEDIUM	0	0	0	0	0	0	0	0	0	0	0	0	0	0	0	0	0	0	0	0	0	0	0	0	0	0	0	0	0	0	0	0	2	0	0	0
1:28778423:G:A	1	28778423	G	A	Gm597	ENSMUSG00000048411	missense_variant	MEDIUM	0	0	0	0	0	0	0	0	0	0	0	0	0	0	0	0	0	0	0	0	0	0	0	0	0	0	0	0	0	0	0	0	2	0	0	0
1:28778448:T:A	1	28778448	T	A	Gm597	ENSMUSG00000048411	missense_variant	MEDIUM	0	0	0	0	0	0	0	0	0	0	0	0	0	0	0	0	0	0	0	0	0	0	0	0	0	0	0	0	0	0	0	0	2	0	0	0
1:28778452:C:A	1	28778452	C	A	Gm597	ENSMUSG00000048411	missense_variant	MEDIUM	0	0	0	0	0	0	0	0	0	0	0	0	0	0	0	0	0	0	0	0	0	0	0	0	0	0	0	0	0	0	0	0	2	0	0	0
1:28778478:A:G	1	28778478	A	G	Gm597	ENSMUSG00000048411	missense_variant	MEDIUM	0	0	0	0	0	0	0	0	0	0	0	0	0	0	0	0	0	0	0	0	0	0	0	0	0	0	0	0	0	0	0	0	2	0	0	0
1:28778502:G:A	1	28778502	G	A	Gm597	ENSMUSG00000048411	missense_variant	MEDIUM	0	0	0	0	0	0	0	0	0	0	0	0	0	0	0	0	0	0	0	0	0	0	0	0	0	0	0	0	0	0	0	0	2	0	0	0
1:28778517:T:A	1	28778517	T	A	Gm597	ENSMUSG00000048411	missense_variant	MEDIUM	0	0	0	0	0	0	0	0	0	0	0	0	0	0	0	0	0	0	0	0	0	0	0	0	0	0	0	0	0	0	0	0	2	0	0	0
1:28778529:G:A	1	28778529	G	A	Gm597	ENSMUSG00000048411	missense_variant	MEDIUM	0	0	0	0	0	0	0	0	0	0	0	0	0	0	0	0	0	0	0	0	0	0	0	0	0	0	0	0	0	0	0	0	2	0	0	0
1:28778530:T:C	1	28778530	T	C	Gm597	ENSMUSG00000048411	missense_variant	MEDIUM	0	0	0	0	0	0	0	0	0	0	0	0	0	0	0	0	0	0	0	0	0	0	0	0	0	0	0	0	0	0	0	0	2	0	0	0
1:28778559:T:C	1	28778559	T	C	Gm597	ENSMUSG00000048411	missense_variant	MEDIUM	0	0	0	0	0	0	0	0	0	0	0	0	0	0	0	0	0	0	0	0	0	0	0	0	0	0	0	0	0	0	0	0	2	0	0	0
1:28778591:A:G	1	28778591	A	G	Gm597	ENSMUSG00000048411	missense_variant	MEDIUM	0	0	0	0	0	0	0	0	0	0	0	0	0	0	0	0	0	0	0	0	0	0	0	0	0	0	0	0	0	0	0	0	2	0	0	0
1:28778597:G:A	1	28778597	G	A	Gm597	ENSMUSG00000048411	missense_variant	MEDIUM	0	0	0	0	0	0	0	0	0	0	0	0	0	0	0	0	0	0	0	0	0	0	0	0	0	0	0	0	0	0	0	0	2	0	0	0
1:28778617:A:C	1	28778617	A	C	Gm597	ENSMUSG00000048411	missense_variant	MEDIUM	0	0	0	0	0	0	0	0	0	0	0	0	0	0	0	0	0	0	0	0	0	0	0	0	0	0	0	0	0	0	0	0	2	0	0	0
1:28778618:T:A	1	28778618	T	A	Gm597	ENSMUSG00000048411	missense_variant	MEDIUM	0	0	0	0	0	0	0	0	0	0	0	0	0	0	0	0	0	0	0	0	0	0	0	0	0	0	0	0	0	0	0	0	2	0	0	0
1:28778645:G:A	1	28778645	G	A	Gm597	ENSMUSG00000048411	missense_variant	MEDIUM	0	0	0	0	0	0	0	0	0	0	0	0	0	0	0	0	0	0	0	0	0	0	0	0	0	0	0	0	0	0	0	0	2	0	0	0
1:28778661:A:G	1	28778661	A	G	Gm597	ENSMUSG00000048411	missense_variant	MEDIUM	0	0	0	0	0	0	0	0	0	0	0	0	0	0	0	0	0	0	0	0	0	0	0	0	0	0	0	0	0	0	0	0	2	0	0	0
1:28778671:G:C	1	28778671	G	C	Gm597	ENSMUSG00000048411	missense_variant	MEDIUM	0	0	0	0	0	0	0	0	0	0	0	0	0	0	0	0	0	0	0	0	0	0	0	0	0	0	0	0	0	0	0	0	2	0	0	0
1:28778679:C:A	1	28778679	C	A	Gm597	ENSMUSG00000048411	missense_variant	MEDIUM	0	0	0	0	0	0	0	0	0	0	0	0	0	0	0	0	0	0	0	0	0	0	0	0	0	0	0	0	0	0	0	0	2	0	0	0
1:28778687:A:G	1	28778687	A	G	Gm597	ENSMUSG00000048411	missense_variant	MEDIUM	0	0	0	0	0	0	0	0	0	0	0	0	0	0	0	0	0	0	0	0	0	0	0	0	0	0	0	0	0	0	0	0	2	0	0	0
1:28778688:T:A	1	28778688	T	A	Gm597	ENSMUSG00000048411	missense_variant	MEDIUM	0	0	0	0	0	0	0	0	0	0	0	0	0	0	0	0	0	0	0	0	0	0	0	0	0	0	0	0	0	0	0	0	2	0	0	0
1:28778729:T:C	1	28778729	T	C	Gm597	ENSMUSG00000048411	missense_variant	MEDIUM	0	0	0	0	0	0	0	0	0	0	0	0	0	0	0	0	0	0	0	0	0	0	0	0	0	0	0	0	0	0	0	0	2	0	0	0
1:28778735:G:T	1	28778735	G	T	Gm597	ENSMUSG00000048411	missense_variant	MEDIUM	0	0	0	0	0	0	0	0	0	0	0	0	0	0	0	0	0	0	0	0	0	0	0	0	0	0	0	0	0	0	0	0	2	0	0	0
1:28778789:C:T	1	28778789	C	T	Gm597	ENSMUSG00000048411	splice_region_variant,intron_variant	MEDIUM	0	0	0	0	0	0	0	0	0	0	0	0	0	0	0	0	0	0	0	0	0	0	0	0	0	0	0	0	0	0	0	0	2	0	0	0
1:28780038:C:G	1	28780038	C	G	Gm597	ENSMUSG00000048411	missense_variant	MEDIUM	0	0	0	0	0	0	0	0	0	0	0	0	0	0	0	0	0	0	0	0	0	0	0	0	0	0	0	0	0	0	0	0	2	0	0	0
1:28780051:T:C	1	28780051	T	C	Gm597	ENSMUSG00000048411	missense_variant	MEDIUM	0	0	0	0	0	0	0	0	0	0	0	0	0	0	0	0	0	0	0	0	0	0	0	0	0	0	0	0	0	0	0	0	2	0	0	0
1:28780183:C:A	1	28780183	C	A	Gm597	ENSMUSG00000048411	missense_variant	MEDIUM	0	0	0	0	0	0	0	0	0	0	0	0	0	0	0	0	0	0	0	0	0	0	0	0	0	0	0	0	0	2	0	0	0	0	0	0
1:28780189:T:C	1	28780189	T	C	Gm597	ENSMUSG00000048411	missense_variant	MEDIUM	0	0	0	0	0	0	0	0	0	0	0	0	0	0	0	0	0	0	0	0	0	0	0	0	0	0	0	0	0	0	0	0	2	0	0	0
1:30771431:T:C	1	30771431	T	C	NA	ENSMUSG00000100261	splice_region_variant,intron_variant,non_coding_transcript_variant	MEDIUM	0	0	0	0	0	0	0	0	0	0	0	0	0	0	0	0	0	0	0	0	0	0	0	0	2	0	0	0	0	2	0	0	0	0	0	0
1:30803881:C:T	1	30803881	C	T	Phf3	ENSMUSG00000048874	missense_variant	MEDIUM	0	0	0	0	0	0	0	0	0	0	0	0	0	0	0	0	0	0	0	0	0	0	0	0	0	0	0	0	0	0	0	0	2	0	0	0
1:30803966:C:T	1	30803966	C	T	Phf3	ENSMUSG00000048874	missense_variant	MEDIUM	0	0	0	0	0	0	0	0	0	0	0	0	0	0	0	0	0	0	0	0	0	0	0	0	0	0	0	0	0	0	0	0	2	0	0	0
1:30803980:G:A	1	30803980	G	A	Phf3	ENSMUSG00000048874	missense_variant	MEDIUM	0	0	0	0	0	0	0	0	0	0	0	0	0	0	0	0	0	0	0	0	0	0	0	0	0	0	0	0	0	0	0	0	2	0	0	0
1:30803990:C:T	1	30803990	C	T	Phf3	ENSMUSG00000048874	missense_variant	MEDIUM	0	0	0	0	0	0	0	0	0	0	0	0	0	0	0	0	0	0	0	0	0	0	0	0	0	0	0	0	0	0	0	0	2	0	0	0
1:30804287:C:T	1	30804287	C	T	Phf3	ENSMUSG00000048874	missense_variant	MEDIUM	0	0	0	0	0	0	0	0	0	0	0	0	0	0	0	0	0	0	0	0	0	0	0	0	0	0	0	0	0	0	0	0	0	0	0	2
1:30804504:GTGCTGGAGATTGGGC:G	1	30804504	GTGCTGGAGATTGGGC	G	Phf3	ENSMUSG00000048874	inframe_deletion	MEDIUM	NA	NA	NA	NA	NA	NA	NA	NA	NA	NA	NA	NA	NA	NA	NA	NA	NA	NA	NA	NA	NA	NA	NA	NA	NA	NA	NA	NA	NA	NA	NA	NA	2	NA	NA	NA
1:30804539:A:G	1	30804539	A	G	Phf3	ENSMUSG00000048874	missense_variant	MEDIUM	0	0	0	0	0	0	0	0	0	0	0	0	0	0	0	0	0	0	0	0	0	0	0	0	0	0	0	0	0	0	0	0	2	0	0	0
1:30804636:AGAT:A	1	30804636	AGAT	A	Phf3	ENSMUSG00000048874	inframe_deletion	MEDIUM	NA	NA	NA	NA	NA	NA	NA	NA	NA	NA	NA	NA	NA	NA	NA	NA	NA	NA	NA	NA	NA	NA	NA	NA	NA	NA	NA	NA	NA	NA	NA	NA	2	NA	NA	NA
1:30804794:C:G	1	30804794	C	G	Phf3	ENSMUSG00000048874	missense_variant	MEDIUM	0	0	0	0	0	0	0	0	0	0	0	0	0	0	0	0	0	0	0	0	0	2	0	0	0	0	2	2	0	0	0	0	0	0	0	0
1:30804803:A:C	1	30804803	A	C	Phf3	ENSMUSG00000048874	missense_variant	MEDIUM	0	0	0	0	0	0	0	0	0	0	0	0	0	0	0	0	0	0	0	0	0	0	0	0	0	0	0	0	0	0	0	0	2	0	0	0
1:30804908:A:C	1	30804908	A	C	Phf3	ENSMUSG00000048874	missense_variant	MEDIUM	0	0	0	0	0	0	0	0	0	0	0	0	0	0	0	0	0	0	0	0	0	0	0	0	0	0	0	0	0	0	0	0	2	0	0	0
1:30805015:G:A	1	30805015	G	A	Phf3	ENSMUSG00000048874	missense_variant	MEDIUM	0	0	0	0	0	0	0	0	0	0	0	0	0	0	0	0	0	0	0	0	0	0	0	0	0	0	0	0	0	0	0	0	2	0	0	0
1:30805025:TGCCGCTCCCGCTCCC:T	1	30805025	TGCCGCTCCCGCTCCC	T	Phf3	ENSMUSG00000048874	inframe_deletion	MEDIUM	NA	NA	NA	NA	2	NA	NA	NA	2	2	NA	NA	2	2	NA	NA	2	2	2	2	2	NA	NA	NA	NA	2	NA	NA	NA	NA	2	NA	NA	NA	NA	NA
1:30805026:G:GCCGCTC	1	30805026	G	GCCGCTC	Phf3	ENSMUSG00000048874	inframe_insertion	MEDIUM	NA	NA	NA	NA	NA	NA	NA	NA	NA	NA	NA	NA	NA	NA	NA	2	NA	NA	NA	NA	NA	0	NA	NA	0	NA	0	0	NA	0	NA	NA	0	NA	0	0
1:30805026:GCCGCTC:G	1	30805026	GCCGCTC	G	Phf3	ENSMUSG00000048874	inframe_deletion	MEDIUM	NA	NA	NA	NA	NA	NA	NA	NA	NA	NA	NA	NA	NA	NA	NA	0	NA	NA	NA	NA	NA	2	NA	NA	0	NA	2	2	NA	0	NA	NA	0	NA	2	0
1:30805026:GCCGCTCCCGCTC:G	1	30805026	GCCGCTCCCGCTC	G	Phf3	ENSMUSG00000048874	inframe_deletion	MEDIUM	NA	NA	NA	NA	NA	NA	NA	NA	NA	NA	NA	NA	NA	NA	NA	0	NA	NA	NA	NA	NA	0	NA	NA	0	NA	0	0	NA	0	NA	NA	2	NA	0	0
1:30805026:GCCGCTCCCGCTCCCGCTC:G	1	30805026	GCCGCTCCCGCTCCCGCTC	G	Phf3	ENSMUSG00000048874	inframe_deletion	MEDIUM	NA	NA	NA	NA	NA	NA	NA	NA	NA	NA	NA	NA	NA	NA	NA	0	NA	NA	NA	NA	NA	0	NA	NA	2	NA	0	0	NA	2	NA	NA	0	NA	0	2
1:30805198:T:G	1	30805198	T	G	Phf3	ENSMUSG00000048874	missense_variant	MEDIUM	0	0	0	0	0	0	0	0	0	0	0	0	0	0	0	0	0	0	0	0	0	0	0	0	0	0	0	0	0	0	0	0	2	0	0	0
1:30805288:G:A	1	30805288	G	A	Phf3	ENSMUSG00000048874	missense_variant	MEDIUM	0	0	0	0	0	0	0	0	0	0	0	0	0	0	0	0	0	0	0	0	0	0	0	0	0	0	0	0	0	2	0	0	0	0	0	0
1:30805312:G:A	1	30805312	G	A	Phf3	ENSMUSG00000048874	missense_variant	MEDIUM	0	0	0	0	0	0	0	0	0	0	0	0	0	0	0	0	0	0	0	0	0	0	0	0	0	0	0	0	0	0	0	0	2	0	0	0
1:30805319:T:C	1	30805319	T	C	Phf3	ENSMUSG00000048874	missense_variant	MEDIUM	0	0	0	0	0	0	0	0	0	0	0	0	0	0	0	0	0	0	0	0	0	0	2	0	0	0	0	0	0	0	0	0	0	0	0	0
1:30805324:TCTC:T	1	30805324	TCTC	T	Phf3	ENSMUSG00000048874	inframe_deletion	MEDIUM	NA	NA	NA	NA	NA	NA	NA	NA	NA	NA	NA	NA	NA	NA	NA	NA	NA	NA	NA	NA	NA	NA	NA	NA	NA	NA	NA	NA	NA	NA	NA	NA	2	NA	NA	NA
1:30805357:T:G	1	30805357	T	G	Phf3	ENSMUSG00000048874	missense_variant	MEDIUM	0	0	0	0	0	0	0	0	0	0	0	0	0	0	0	0	0	0	0	0	0	0	0	0	0	0	0	0	0	0	0	0	2	0	0	0
1:30805430:G:C	1	30805430	G	C	Phf3	ENSMUSG00000048874	missense_variant	MEDIUM	0	0	0	0	0	0	0	0	0	0	0	0	0	0	0	0	0	0	0	0	0	0	0	0	0	0	0	0	0	0	2	0	0	0	0	0
1:30805793:T:G	1	30805793	T	G	Phf3	ENSMUSG00000048874	missense_variant	MEDIUM	0	0	0	0	0	0	0	0	0	0	0	0	0	0	0	0	0	0	0	0	0	0	0	0	0	0	0	0	0	0	0	0	2	0	0	0
1:30805823:T:C	1	30805823	T	C	Phf3	ENSMUSG00000048874	missense_variant	MEDIUM	0	0	0	0	0	0	0	0	0	0	0	0	0	0	0	0	0	0	0	0	0	0	0	0	0	0	0	0	0	0	0	0	2	0	0	0
1:30805945:A:G	1	30805945	A	G	Phf3	ENSMUSG00000048874	splice_region_variant,intron_variant	MEDIUM	0	0	0	0	0	0	0	0	0	0	0	0	0	0	0	0	0	0	0	0	0	0	0	0	0	0	0	0	0	0	0	0	2	0	0	0
1:30805949:A:G	1	30805949	A	G	Phf3	ENSMUSG00000048874	splice_region_variant,intron_variant	MEDIUM	0	0	0	0	0	0	0	0	0	0	0	0	0	0	0	0	0	0	0	0	0	0	0	0	0	0	0	0	0	0	0	0	2	0	0	0
1:30808816:T:C	1	30808816	T	C	Phf3	ENSMUSG00000048874	splice_region_variant,intron_variant	MEDIUM	0	0	0	0	2	0	0	0	2	2	0	0	2	2	0	0	2	2	2	2	2	0	0	0	2	2	0	0	0	2	2	0	2	0	0	2
1:30811765:G:A	1	30811765	G	A	Phf3	ENSMUSG00000048874	splice_region_variant,intron_variant	MEDIUM	0	0	0	0	0	0	0	0	0	0	0	0	0	0	0	0	0	0	0	0	0	0	0	0	2	0	0	0	0	2	0	0	2	0	0	0
1:30811827:G:A	1	30811827	G	A	Phf3	ENSMUSG00000048874	missense_variant	MEDIUM	0	0	0	0	0	0	0	0	0	0	0	0	0	0	0	0	0	0	0	0	0	0	0	0	2	0	0	0	0	2	0	0	2	0	0	0
1:30813009:C:G	1	30813009	C	G	Phf3	ENSMUSG00000048874	splice_region_variant,intron_variant	MEDIUM	0	0	0	0	0	0	0	0	0	0	0	0	0	0	0	0	0	0	0	0	0	0	0	0	0	0	0	0	0	0	0	0	2	0	0	0
1:30813131:T:A	1	30813131	T	A	Phf3	ENSMUSG00000048874	missense_variant	MEDIUM	0	0	0	0	0	0	0	0	0	0	0	0	0	0	0	0	0	0	0	0	0	0	0	0	0	0	0	0	0	0	0	0	2	0	0	0
1:30813952:G:A	1	30813952	G	A	Phf3	ENSMUSG00000048874	splice_region_variant,intron_variant	MEDIUM	0	0	0	0	0	0	0	0	0	0	0	0	0	0	0	0	0	0	0	0	0	0	0	0	0	0	0	0	0	0	0	0	2	0	0	0
1:30816462:C:T	1	30816462	C	T	Phf3	ENSMUSG00000048874	splice_region_variant,intron_variant	MEDIUM	0	0	0	0	0	0	0	0	0	0	0	0	0	0	0	0	0	0	0	0	0	0	0	0	0	0	0	0	0	0	0	0	2	0	0	0
1:30816468:G:A	1	30816468	G	A	Phf3	ENSMUSG00000048874	splice_region_variant,synonymous_variant	MEDIUM	0	0	0	0	2	0	0	0	2	2	0	0	2	2	0	0	2	2	2	2	2	0	0	0	0	2	0	0	0	2	2	0	0	0	0	2
1:30820679:T:C	1	30820679	T	C	Phf3	ENSMUSG00000048874	splice_region_variant,intron_variant	MEDIUM	0	0	0	0	0	0	0	0	0	0	0	0	0	0	0	0	0	0	0	0	0	0	0	0	0	0	0	0	0	0	0	0	2	0	0	0
1:30820680:T:C	1	30820680	T	C	Phf3	ENSMUSG00000048874	splice_region_variant,intron_variant	MEDIUM	0	0	0	0	0	0	0	0	0	0	0	0	0	0	0	0	0	0	0	0	0	0	0	0	2	0	0	0	0	2	0	0	0	0	0	0
1:30820759:C:G	1	30820759	C	G	Phf3	ENSMUSG00000048874	missense_variant	MEDIUM	0	0	0	0	0	0	0	0	0	0	0	0	0	0	0	0	0	0	0	0	0	0	0	0	0	0	0	0	0	0	0	0	2	0	0	0
1:30820782:C:G	1	30820782	C	G	Phf3	ENSMUSG00000048874	missense_variant	MEDIUM	0	0	0	0	0	0	0	0	0	0	0	0	0	0	0	0	0	0	0	0	0	0	0	0	0	0	0	0	0	0	0	0	2	0	0	0
1:30821170:T:C	1	30821170	T	C	Phf3	ENSMUSG00000048874	missense_variant	MEDIUM	0	0	0	0	2	0	0	0	2	2	0	0	2	2	0	0	2	2	2	2	2	0	0	0	2	2	0	0	0	2	2	0	2	0	0	2
1:30824204:C:G	1	30824204	C	G	Phf3	ENSMUSG00000048874	splice_region_variant,intron_variant	MEDIUM	0	0	0	0	2	0	0	0	2	2	0	0	2	2	0	0	2	2	2	2	2	0	0	0	2	2	0	0	0	2	2	0	2	0	0	2
1:30824365:T:G	1	30824365	T	G	Phf3	ENSMUSG00000048874	missense_variant	MEDIUM	0	0	0	0	0	0	0	0	0	0	0	0	0	0	0	0	0	0	0	0	0	0	0	0	0	0	0	0	0	0	0	0	2	0	0	0
1:30830064:C:G	1	30830064	C	G	Phf3	ENSMUSG00000048874	missense_variant	MEDIUM	0	0	0	0	0	0	0	0	0	0	0	0	0	0	0	0	0	0	0	0	0	0	0	0	0	0	0	0	0	0	0	0	0	0	0	2
1:30830195:G:A	1	30830195	G	A	Phf3	ENSMUSG00000048874	missense_variant	MEDIUM	0	0	0	0	0	0	0	0	0	0	0	0	0	0	0	0	0	0	0	0	0	0	0	0	2	0	0	0	0	2	0	0	0	0	0	0
1:30830279:T:C	1	30830279	T	C	Phf3	ENSMUSG00000048874	missense_variant	MEDIUM	0	0	0	0	0	0	0	0	0	0	0	0	0	0	0	0	0	0	0	0	0	0	0	0	0	0	0	0	0	0	0	0	2	0	0	0
1:30830368:A:T	1	30830368	A	T	Phf3	ENSMUSG00000048874	missense_variant	MEDIUM	0	0	0	0	0	0	0	0	0	0	0	0	0	0	0	0	0	0	0	0	0	0	0	0	2	0	0	0	0	2	0	0	2	0	0	0
1:30830434:C:T	1	30830434	C	T	Phf3	ENSMUSG00000048874	missense_variant	MEDIUM	0	0	0	0	2	0	0	0	2	2	0	0	2	2	0	0	2	2	2	2	2	0	0	0	2	2	0	0	0	2	2	0	2	0	0	0
1:30830581:T:C	1	30830581	T	C	Phf3	ENSMUSG00000048874	missense_variant	MEDIUM	0	0	0	0	0	0	0	0	0	0	0	0	0	0	0	0	0	0	0	0	0	0	0	0	0	0	0	0	0	0	0	0	2	0	0	0
1:30830773:C:T	1	30830773	C	T	Phf3	ENSMUSG00000048874	missense_variant	MEDIUM	0	0	0	0	2	0	0	0	2	2	0	0	2	2	0	0	2	2	2	2	2	0	0	0	0	2	0	0	0	0	2	0	2	0	0	0
1:30830930:A:C	1	30830930	A	C	Phf3	ENSMUSG00000048874	missense_variant	MEDIUM	0	0	0	0	0	0	0	0	0	0	0	0	0	0	0	0	0	0	0	0	0	0	0	0	2	0	0	0	0	2	0	0	0	0	0	0
1:30830974:G:A	1	30830974	G	A	Phf3	ENSMUSG00000048874	missense_variant	MEDIUM	0	0	0	0	0	0	0	0	0	0	0	0	0	0	0	0	0	0	0	0	0	0	0	0	0	0	0	0	0	0	0	0	2	0	0	0
1:30831178:C:T	1	30831178	C	T	Phf3	ENSMUSG00000048874	missense_variant	MEDIUM	0	0	0	0	0	0	0	0	0	0	0	0	0	0	0	0	0	0	0	0	0	0	0	0	0	0	0	0	0	0	0	0	2	0	0	0
1:30831292:G:A	1	30831292	G	A	Phf3	ENSMUSG00000048874	missense_variant	MEDIUM	0	0	0	0	0	0	0	0	0	0	0	0	0	0	0	0	0	0	0	0	0	0	0	0	0	0	0	0	0	0	0	0	2	0	0	0
1:30831443:C:G	1	30831443	C	G	Phf3	ENSMUSG00000048874	missense_variant	MEDIUM	0	0	0	0	0	0	0	0	0	0	0	0	0	0	0	0	0	0	0	0	0	0	0	0	0	0	0	0	0	0	0	0	2	0	0	0
1:30944014:T:G	1	30944014	T	G	Ptp4a1	ENSMUSG00000026064	splice_region_variant,intron_variant	MEDIUM	0	0	0	0	0	0	0	0	0	0	0	0	0	0	0	0	0	0	0	0	0	0	0	0	0	0	0	0	0	0	0	0	2	0	0	0
1:30944528:T:C	1	30944528	T	C	Ptp4a1	ENSMUSG00000026064	splice_region_variant,intron_variant	MEDIUM	0	0	0	0	2	0	0	0	2	2	0	0	0	0	0	0	2	2	2	2	2	2	0	0	0	2	0	0	0	0	2	0	0	0	0	0
1:31019692:A:C	1	31019692	A	C	NA	ENSMUSG00000100371	splice_region_variant,intron_variant,non_coding_transcript_variant	MEDIUM	0	0	0	0	0	0	0	0	0	0	0	0	0	0	0	0	0	0	0	0	0	0	0	0	0	0	0	0	0	0	0	0	2	0	0	0
1:31020850:A:G	1	31020850	A	G	NA	ENSMUSG00000100371	splice_donor_variant,non_coding_transcript_variant	HIGH	0	0	0	0	0	0	0	0	0	0	0	0	0	0	0	0	0	0	0	0	0	0	0	0	0	0	0	0	0	0	0	0	2	0	0	0
1:31020966:G:GA	1	31020966	G	GA	NA	ENSMUSG00000100371	splice_region_variant,intron_variant,non_coding_transcript_variant	MEDIUM	NA	NA	NA	0	NA	0	NA	0	NA	NA	NA	NA	NA	NA	NA	2	NA	NA	NA	NA	NA	NA	NA	NA	NA	NA	NA	NA	NA	NA	NA	0	NA	0	NA	NA
1:31020966:G:GAAA	1	31020966	G	GAAA	NA	ENSMUSG00000100371	splice_region_variant,intron_variant,non_coding_transcript_variant	MEDIUM	NA	NA	NA	2	NA	2	NA	2	NA	NA	NA	NA	NA	NA	NA	0	NA	NA	NA	NA	NA	NA	NA	NA	NA	NA	NA	NA	NA	NA	NA	2	NA	2	NA	NA
1:31043090:GCCA:G	1	31043090	GCCA	G	NA	ENSMUSG00000100237	splice_region_variant,non_coding_transcript_exon_variant	MEDIUM	NA	NA	NA	NA	NA	NA	NA	NA	NA	NA	NA	NA	NA	NA	NA	NA	NA	NA	NA	NA	NA	NA	NA	NA	NA	NA	NA	NA	NA	NA	NA	NA	2	NA	NA	NA
1:31043101:G:A	1	31043101	G	A	NA	ENSMUSG00000100237	splice_region_variant,intron_variant,non_coding_transcript_variant	MEDIUM	0	0	0	2	0	2	0	2	0	0	0	0	2	2	0	2	0	0	0	0	0	2	0	0	2	0	0	0	0	2	2	2	2	2	0	0
1:31047780:G:T	1	31047780	G	T	NA	ENSMUSG00000100371	splice_region_variant,intron_variant,non_coding_transcript_variant	MEDIUM	0	0	0	0	0	0	0	0	0	0	0	0	0	0	0	0	0	0	0	0	0	0	0	0	2	0	0	0	0	0	0	0	0	0	0	0
1:31096367:C:G	1	31096367	C	G	NA	ENSMUSG00000100371	splice_region_variant,intron_variant,non_coding_transcript_variant	MEDIUM	0	0	0	0	0	0	0	0	0	0	0	0	0	0	0	0	0	0	0	0	0	0	0	0	0	0	0	0	0	0	0	0	2	0	0	0
1:31138322:C:T	1	31138322	C	T	NA	ENSMUSG00000100910	splice_region_variant,non_coding_transcript_exon_variant	MEDIUM	0	0	0	0	0	0	0	0	0	0	0	0	0	0	0	0	0	0	0	0	0	0	0	0	0	0	0	0	0	0	0	0	2	0	0	0
1:31138326:T:C	1	31138326	T	C	NA	ENSMUSG00000100910	splice_donor_variant,non_coding_transcript_variant	HIGH	2	2	2	2	0	2	2	2	0	0	0	0	0	0	0	2	0	0	0	0	0	2	0	2	0	0	2	2	2	0	2	2	2	2	0	2
1:31189372:G:A	1	31189372	G	A	Lgsn	ENSMUSG00000050217	missense_variant	MEDIUM	0	0	0	0	0	0	0	0	0	0	0	0	0	0	0	0	0	0	0	0	0	0	0	0	0	0	0	0	0	0	0	0	2	0	0	0
1:31189447:C:G	1	31189447	C	G	Lgsn	ENSMUSG00000050217	missense_variant	MEDIUM	0	0	0	0	0	0	0	0	0	0	0	0	0	0	0	0	0	0	0	0	0	0	0	0	2	0	0	0	0	2	0	0	0	0	0	0
1:31189463:T:C	1	31189463	T	C	Lgsn	ENSMUSG00000050217	missense_variant	MEDIUM	0	0	0	0	0	0	0	0	0	0	0	0	0	0	0	0	0	0	0	0	0	0	0	0	2	0	0	0	0	2	0	0	0	0	0	0
1:31189473:A:T	1	31189473	A	T	Lgsn	ENSMUSG00000050217	missense_variant	MEDIUM	0	0	0	0	0	0	0	0	0	0	0	0	0	0	0	0	0	0	0	0	0	0	0	0	2	0	0	0	0	2	0	0	0	0	0	0
1:31190360:C:T	1	31190360	C	T	Lgsn	ENSMUSG00000050217	splice_region_variant,intron_variant	MEDIUM	0	0	0	0	0	0	0	0	0	0	0	0	0	0	0	0	0	0	0	0	0	0	0	0	0	0	0	0	0	0	0	0	2	0	0	0
1:31190450:C:A	1	31190450	C	A	Lgsn	ENSMUSG00000050217	missense_variant	MEDIUM	0	0	0	0	0	0	0	0	0	0	0	0	0	0	0	0	0	0	0	0	0	0	0	0	0	0	0	0	0	0	0	0	2	0	0	0
1:31190486:T:C	1	31190486	T	C	Lgsn	ENSMUSG00000050217	missense_variant	MEDIUM	0	0	0	0	0	0	0	0	0	0	0	0	0	0	0	0	0	0	0	0	0	0	0	0	0	0	0	0	0	0	0	0	2	0	0	0
1:31190513:G:A	1	31190513	G	A	Lgsn	ENSMUSG00000050217	missense_variant	MEDIUM	0	0	0	0	0	0	0	0	0	0	0	0	0	0	0	0	0	0	0	0	0	0	0	0	2	0	0	0	0	2	0	0	2	0	0	0
1:31203493:A:T	1	31203493	A	T	Lgsn	ENSMUSG00000050217	missense_variant	MEDIUM	0	0	0	0	0	0	0	0	0	0	0	0	0	0	0	0	0	0	0	0	0	0	0	0	2	0	0	0	0	2	0	0	0	0	0	0
1:31203893:A:G	1	31203893	A	G	Lgsn	ENSMUSG00000050217	missense_variant	MEDIUM	0	0	0	0	0	0	0	0	0	0	0	0	0	0	0	0	0	0	0	0	0	0	0	0	0	0	0	0	0	0	0	0	2	0	0	0
1:31204000:G:A	1	31204000	G	A	Lgsn	ENSMUSG00000050217	missense_variant	MEDIUM	0	0	0	0	0	0	0	0	0	0	0	0	0	0	0	0	0	0	0	0	0	0	0	0	2	0	0	0	0	2	0	0	0	0	0	0
1:31204012:A:T	1	31204012	A	T	Lgsn	ENSMUSG00000050217	missense_variant	MEDIUM	0	0	0	0	0	0	0	0	0	0	0	0	0	0	0	0	0	0	0	0	0	0	0	0	2	0	0	0	0	2	0	0	0	0	0	0
1:31204392:C:T	1	31204392	C	T	4931428L18Rik	ENSMUSG00000086727	missense_variant	MEDIUM	0	0	0	0	0	0	0	0	0	0	0	0	0	0	0	0	0	0	0	0	0	0	0	0	2	0	0	0	0	2	0	0	0	0	0	0
1:31222475:C:T	1	31222475	C	T	4931428L18Rik	ENSMUSG00000086727	splice_donor_variant	HIGH	0	0	0	0	0	0	0	0	0	0	0	0	0	0	0	2	0	0	0	0	0	2	2	0	2	0	0	0	0	2	0	0	0	0	0	0
1:31222492:G:C	1	31222492	G	C	4931428L18Rik	ENSMUSG00000086727	missense_variant	MEDIUM	0	0	0	0	0	0	0	0	0	0	0	0	0	0	0	0	0	0	0	0	0	0	0	0	2	0	0	0	0	2	0	0	0	0	0	0
1:31222531:A:G	1	31222531	A	G	4931428L18Rik	ENSMUSG00000086727	missense_variant	MEDIUM	0	0	0	0	0	0	0	0	0	0	0	0	0	0	0	2	0	0	0	0	0	2	2	0	0	0	0	0	0	0	0	0	0	0	0	0
1:31222549:GC:G	1	31222549	GC	G	4931428L18Rik	ENSMUSG00000086727	frameshift_variant	HIGH	NA	NA	NA	NA	NA	NA	NA	NA	NA	NA	NA	NA	NA	NA	NA	NA	NA	NA	NA	NA	NA	NA	NA	NA	NA	NA	NA	NA	NA	NA	NA	NA	2	NA	NA	NA
1:31222550:C:T	1	31222550	C	T	4931428L18Rik	ENSMUSG00000086727	missense_variant	MEDIUM	0	0	0	0	0	0	0	0	0	0	0	0	0	0	0	2	0	0	0	0	0	2	2	0	2	0	0	0	0	2	0	0	NA	0	0	0
1:31222568:C:T	1	31222568	C	T	4931428L18Rik	ENSMUSG00000086727	missense_variant	MEDIUM	0	0	0	0	0	0	0	0	0	0	0	0	0	0	0	0	0	0	0	0	0	0	0	0	0	0	0	0	0	0	0	0	2	0	0	0
1:31222600:A:G	1	31222600	A	G	4931428L18Rik	ENSMUSG00000086727	start_lost	MEDIUM	0	0	0	0	0	0	0	0	0	0	0	0	0	0	0	2	0	0	0	0	0	2	2	0	2	0	0	0	0	2	0	0	0	0	0	0
1:31222970:T:C	1	31222970	T	C	4930521A18Rik	ENSMUSG00000026063	missense_variant	MEDIUM	0	0	0	0	0	0	0	0	0	0	0	0	0	0	0	2	0	0	0	0	0	2	2	0	2	0	0	0	0	2	0	0	2	0	0	0
1:31222973:T:C	1	31222973	T	C	4930521A18Rik	ENSMUSG00000026063	missense_variant	MEDIUM	0	0	0	0	0	0	0	0	0	0	0	0	0	0	0	0	0	0	0	0	0	0	0	0	0	0	0	0	0	0	0	0	2	0	0	0
1:31223017:C:A	1	31223017	C	A	4930521A18Rik	ENSMUSG00000026063	missense_variant	MEDIUM	0	0	0	0	0	0	0	0	0	0	0	0	0	0	0	2	0	0	0	0	0	2	2	0	2	0	0	0	0	2	0	0	0	0	0	0
1:31223024:T:A	1	31223024	T	A	4930521A18Rik	ENSMUSG00000026063	missense_variant	MEDIUM	0	0	0	0	0	0	0	0	0	0	0	0	0	0	0	2	0	0	0	0	0	2	2	0	2	0	0	0	0	2	0	0	2	0	0	0
1:31223027:C:T	1	31223027	C	T	4930521A18Rik	ENSMUSG00000026063	missense_variant	MEDIUM	0	0	0	0	0	0	0	0	0	0	0	0	0	0	0	2	0	0	0	0	0	2	2	0	2	0	0	0	0	2	0	0	0	0	0	0
1:31223077:G:A	1	31223077	G	A	4930521A18Rik	ENSMUSG00000026063	missense_variant	MEDIUM	0	0	0	0	0	0	0	0	0	0	0	0	0	0	0	0	0	0	0	0	0	0	0	0	0	0	0	0	0	0	0	0	2	0	0	0
1:31560834:T:C	1	31560834	T	C	NA	ENSMUSG00000101093	splice_region_variant,intron_variant,non_coding_transcript_variant	MEDIUM	0	0	0	0	0	0	0	2	0	0	0	0	0	0	0	2	0	0	0	2	0	0	0	0	2	0	2	2	0	2	0	0	0	2	0	2
1:31561352:T:C	1	31561352	T	C	NA	ENSMUSG00000101093	splice_region_variant,intron_variant,non_coding_transcript_variant	MEDIUM	0	0	0	0	0	0	0	0	0	0	0	0	0	0	0	0	0	0	0	0	0	0	0	0	2	0	0	0	0	2	0	0	NA	0	0	0
1:32414865:T:A	1	32414865	T	A	Khdrbs2	ENSMUSG00000026058	splice_region_variant,intron_variant	MEDIUM	0	0	0	0	0	0	0	0	0	0	0	0	0	0	0	0	0	0	0	0	0	0	0	0	0	0	0	0	0	0	0	0	2	0	0	0
1:32467893:T:C	1	32467893	T	C	Khdrbs2	ENSMUSG00000026058	splice_region_variant,intron_variant	MEDIUM	0	0	0	0	0	2	0	0	0	0	0	0	2	2	0	2	0	0	0	0	2	2	0	0	0	2	0	0	0	0	2	2	2	0	2	2
1:32545462:A:T	1	32545462	A	T	Gm5415	ENSMUSG00000091318	missense_variant	MEDIUM	0	0	0	0	0	0	0	0	0	0	0	0	0	0	0	0	0	0	0	0	0	0	0	0	0	0	0	0	0	0	0	0	1	0	0	0
1:32545470:G:A	1	32545470	G	A	Gm5415	ENSMUSG00000091318	missense_variant	MEDIUM	0	0	0	0	0	0	0	0	0	0	0	0	0	0	0	0	0	0	0	0	0	0	0	0	1	0	0	0	0	0	0	0	0	0	0	0
1:32545479:C:A	1	32545479	C	A	Gm5415	ENSMUSG00000091318	missense_variant	MEDIUM	0	0	0	0	0	0	0	0	0	0	0	0	0	0	0	0	0	0	0	0	0	0	0	0	1	0	0	0	0	1	0	0	0	0	0	0
1:32545483:C:T	1	32545483	C	T	Gm5415	ENSMUSG00000091318	missense_variant	MEDIUM	0	0	0	0	0	0	0	0	0	0	0	0	0	0	0	0	0	0	0	0	0	0	0	0	0	0	0	0	0	1	0	0	1	0	0	0
1:32545558:C:T	1	32545558	C	T	Gm5415	ENSMUSG00000091318	missense_variant	MEDIUM	0	0	0	0	0	0	0	0	0	0	0	0	0	0	0	1	0	0	0	0	0	0	0	0	0	0	0	0	0	0	0	0	2	0	0	0
1:32545561:T:C	1	32545561	T	C	Gm5415	ENSMUSG00000091318	missense_variant	MEDIUM	0	0	0	0	0	0	0	0	0	0	0	0	0	0	0	0	0	0	0	0	0	0	0	0	0	0	0	0	0	0	0	0	1	0	0	0
1:32545571:C:A	1	32545571	C	A	Gm5415	ENSMUSG00000091318	missense_variant	MEDIUM	0	0	0	0	0	0	0	0	0	0	0	0	0	0	0	0	0	0	0	0	0	0	0	0	0	0	0	0	0	0	0	0	1	0	0	0
1:32545578:T:C	1	32545578	T	C	Gm5415	ENSMUSG00000091318	missense_variant	MEDIUM	0	0	0	0	0	0	0	0	0	0	0	0	0	0	0	0	0	0	0	0	0	0	0	0	0	0	0	0	0	0	0	0	1	0	0	0
1:32545606:G:T	1	32545606	G	T	Gm5415	ENSMUSG00000091318	missense_variant	MEDIUM	0	0	0	0	0	0	0	0	0	0	0	0	0	0	0	0	0	0	0	0	0	0	0	0	0	0	0	0	0	0	0	0	1	0	0	0
1:32545612:T:G	1	32545612	T	G	Gm5415	ENSMUSG00000091318	missense_variant	MEDIUM	0	0	0	0	0	0	0	0	0	0	0	0	0	0	0	0	0	0	0	0	0	0	0	0	2	0	0	0	0	2	0	0	0	0	0	0
1:32545670:G:C	1	32545670	G	C	Gm5415	ENSMUSG00000091318	missense_variant	MEDIUM	2	2	2	0	2	2	2	2	2	2	0	0	2	2	0	2	2	2	2	2	0	0	2	2	2	0	2	2	2	2	2	2	2	2	2	2
1:32545786:G:A	1	32545786	G	A	Gm5415	ENSMUSG00000091318	stop_gained	HIGH	0	0	0	0	0	0	0	0	0	0	0	0	0	0	0	1	0	0	0	0	0	0	0	0	0	0	0	0	0	0	0	0	0	0	0	0
1:32545798:T:C	1	32545798	T	C	Gm5415	ENSMUSG00000091318	missense_variant	MEDIUM	0	0	0	0	0	0	0	0	0	0	0	0	0	0	0	1	0	0	0	0	0	0	0	0	0	0	0	0	0	0	0	0	0	0	0	0
1:32545813:C:T	1	32545813	C	T	Gm5415	ENSMUSG00000091318	missense_variant	MEDIUM	0	0	0	0	0	0	0	0	0	0	0	0	0	0	0	0	0	0	0	0	0	0	0	0	0	0	0	0	0	1	0	0	0	0	0	0
1:32545835:A:T	1	32545835	A	T	Gm5415	ENSMUSG00000091318	missense_variant	MEDIUM	0	0	0	0	0	0	0	0	0	0	0	0	0	0	0	1	0	0	0	0	0	0	0	0	0	0	0	0	0	0	0	0	1	0	0	0
1:32545867:A:T	1	32545867	A	T	Gm5415	ENSMUSG00000091318	missense_variant	MEDIUM	0	0	0	0	0	0	0	0	0	0	0	0	0	0	0	0	0	0	0	0	0	0	0	0	0	0	0	0	0	0	0	0	1	0	0	0
1:32545945:T:C	1	32545945	T	C	Gm5415	ENSMUSG00000091318	missense_variant	MEDIUM	0	0	0	0	0	0	0	0	0	0	0	0	0	0	0	0	0	0	0	0	0	0	0	0	1	0	0	0	0	1	0	0	0	0	0	0
1:32545974:A:T	1	32545974	A	T	Gm5415	ENSMUSG00000091318	missense_variant	MEDIUM	0	0	0	0	0	0	0	0	0	0	0	0	0	0	0	0	0	0	0	0	0	0	0	0	0	0	0	0	0	0	0	0	2	0	0	0
1:32546062:C:G	1	32546062	C	G	Gm5415	ENSMUSG00000091318	missense_variant	MEDIUM	0	0	0	0	0	0	0	0	0	0	0	0	0	0	0	0	0	0	0	0	0	0	0	0	0	0	0	0	0	0	0	0	1	0	0	0
1:32546075:C:A	1	32546075	C	A	Gm5415	ENSMUSG00000091318	missense_variant	MEDIUM	0	0	0	0	0	0	0	0	0	0	0	0	0	0	0	0	0	0	0	0	0	0	0	0	1	0	0	0	0	0	0	0	0	0	0	0
1:32546085:T:C	1	32546085	T	C	Gm5415	ENSMUSG00000091318	missense_variant	MEDIUM	0	0	0	0	0	0	0	0	0	0	0	0	0	0	0	0	0	0	0	0	0	0	0	0	0	0	0	0	0	0	0	0	2	0	0	0
1:32546086:G:C	1	32546086	G	C	Gm5415	ENSMUSG00000091318	missense_variant	MEDIUM	0	0	0	0	0	0	0	0	0	0	0	0	0	0	0	0	0	0	0	0	0	0	0	0	0	0	0	0	0	0	0	0	2	0	0	0
1:32546091:T:C	1	32546091	T	C	Gm5415	ENSMUSG00000091318	missense_variant	MEDIUM	0	0	0	0	0	0	0	0	0	0	0	0	0	0	0	0	0	0	0	0	0	0	0	0	0	0	0	0	0	0	0	0	2	0	0	0
1:32546093:G:T	1	32546093	G	T	Gm5415	ENSMUSG00000091318	missense_variant	MEDIUM	0	0	0	0	0	0	0	0	0	0	0	0	0	0	0	0	0	0	0	0	0	0	0	0	0	0	0	0	0	0	0	0	2	0	0	0
1:32546104:G:T	1	32546104	G	T	Gm5415	ENSMUSG00000091318	missense_variant	MEDIUM	0	0	0	0	0	0	0	0	0	0	0	0	0	0	0	0	0	0	0	0	0	0	0	0	0	0	0	0	0	1	0	0	0	0	0	0
1:32546116:G:C	1	32546116	G	C	Gm5415	ENSMUSG00000091318	missense_variant	MEDIUM	0	0	0	0	0	0	0	0	0	0	0	0	0	0	0	0	0	0	0	0	0	0	0	0	2	0	0	0	0	2	0	0	2	0	0	0
1:32546122:C:A	1	32546122	C	A	Gm5415	ENSMUSG00000091318	missense_variant	MEDIUM	0	0	0	0	0	0	0	0	0	0	0	0	0	0	0	0	0	0	0	0	0	0	0	0	0	0	0	0	0	0	0	0	2	0	0	0
1:32546136:T:A	1	32546136	T	A	Gm5415	ENSMUSG00000091318	missense_variant	MEDIUM	0	0	0	0	0	0	0	0	0	0	0	0	0	0	0	0	0	0	0	0	0	0	0	0	0	0	0	0	0	0	0	0	2	0	0	0
1:32546157:C:G	1	32546157	C	G	Gm5415	ENSMUSG00000091318	missense_variant	MEDIUM	0	0	0	0	0	0	0	0	0	0	0	0	0	0	0	0	0	0	0	0	0	0	0	0	1	0	0	0	0	0	0	0	0	0	0	0
1:32546163:C:A	1	32546163	C	A	Gm5415	ENSMUSG00000091318	missense_variant	MEDIUM	0	0	0	0	0	0	0	0	0	0	0	0	0	0	0	2	0	0	0	0	0	0	0	0	0	0	0	0	0	0	0	0	0	0	0	0
1:32546164:T:A	1	32546164	T	A	Gm5415	ENSMUSG00000091318	missense_variant	MEDIUM	0	0	0	0	0	0	0	0	0	0	0	0	0	0	0	0	0	0	0	0	0	0	0	0	0	0	0	0	0	0	0	0	1	0	0	0
1:32546187:T:C	1	32546187	T	C	Gm5415	ENSMUSG00000091318	missense_variant	MEDIUM	0	0	0	0	0	0	0	0	0	0	0	0	0	0	0	0	0	0	0	0	0	0	0	0	0	0	0	0	0	1	0	0	0	0	0	0
1:32546193:C:CCTGGTAAAT	1	32546193	C	CCTGGTAAAT	Gm5415	ENSMUSG00000091318	inframe_insertion	MEDIUM	NA	NA	NA	NA	NA	NA	NA	NA	NA	NA	NA	NA	NA	NA	NA	NA	NA	NA	NA	NA	NA	NA	NA	NA	NA	NA	NA	NA	NA	1	NA	NA	NA	NA	NA	NA
1:32546194:C:T	1	32546194	C	T	Gm5415	ENSMUSG00000091318	missense_variant	MEDIUM	0	0	0	0	0	0	0	0	0	0	0	0	0	0	0	0	0	0	0	0	0	0	0	0	0	0	0	0	0	0	0	0	0	0	2	0
1:32546226:A:C	1	32546226	A	C	Gm5415	ENSMUSG00000091318	missense_variant	MEDIUM	0	0	0	0	0	0	0	0	0	0	0	0	0	0	0	0	0	0	0	0	0	0	0	0	0	0	0	0	0	1	0	0	2	0	0	0
1:32546226:A:T	1	32546226	A	T	Gm5415	ENSMUSG00000091318	missense_variant	MEDIUM	0	0	0	0	0	0	0	0	0	0	0	0	0	0	0	0	0	0	0	0	0	0	0	0	0	0	0	0	0	1	0	0	0	0	0	0
1:32546235:C:T	1	32546235	C	T	Gm5415	ENSMUSG00000091318	missense_variant	MEDIUM	0	0	0	0	0	0	0	0	0	0	0	0	0	0	0	0	0	0	0	0	0	0	0	0	0	0	0	0	0	1	0	0	0	0	0	0
1:32546239:C:T	1	32546239	C	T	Gm5415	ENSMUSG00000091318	missense_variant	MEDIUM	0	0	0	0	0	0	0	0	0	0	0	0	0	0	0	0	0	0	0	0	0	0	0	0	0	0	0	0	0	1	0	0	0	0	0	0
1:32546244:T:C	1	32546244	T	C	Gm5415	ENSMUSG00000091318	missense_variant	MEDIUM	0	0	0	0	0	0	0	0	0	0	0	0	0	0	0	0	0	0	0	0	0	0	0	0	0	0	0	0	0	1	0	0	0	0	0	0
1:32546254:C:A	1	32546254	C	A	Gm5415	ENSMUSG00000091318	missense_variant	MEDIUM	0	0	0	0	0	0	0	0	0	0	0	0	0	0	0	0	0	0	0	0	0	0	0	0	0	0	0	0	0	1	0	0	0	0	0	0
1:32546257:A:C	1	32546257	A	C	Gm5415	ENSMUSG00000091318	missense_variant	MEDIUM	0	0	0	0	0	0	0	0	0	0	0	0	0	0	0	0	0	0	0	0	0	0	0	0	0	0	0	0	0	1	0	0	0	0	0	0
1:32546259:G:T	1	32546259	G	T	Gm5415	ENSMUSG00000091318	missense_variant	MEDIUM	0	0	0	0	0	0	0	0	0	0	0	0	0	0	0	0	0	0	0	0	0	0	0	0	0	0	0	0	0	1	0	0	0	0	0	0
1:32546268:A:G	1	32546268	A	G	Gm5415	ENSMUSG00000091318	missense_variant	MEDIUM	0	0	0	0	0	0	0	0	0	0	0	0	0	0	0	0	0	0	0	0	0	0	0	0	0	0	0	0	0	1	0	0	2	0	0	0
1:32546274:C:A	1	32546274	C	A	Gm5415	ENSMUSG00000091318	missense_variant	MEDIUM	0	0	0	0	0	0	0	0	0	0	0	0	0	0	0	0	0	0	0	0	0	0	0	0	2	0	0	0	0	2	0	0	0	0	0	0
1:32546288:G:C	1	32546288	G	C	Gm5415	ENSMUSG00000091318	missense_variant	MEDIUM	0	0	0	0	0	0	0	0	0	0	0	0	0	0	0	0	0	0	0	0	0	0	0	0	0	0	0	0	0	0	0	0	2	0	0	0
1:32546288:G:T	1	32546288	G	T	Gm5415	ENSMUSG00000091318	missense_variant	MEDIUM	0	0	0	0	0	0	0	0	0	0	0	0	0	0	0	0	0	0	0	0	0	0	0	0	2	0	0	0	0	1	0	0	0	0	0	0
1:32546339:T:G	1	32546339	T	G	Gm5415	ENSMUSG00000091318	missense_variant	MEDIUM	0	0	0	0	0	0	0	0	0	0	0	0	0	0	0	0	0	0	0	0	0	0	0	0	0	0	0	0	0	1	0	0	0	0	0	0
1:32546365:T:A	1	32546365	T	A	Gm5415	ENSMUSG00000091318	missense_variant	MEDIUM	0	0	0	0	0	0	0	0	0	0	0	0	0	0	0	0	0	0	0	0	0	0	0	0	0	0	0	0	0	1	0	0	0	0	0	0
1:32546371:C:T	1	32546371	C	T	Gm5415	ENSMUSG00000091318	missense_variant	MEDIUM	0	0	0	0	0	0	0	0	0	0	0	0	0	0	0	0	0	0	0	0	0	0	0	0	0	0	0	0	0	1	0	0	0	0	0	0
1:32546377:C:T	1	32546377	C	T	Gm5415	ENSMUSG00000091318	missense_variant	MEDIUM	0	0	0	0	0	0	0	0	0	0	0	0	0	0	0	0	0	0	0	0	0	0	0	0	1	0	0	0	0	0	0	0	0	0	0	0
1:32546379:C:T	1	32546379	C	T	Gm5415	ENSMUSG00000091318	missense_variant	MEDIUM	0	0	0	0	0	0	0	0	0	0	0	0	0	0	0	0	0	0	0	0	0	0	0	0	0	0	0	0	0	1	0	0	0	0	0	0
1:32546412:A:T	1	32546412	A	T	Gm5415	ENSMUSG00000091318	missense_variant	MEDIUM	0	0	0	0	0	0	0	0	0	0	0	0	0	0	0	0	0	0	0	0	0	0	0	0	0	0	0	0	0	0	0	0	1	0	0	0
1:32546448:T:C	1	32546448	T	C	Gm5415	ENSMUSG00000091318	missense_variant	MEDIUM	0	0	0	0	0	0	0	0	0	0	0	0	0	0	0	0	0	0	0	0	0	0	0	0	0	0	0	0	0	0	0	0	1	0	0	0
1:32546455:G:A	1	32546455	G	A	Gm5415	ENSMUSG00000091318	missense_variant	MEDIUM	0	0	0	0	0	0	0	0	0	0	0	0	0	0	0	0	0	0	0	0	0	0	0	0	0	0	0	0	0	0	0	0	1	0	0	0
1:32546457:A:C	1	32546457	A	C	Gm5415	ENSMUSG00000091318	missense_variant	MEDIUM	0	0	0	0	0	0	0	0	0	0	0	0	0	0	0	0	0	0	0	0	0	0	0	0	0	0	0	0	0	0	0	0	1	0	0	0
1:32546496:T:C	1	32546496	T	C	Gm5415	ENSMUSG00000091318	missense_variant	MEDIUM	0	0	0	0	0	0	0	0	0	0	0	0	0	0	0	0	0	0	0	0	0	0	0	0	0	0	0	0	0	0	0	0	1	0	0	0
1:32546509:T:C	1	32546509	T	C	Gm5415	ENSMUSG00000091318	missense_variant	MEDIUM	0	0	0	0	0	0	0	0	0	0	0	0	0	0	0	0	0	0	0	0	0	0	0	0	0	0	0	0	0	0	0	0	1	0	0	0
1:32546520:G:A	1	32546520	G	A	Gm5415	ENSMUSG00000091318	missense_variant	MEDIUM	0	0	0	0	0	0	0	0	0	0	0	0	0	0	0	0	0	0	0	0	0	0	0	0	0	0	0	0	0	0	0	0	2	0	0	0
1:32546535:A:G	1	32546535	A	G	Gm5415	ENSMUSG00000091318	missense_variant	MEDIUM	0	0	0	0	0	0	0	0	0	0	0	0	0	0	0	0	0	0	0	0	0	0	0	0	1	0	0	0	0	1	0	0	0	0	0	0
1:32546574:G:A	1	32546574	G	A	Gm5415	ENSMUSG00000091318	missense_variant	MEDIUM	0	0	0	0	0	0	0	0	0	0	0	0	0	0	0	0	0	0	0	0	0	0	0	0	0	0	0	0	0	0	0	0	1	0	0	0
1:32546581:T:A	1	32546581	T	A	Gm5415	ENSMUSG00000091318	missense_variant	MEDIUM	0	0	0	0	0	0	0	0	0	0	0	0	0	0	0	0	0	0	0	0	0	0	0	0	0	0	0	0	0	0	0	0	1	0	0	0
1:32546598:G:A	1	32546598	G	A	Gm5415	ENSMUSG00000091318	missense_variant	MEDIUM	0	0	0	0	0	0	0	0	0	0	0	0	0	0	0	2	0	0	0	0	0	0	0	0	0	0	0	0	0	0	0	0	0	0	0	0
1:32546599:A:G	1	32546599	A	G	Gm5415	ENSMUSG00000091318	missense_variant	MEDIUM	0	0	0	0	0	0	0	0	0	0	0	0	0	0	0	0	0	0	0	0	0	0	0	0	1	0	0	0	0	2	0	0	2	0	0	0
1:32546604:C:T	1	32546604	C	T	Gm5415	ENSMUSG00000091318	missense_variant	MEDIUM	0	0	0	0	0	0	0	0	0	0	0	0	0	0	0	0	0	0	0	0	0	0	0	0	0	0	0	0	0	0	0	0	1	0	0	0
1:32546614:C:T	1	32546614	C	T	Gm5415	ENSMUSG00000091318	missense_variant	MEDIUM	0	0	0	0	0	0	0	0	0	0	0	0	0	0	0	0	0	0	0	0	0	0	0	0	0	0	0	0	0	0	0	0	1	0	0	0
1:32546622:A:G	1	32546622	A	G	Gm5415	ENSMUSG00000091318	missense_variant	MEDIUM	0	0	0	0	0	0	0	0	0	0	0	0	0	0	0	0	0	0	0	0	0	0	0	0	1	0	0	0	0	2	0	0	2	0	0	0
1:32546635:C:G	1	32546635	C	G	Gm5415	ENSMUSG00000091318	missense_variant	MEDIUM	0	0	0	0	0	0	0	0	0	0	0	0	0	0	0	0	0	0	0	0	0	0	0	0	0	0	0	0	0	0	0	0	2	0	0	0
1:32546649:G:T	1	32546649	G	T	Gm5415	ENSMUSG00000091318	missense_variant	MEDIUM	0	0	0	0	0	0	0	0	0	0	0	0	0	0	0	0	0	0	0	0	0	0	0	0	0	0	0	0	0	0	0	0	2	0	0	0
1:32546652:G:A	1	32546652	G	A	Gm5415	ENSMUSG00000091318	missense_variant	MEDIUM	0	0	0	0	0	0	0	0	0	0	0	0	0	0	0	0	0	0	0	0	0	0	0	0	0	0	0	0	0	0	0	0	1	0	0	0
1:32546667:A:T	1	32546667	A	T	Gm5415	ENSMUSG00000091318	missense_variant	MEDIUM	0	0	0	0	0	0	0	0	0	0	0	0	0	0	0	0	0	0	0	0	0	0	0	0	0	0	0	0	0	0	0	0	2	0	0	0
1:32546677:C:T	1	32546677	C	T	Gm5415	ENSMUSG00000091318	missense_variant	MEDIUM	0	0	0	0	0	0	0	0	0	0	0	0	0	0	0	0	0	0	0	0	0	0	0	0	0	0	0	0	0	0	0	0	1	0	0	0
1:32546683:C:T	1	32546683	C	T	Gm5415	ENSMUSG00000091318	missense_variant	MEDIUM	0	0	0	0	0	0	0	0	0	0	0	0	0	0	0	0	0	0	0	0	0	0	0	0	0	0	0	0	0	0	0	0	1	0	0	0
1:32546685:G:T	1	32546685	G	T	Gm5415	ENSMUSG00000091318	missense_variant	MEDIUM	0	0	0	0	0	0	0	0	0	0	0	0	0	0	0	0	0	0	0	0	0	0	0	0	0	0	0	0	0	1	0	0	0	0	0	0
1:32546688:A:T	1	32546688	A	T	Gm5415	ENSMUSG00000091318	missense_variant	MEDIUM	0	0	0	0	0	0	0	0	0	0	0	0	0	0	0	0	0	0	0	0	0	0	0	0	0	0	0	0	0	2	0	0	1	0	0	0
1:32546703:G:T	1	32546703	G	T	Gm5415	ENSMUSG00000091318	missense_variant	MEDIUM	0	0	0	0	0	0	0	0	0	0	0	0	0	0	0	0	0	0	0	0	0	0	0	0	2	0	0	0	0	0	0	0	0	0	0	0
1:32546731:G:T	1	32546731	G	T	Gm5415	ENSMUSG00000091318	missense_variant	MEDIUM	0	0	0	0	0	0	0	0	0	0	0	0	0	0	0	0	0	0	0	0	0	0	0	0	1	0	0	0	0	2	0	0	0	0	0	0
1:32546746:C:T	1	32546746	C	T	Gm5415	ENSMUSG00000091318	missense_variant	MEDIUM	0	0	0	0	0	0	0	0	0	0	0	0	0	0	0	0	0	0	0	0	0	0	0	0	0	0	0	0	0	0	0	0	1	0	0	0
1:32546763:A:G	1	32546763	A	G	Gm5415	ENSMUSG00000091318	missense_variant	MEDIUM	0	0	0	0	0	0	0	0	0	0	0	0	0	0	0	0	0	0	0	0	0	0	0	0	0	0	0	0	0	0	0	0	2	0	0	0
1:32546771:T:G	1	32546771	T	G	Gm5415	ENSMUSG00000091318	missense_variant	MEDIUM	0	0	0	0	0	0	0	0	0	0	0	0	0	0	0	0	0	0	0	0	0	0	0	0	0	0	0	0	0	0	0	0	1	0	0	0
1:32546812:C:T	1	32546812	C	T	Gm5415	ENSMUSG00000091318	missense_variant	MEDIUM	0	0	0	0	0	0	0	0	0	0	0	0	0	0	0	2	0	0	0	0	0	0	0	0	0	0	0	0	0	0	0	0	0	0	0	0
1:32546820:T:A	1	32546820	T	A	Gm5415	ENSMUSG00000091318	missense_variant	MEDIUM	0	0	0	0	0	0	0	0	0	0	0	0	0	0	0	0	0	0	0	0	0	0	0	0	0	0	0	0	0	0	0	0	1	0	0	0
1:33454209:G:C	1	33454209	G	C	Prim2	ENSMUSG00000026134	missense_variant	MEDIUM	0	0	0	0	0	0	0	0	0	0	0	0	0	0	0	2	0	0	0	0	0	0	0	0	0	0	0	0	0	0	0	0	0	0	0	0
1:33454299:G:C	1	33454299	G	C	Prim2	ENSMUSG00000026134	missense_variant	MEDIUM	2	2	2	0	0	0	2	0	0	0	0	0	0	0	0	0	0	0	0	0	0	0	0	2	0	0	0	0	0	0	0	0	0	0	0	0
1:33484675:C:T	1	33484675	C	T	Prim2	ENSMUSG00000026134	splice_region_variant,intron_variant	MEDIUM	0	0	0	0	0	0	0	0	0	0	0	0	0	0	0	0	0	0	0	0	0	0	0	0	2	0	0	0	0	2	0	0	0	0	0	0
1:33484711:G:C	1	33484711	G	C	Prim2	ENSMUSG00000026134	missense_variant	MEDIUM	0	0	0	0	0	0	0	0	0	0	0	0	0	0	0	0	0	0	0	0	0	0	0	0	2	0	0	0	0	2	0	0	0	0	0	0
1:33512209:A:G	1	33512209	A	G	Prim2	ENSMUSG00000026134	splice_region_variant,intron_variant	MEDIUM	0	0	0	0	0	0	0	0	0	0	0	0	0	0	0	2	0	0	0	0	0	0	0	0	0	0	0	0	0	0	0	0	0	0	0	0
1:33628539:C:T	1	33628539	C	T	Prim2	ENSMUSG00000026134	splice_region_variant,intron_variant	MEDIUM	0	0	0	0	0	0	0	0	0	0	0	0	0	0	0	2	0	0	0	0	0	0	0	0	2	0	0	0	0	2	0	0	2	0	0	0
1:33630439:G:A	1	33630439	G	A	Prim2	ENSMUSG00000026134	splice_region_variant,intron_variant	MEDIUM	0	0	0	0	0	0	0	0	0	0	0	0	0	0	0	0	0	0	0	0	0	0	0	0	0	0	0	0	0	0	0	0	2	0	0	0
1:33662373:T:C	1	33662373	T	C	Prim2	ENSMUSG00000026134	splice_region_variant,intron_variant	MEDIUM	0	0	0	0	0	0	0	0	0	0	0	0	0	0	0	2	0	0	0	0	0	0	0	0	0	0	0	0	0	0	0	0	2	0	0	0
1:33668850:C:T	1	33668850	C	T	Prim2	ENSMUSG00000026134	splice_region_variant,intron_variant	MEDIUM	0	0	0	0	0	0	0	0	0	0	0	0	0	0	0	2	0	0	0	0	0	0	0	0	0	0	0	0	0	0	0	0	0	0	0	0
1:33668951:T:A	1	33668951	T	A	Prim2	ENSMUSG00000026134	missense_variant	MEDIUM	0	0	0	0	0	0	0	0	0	0	0	0	0	0	0	2	0	0	0	0	0	0	0	0	0	0	0	0	0	0	0	0	2	0	0	0
1:33668956:T:C	1	33668956	T	C	Prim2	ENSMUSG00000026134	missense_variant	MEDIUM	0	0	0	0	0	0	0	0	0	0	0	0	0	0	0	2	0	0	0	0	0	0	0	0	0	0	0	0	0	0	0	0	0	0	0	0
1:33739273:A:G	1	33739273	A	G	Rab23	ENSMUSG00000004768	missense_variant	MEDIUM	2	2	2	2	2	2	2	2	2	2	0	0	2	2	0	2	2	0	0	2	0	0	2	2	2	2	2	2	2	2	2	2	2	2	0	2
1:33748218:A:G	1	33748218	A	G	Bag2	ENSMUSG00000042215	splice_region_variant,synonymous_variant	MEDIUM	0	0	0	0	0	0	0	0	0	0	0	0	0	0	0	0	0	0	0	0	0	0	0	0	0	0	0	0	0	0	0	0	2	0	0	0
1:33762216:T:TA	1	33762216	T	TA	Zfp451	ENSMUSG00000042197	splice_region_variant,intron_variant	MEDIUM	NA	NA	NA	NA	NA	NA	0	NA	NA	NA	NA	NA	NA	NA	NA	0	NA	NA	NA	NA	NA	NA	NA	NA	0	NA	NA	NA	NA	NA	NA	NA	2	NA	NA	NA
1:33762216:T:TAAA	1	33762216	T	TAAA	Zfp451	ENSMUSG00000042197	splice_region_variant,intron_variant	MEDIUM	NA	NA	NA	NA	NA	NA	0	NA	NA	NA	NA	NA	NA	NA	NA	2	NA	NA	NA	NA	NA	NA	NA	NA	2	NA	NA	NA	NA	NA	NA	NA	0	NA	NA	NA
1:33765836:G:A	1	33765836	G	A	Zfp451	ENSMUSG00000042197	splice_region_variant,intron_variant	MEDIUM	2	2	2	2	2	0	2	2	2	2	0	0	0	0	0	0	2	0	0	2	0	0	2	2	0	0	2	2	0	0	0	0	0	2	0	0
1:33769713:C:T	1	33769713	C	T	Zfp451	ENSMUSG00000042197	splice_region_variant,intron_variant	MEDIUM	0	0	0	0	0	0	0	0	0	0	0	0	0	0	0	0	0	0	0	0	0	0	0	0	0	0	0	0	0	0	2	0	0	0	0	0
1:33776335:G:C	1	33776335	G	C	Zfp451	ENSMUSG00000042197	missense_variant	MEDIUM	0	0	0	0	0	0	0	0	0	0	0	0	0	0	0	0	0	0	0	0	0	0	0	0	0	0	0	0	0	0	0	0	2	0	0	0
1:33776385:G:A	1	33776385	G	A	Zfp451	ENSMUSG00000042197	missense_variant	MEDIUM	0	0	0	0	0	0	0	0	0	0	0	0	0	0	0	0	0	0	0	0	0	0	0	0	0	0	0	0	0	0	0	0	2	0	0	0
1:33776398:T:C	1	33776398	T	C	Zfp451	ENSMUSG00000042197	missense_variant	MEDIUM	2	2	2	0	0	0	2	0	0	0	0	0	0	0	0	2	0	0	0	0	0	0	0	2	2	2	0	0	0	2	2	0	2	0	2	2
1:33776569:T:C	1	33776569	T	C	Zfp451	ENSMUSG00000042197	missense_variant	MEDIUM	0	0	0	0	0	0	0	0	0	0	0	0	0	0	0	0	0	0	0	0	0	0	0	0	0	0	0	0	0	0	0	0	2	0	0	0
1:33776979:C:T	1	33776979	C	T	Zfp451	ENSMUSG00000042197	missense_variant	MEDIUM	2	2	2	0	0	0	2	0	0	0	0	0	0	0	0	0	0	0	0	0	0	0	0	2	0	0	0	0	0	0	0	0	0	0	0	0
1:33777087:C:G	1	33777087	C	G	Zfp451	ENSMUSG00000042197	missense_variant	MEDIUM	0	0	0	0	0	0	0	0	0	0	0	0	0	0	0	0	0	0	0	0	0	0	0	0	2	0	0	0	0	0	0	0	0	0	0	0
1:33777426:G:A	1	33777426	G	A	Zfp451	ENSMUSG00000042197	missense_variant	MEDIUM	0	0	0	0	0	0	0	0	0	0	0	0	0	0	0	0	0	0	0	0	0	0	0	0	0	0	0	0	0	0	0	0	2	0	0	0
1:33777444:T:C	1	33777444	T	C	Zfp451	ENSMUSG00000042197	missense_variant	MEDIUM	2	2	2	0	0	0	2	0	0	0	0	0	0	0	0	2	0	0	0	0	0	0	0	2	2	2	0	0	0	2	2	0	2	0	2	2
1:33777705:G:T	1	33777705	G	T	Zfp451	ENSMUSG00000042197	missense_variant	MEDIUM	0	0	0	0	0	0	0	0	0	0	0	0	0	0	0	0	0	0	0	0	0	0	0	0	0	0	0	0	0	0	0	0	2	0	0	0
1:33777741:C:T	1	33777741	C	T	Zfp451	ENSMUSG00000042197	missense_variant	MEDIUM	0	0	0	0	0	0	0	0	0	0	0	0	0	0	0	0	0	0	0	0	0	0	0	0	0	0	0	0	0	0	0	0	2	0	0	0
1:33779197:A:G	1	33779197	A	G	Zfp451	ENSMUSG00000042197	splice_region_variant,intron_variant	MEDIUM	0	0	0	0	0	0	0	0	0	0	0	0	0	0	0	0	0	0	0	0	0	0	0	0	0	0	0	0	0	0	0	0	2	0	0	0
1:33783845:G:A	1	33783845	G	A	Zfp451	ENSMUSG00000042197	splice_region_variant,intron_variant	MEDIUM	0	0	0	0	0	0	0	0	0	0	0	0	0	0	0	0	0	0	0	0	0	0	0	0	0	0	0	0	0	0	0	0	2	0	0	0
1:33783856:G:A	1	33783856	G	A	Zfp451	ENSMUSG00000042197	missense_variant	MEDIUM	0	0	0	0	0	0	0	0	0	0	0	0	0	0	0	0	0	0	0	0	0	0	0	0	0	0	0	0	0	0	0	0	2	0	0	0
1:33783860:T:G	1	33783860	T	G	Zfp451	ENSMUSG00000042197	missense_variant	MEDIUM	0	0	0	0	0	0	0	0	0	0	0	0	0	0	0	1	0	0	0	0	0	0	0	0	1	0	0	0	0	0	0	0	0	0	0	0
1:33786520:A:G	1	33786520	A	G	Zfp451	ENSMUSG00000042197	missense_variant	MEDIUM	2	2	2	0	0	0	2	0	0	0	0	0	0	0	0	2	0	0	0	0	0	0	0	2	2	2	0	0	0	2	2	0	2	0	2	2
1:33853370:A:G	1	33853370	A	G	Bend6	ENSMUSG00000042182	splice_region_variant,intron_variant	MEDIUM	0	0	0	0	0	0	0	0	0	0	0	0	0	0	0	2	0	0	0	0	0	0	0	0	2	0	0	0	0	2	0	0	2	0	0	0
1:33862646:C:T	1	33862646	C	T	Bend6	ENSMUSG00000042182	splice_region_variant,intron_variant	MEDIUM	2	2	2	0	0	0	2	0	0	0	0	0	0	0	0	0	0	0	0	0	0	0	0	2	0	2	0	0	0	0	0	0	0	0	0	0
1:33862647:G:T	1	33862647	G	T	Bend6	ENSMUSG00000042182	splice_region_variant,intron_variant	MEDIUM	0	0	0	0	0	0	0	0	0	0	0	0	0	0	0	0	0	0	0	0	0	0	0	0	2	0	0	0	0	0	0	0	2	0	0	0
1:33862665:T:C	1	33862665	T	C	Bend6	ENSMUSG00000042182	missense_variant	MEDIUM	0	0	0	0	0	0	0	0	0	0	0	0	0	0	0	0	0	0	0	0	0	0	0	0	2	0	0	0	0	0	0	0	0	0	0	0
1:33862668:G:A	1	33862668	G	A	Bend6	ENSMUSG00000042182	missense_variant	MEDIUM	2	2	2	0	0	0	2	0	0	0	0	0	0	0	0	0	0	0	0	0	0	0	0	2	0	2	0	0	0	0	2	0	0	0	0	0
1:33862750:T:C	1	33862750	T	C	Bend6	ENSMUSG00000042182	missense_variant	MEDIUM	0	0	0	0	0	0	0	0	0	0	0	0	0	0	0	0	0	0	0	0	0	0	0	0	2	0	0	0	0	0	0	0	0	0	0	0
1:33862777:TAAGA:T	1	33862777	TAAGA	T	Bend6	ENSMUSG00000042182	splice_region_variant,intron_variant	MEDIUM	NA	NA	NA	NA	NA	NA	NA	NA	NA	NA	NA	NA	NA	NA	NA	2	NA	NA	NA	NA	NA	NA	NA	NA	2	NA	NA	NA	NA	2	NA	NA	2	NA	NA	NA
1:33864669:C:T	1	33864669	C	T	Bend6	ENSMUSG00000042182	missense_variant	MEDIUM	0	0	0	0	0	0	0	0	0	0	0	0	0	0	0	0	0	0	0	0	0	0	0	0	0	0	0	0	0	0	0	0	2	0	0	0
1:33878253:GT:G	1	33878253	GT	G	Bend6	ENSMUSG00000042182	splice_region_variant,intron_variant	MEDIUM	NA	NA	NA	NA	NA	NA	NA	NA	NA	NA	NA	NA	NA	NA	NA	NA	NA	NA	NA	NA	NA	NA	NA	NA	NA	NA	NA	NA	NA	2	NA	NA	2	NA	NA	NA
1:33878370:A:G	1	33878370	A	G	Bend6	ENSMUSG00000042182	missense_variant	MEDIUM	0	0	0	0	0	0	0	0	0	0	0	0	0	0	0	2	0	0	0	0	0	0	0	0	2	0	0	0	0	2	2	0	2	0	0	0
1:33883437:C:G	1	33883437	C	G	Bend6	ENSMUSG00000042182	splice_region_variant,intron_variant	MEDIUM	0	0	0	0	0	0	0	0	0	0	0	0	0	0	0	0	0	0	0	0	0	0	0	0	0	0	0	0	0	2	0	0	0	0	0	0
1:33883450:C:A	1	33883450	C	A	Bend6	ENSMUSG00000042182	missense_variant	MEDIUM	0	0	0	0	0	0	0	0	0	0	0	0	0	0	0	2	0	0	0	0	0	0	0	0	2	0	0	0	0	2	0	0	0	0	0	0
1:34086310:C:T	1	34086310	C	T	Dst	ENSMUSG00000026131	splice_region_variant,intron_variant	MEDIUM	0	0	0	0	0	0	0	0	0	0	0	0	0	0	0	0	0	0	0	0	0	0	0	0	0	0	0	0	0	0	0	0	2	0	0	0
1:34113929:G:T	1	34113929	G	T	Dst	ENSMUSG00000026131	splice_region_variant,intron_variant	MEDIUM	0	0	0	0	0	0	0	0	0	0	0	0	0	0	0	0	0	0	0	0	0	0	0	0	0	0	0	0	0	0	0	0	2	0	0	0
1:34114029:G:A	1	34114029	G	A	Dst	ENSMUSG00000026131	splice_region_variant,intron_variant	MEDIUM	0	0	0	0	0	0	0	0	0	0	0	0	0	0	0	0	0	0	0	0	0	0	0	0	0	0	0	0	0	0	0	0	2	0	0	0
1:34135190:G:A	1	34135190	G	A	Dst	ENSMUSG00000026131	missense_variant	MEDIUM	0	0	0	0	0	0	0	0	0	0	0	0	0	0	0	0	0	0	0	0	0	0	0	0	2	0	0	0	0	0	0	0	0	0	0	0
1:34154616:A:G	1	34154616	A	G	Dst	ENSMUSG00000026131	missense_variant	MEDIUM	0	0	0	0	0	0	0	0	0	0	0	0	0	0	0	0	0	0	0	0	0	0	0	0	0	0	0	0	0	0	0	0	2	0	0	0
1:34163005:C:A	1	34163005	C	A	Dst	ENSMUSG00000026131	splice_region_variant,intron_variant	MEDIUM	0	0	0	0	0	0	0	0	0	0	0	0	0	0	0	0	0	0	0	0	0	0	0	0	0	0	0	0	0	0	0	0	2	0	0	0
1:34163292:C:T	1	34163292	C	T	Dst	ENSMUSG00000026131	missense_variant	MEDIUM	0	0	0	0	0	0	0	0	0	0	0	0	0	0	0	2	0	0	0	0	0	0	0	0	0	0	0	0	0	0	0	0	0	0	0	0
1:34164321:C:T	1	34164321	C	T	Dst	ENSMUSG00000026131	splice_region_variant,intron_variant	MEDIUM	0	0	0	0	0	0	0	0	0	0	0	0	0	0	0	0	0	0	0	0	0	0	0	0	0	0	0	0	0	2	0	0	0	0	0	0
1:34164322:G:A	1	34164322	G	A	Dst	ENSMUSG00000026131	splice_region_variant,intron_variant	MEDIUM	2	2	2	0	2	0	2	2	2	2	0	0	0	0	0	0	0	2	2	2	2	2	2	2	0	2	2	2	2	0	0	0	0	2	2	2
1:34165157:C:T	1	34165157	C	T	Dst	ENSMUSG00000026131	splice_region_variant,intron_variant	MEDIUM	0	0	0	0	0	0	0	0	0	0	0	0	0	0	0	2	0	0	0	0	0	0	0	0	0	0	0	0	0	0	0	0	0	0	0	0
1:34165160:C:T	1	34165160	C	T	Dst	ENSMUSG00000026131	splice_region_variant,intron_variant	MEDIUM	2	2	2	0	2	0	2	2	2	2	0	0	0	0	0	0	0	2	2	2	2	2	2	2	2	2	2	2	2	2	0	0	2	2	2	2
1:34165161:G:A	1	34165161	G	A	Dst	ENSMUSG00000026131	splice_region_variant,intron_variant	MEDIUM	0	0	0	0	0	0	0	0	0	0	0	0	0	0	0	2	0	0	0	0	0	0	0	0	0	0	0	0	0	0	0	0	0	0	0	0
1:34166307:T:TAAGG	1	34166307	T	TAAGG	Dst	ENSMUSG00000026131	splice_region_variant,intron_variant	MEDIUM	2	2	2	NA	2	NA	2	2	2	2	NA	NA	NA	NA	NA	NA	NA	2	2	2	2	2	2	2	NA	2	2	2	2	NA	NA	NA	2	2	2	2
1:34167268:A:T	1	34167268	A	T	Dst	ENSMUSG00000026131	splice_region_variant,intron_variant	MEDIUM	2	2	2	0	2	0	2	2	2	2	0	0	0	0	0	0	0	2	2	2	2	2	2	2	2	2	2	2	2	2	0	0	2	2	2	2
1:34167744:G:A	1	34167744	G	A	Dst	ENSMUSG00000026131	splice_region_variant,intron_variant	MEDIUM	2	2	2	0	2	0	2	2	2	2	0	0	0	0	0	2	0	2	2	2	2	2	2	2	0	2	2	2	2	0	0	0	0	2	2	2
1:34167938:G:C	1	34167938	G	C	Dst	ENSMUSG00000026131	missense_variant	MEDIUM	0	0	0	0	0	0	0	0	0	0	0	0	0	0	0	2	0	0	0	0	0	0	0	0	0	0	0	0	0	0	0	0	0	0	0	0
1:34167959:G:C	1	34167959	G	C	Dst	ENSMUSG00000026131	missense_variant	MEDIUM	0	0	0	0	0	0	0	0	0	0	0	0	0	0	0	0	0	0	0	0	0	0	0	0	0	0	0	0	0	0	0	0	2	0	0	0
1:34169254:G:A	1	34169254	G	A	Dst	ENSMUSG00000026131	missense_variant	MEDIUM	0	0	0	0	2	0	0	2	2	2	0	0	0	0	0	0	0	0	0	2	0	2	2	0	0	0	2	2	0	0	0	0	0	2	2	0
1:34169879:A:G	1	34169879	A	G	Dst	ENSMUSG00000026131	missense_variant	MEDIUM	0	0	0	0	0	0	0	0	0	0	0	0	0	0	0	0	0	0	0	0	0	0	0	0	0	0	0	0	0	0	0	0	2	0	0	0
1:34169886:G:A	1	34169886	G	A	Dst	ENSMUSG00000026131	missense_variant	MEDIUM	0	0	0	0	0	0	0	0	0	0	0	0	0	0	0	0	0	0	0	0	0	0	0	0	0	0	0	0	0	0	0	0	2	0	0	0
1:34169888:T:A	1	34169888	T	A	Dst	ENSMUSG00000026131	missense_variant	MEDIUM	2	2	2	0	2	0	2	2	2	2	0	0	0	0	0	2	0	2	2	2	2	2	2	2	2	2	2	2	2	2	2	0	2	2	2	2
1:34170353:C:T	1	34170353	C	T	Dst	ENSMUSG00000026131	splice_region_variant,intron_variant	MEDIUM	0	0	0	0	0	0	0	0	0	0	0	0	0	0	0	2	0	0	0	0	0	0	0	0	0	0	0	0	0	0	0	0	0	0	0	0
1:34170360:A:G	1	34170360	A	G	Dst	ENSMUSG00000026131	splice_region_variant,synonymous_variant	MEDIUM	2	2	2	0	2	0	2	2	2	2	0	0	0	0	0	2	0	2	2	2	2	2	2	2	0	2	2	2	2	0	2	0	2	2	2	2
1:34170406:G:A	1	34170406	G	A	Dst	ENSMUSG00000026131	missense_variant	MEDIUM	0	0	0	0	0	0	0	0	0	0	0	0	0	0	0	0	0	0	0	0	0	0	0	0	0	0	0	0	0	0	0	0	2	0	0	0
1:34172183:G:A	1	34172183	G	A	Dst	ENSMUSG00000026131	splice_region_variant,synonymous_variant	MEDIUM	0	0	0	0	0	0	0	0	0	0	0	0	0	0	0	2	0	0	0	0	0	0	0	0	0	0	0	0	0	0	0	0	0	0	0	0
1:34172272:C:T	1	34172272	C	T	Dst	ENSMUSG00000026131	missense_variant	MEDIUM	0	0	0	0	0	0	0	0	0	0	0	0	0	0	0	2	0	0	0	0	0	0	0	0	2	0	0	0	0	2	0	0	0	0	0	0
1:34174156:G:T	1	34174156	G	T	Dst	ENSMUSG00000026131	missense_variant	MEDIUM	0	0	0	0	0	0	0	0	0	0	0	0	0	0	0	0	0	0	0	0	0	0	0	0	0	0	0	0	0	0	0	0	2	0	0	0
1:34174802:G:T	1	34174802	G	T	Dst	ENSMUSG00000026131	splice_region_variant,intron_variant	MEDIUM	0	0	0	0	0	0	0	0	0	0	0	0	0	0	0	2	0	0	0	0	0	0	0	0	0	0	0	0	0	0	0	0	0	0	0	0
1:34184008:C:A	1	34184008	C	A	Dst	ENSMUSG00000026131	splice_region_variant,intron_variant	MEDIUM	0	0	0	0	0	0	0	0	0	0	0	0	0	0	0	0	0	0	0	0	0	0	0	0	0	0	0	0	0	0	0	0	2	0	0	0
1:34184109:G:A	1	34184109	G	A	Dst	ENSMUSG00000026131	missense_variant	MEDIUM	0	0	0	0	0	0	0	0	0	0	0	0	0	0	0	0	0	0	0	0	0	0	0	0	2	0	0	0	0	0	0	0	0	0	0	0
1:34184116:C:A	1	34184116	C	A	Dst	ENSMUSG00000026131	missense_variant	MEDIUM	0	0	0	0	0	0	0	0	0	0	0	0	0	0	0	0	0	0	0	0	0	0	0	0	0	0	0	0	0	2	0	0	0	0	0	0
1:34186871:G:A	1	34186871	G	A	Dst	ENSMUSG00000026131	missense_variant	MEDIUM	0	0	0	0	0	0	0	0	0	0	0	0	0	0	0	0	0	0	0	0	0	0	0	0	0	0	0	0	0	0	0	0	2	0	0	0
1:34186929:G:T	1	34186929	G	T	Dst	ENSMUSG00000026131	missense_variant	MEDIUM	0	0	0	0	0	0	0	0	0	0	0	0	0	0	0	0	0	0	0	0	0	0	0	0	2	0	0	0	0	0	0	0	0	0	0	0
1:34187987:G:A	1	34187987	G	A	Dst	ENSMUSG00000026131	missense_variant	MEDIUM	0	0	0	0	0	0	0	0	0	0	0	0	0	0	0	0	0	0	0	0	0	0	0	0	2	0	0	0	0	0	0	0	0	0	0	0
1:34188159:A:G	1	34188159	A	G	Dst	ENSMUSG00000026131	missense_variant	MEDIUM	0	0	0	0	0	0	0	0	0	0	0	0	0	0	0	2	0	0	0	0	0	0	0	0	0	0	0	0	0	0	0	0	0	0	0	0
1:34188186:G:A	1	34188186	G	A	Dst	ENSMUSG00000026131	missense_variant	MEDIUM	0	0	0	0	0	0	0	0	0	0	0	0	0	0	0	0	0	0	0	0	0	0	0	0	0	0	0	0	0	0	0	0	2	0	0	0
1:34188242:T:A	1	34188242	T	A	Dst	ENSMUSG00000026131	missense_variant	MEDIUM	0	0	0	0	0	0	0	0	0	0	0	0	0	0	0	0	0	0	0	0	0	0	0	0	0	0	0	0	0	0	0	0	2	0	0	0
1:34188258:A:G	1	34188258	A	G	Dst	ENSMUSG00000026131	missense_variant	MEDIUM	2	2	2	0	0	0	2	0	0	0	0	0	0	0	0	0	0	0	0	0	0	0	0	2	0	0	0	0	0	0	0	0	2	0	0	0
1:34188278:G:A	1	34188278	G	A	Dst	ENSMUSG00000026131	missense_variant	MEDIUM	2	2	2	0	0	0	2	0	0	0	0	0	0	0	0	0	0	0	0	0	0	0	0	2	0	0	0	0	0	0	0	0	0	0	0	0
1:34188401:G:T	1	34188401	G	T	Dst	ENSMUSG00000026131	missense_variant	MEDIUM	2	2	2	0	0	0	2	0	0	0	0	0	0	0	0	0	0	0	0	0	0	0	0	2	0	0	0	0	0	0	0	0	0	0	0	0
1:34189044:T:C	1	34189044	T	C	Dst	ENSMUSG00000026131	missense_variant	MEDIUM	2	2	2	0	0	0	2	0	0	0	0	0	0	0	0	0	0	0	0	0	0	0	0	2	0	0	0	0	0	0	0	0	0	0	0	0
1:34189107:G:A	1	34189107	G	A	Dst	ENSMUSG00000026131	missense_variant	MEDIUM	0	0	0	2	0	0	0	0	0	0	0	0	0	0	0	2	2	2	2	0	2	0	0	0	2	0	0	0	0	2	0	0	2	0	0	2
1:34189113:C:A	1	34189113	C	A	Dst	ENSMUSG00000026131	missense_variant	MEDIUM	0	0	0	2	0	0	0	0	0	0	0	0	0	0	0	0	2	2	2	0	2	0	0	0	0	0	0	0	0	2	0	0	0	0	0	2
1:34189146:T:C	1	34189146	T	C	Dst	ENSMUSG00000026131	missense_variant	MEDIUM	0	0	0	0	0	0	0	0	0	0	0	0	0	0	0	0	0	0	0	0	0	0	0	0	0	0	0	0	0	0	0	0	2	0	0	0
1:34189152:A:C	1	34189152	A	C	Dst	ENSMUSG00000026131	missense_variant	MEDIUM	0	0	0	2	0	0	0	0	0	0	0	0	0	0	0	0	2	2	2	0	2	0	0	0	0	0	0	0	0	0	0	0	2	0	0	2
1:34189190:C:T	1	34189190	C	T	Dst	ENSMUSG00000026131	missense_variant	MEDIUM	0	0	0	2	0	0	0	0	0	0	0	0	0	0	0	0	2	2	2	0	2	0	0	0	0	0	0	0	0	0	0	0	2	0	0	2
1:34189379:G:A	1	34189379	G	A	Dst	ENSMUSG00000026131	missense_variant	MEDIUM	2	2	2	2	0	0	2	0	0	0	0	0	0	0	0	0	2	2	2	0	2	0	0	2	0	0	0	0	0	0	0	0	0	0	0	2
1:34189403:A:G	1	34189403	A	G	Dst	ENSMUSG00000026131	missense_variant	MEDIUM	2	2	2	2	0	0	2	0	0	0	0	0	0	0	0	2	2	2	2	0	2	0	0	2	0	0	0	0	0	0	0	0	2	0	0	2
1:34189448:C:T	1	34189448	C	T	Dst	ENSMUSG00000026131	missense_variant	MEDIUM	0	0	0	0	0	0	0	0	0	0	0	0	0	0	0	0	0	0	0	0	0	0	0	0	0	0	0	0	0	0	0	0	2	0	0	0
1:34189464:C:T	1	34189464	C	T	Dst	ENSMUSG00000026131	missense_variant	MEDIUM	0	0	0	0	0	0	0	0	0	0	0	0	0	0	0	0	0	0	0	0	0	0	0	0	0	0	0	0	0	0	0	0	2	0	0	0
1:34189475:T:C	1	34189475	T	C	Dst	ENSMUSG00000026131	missense_variant	MEDIUM	0	0	0	0	0	0	0	0	0	0	0	0	0	0	0	2	0	0	0	0	0	0	0	0	0	0	0	0	0	0	0	0	0	0	0	0
1:34189476:G:C	1	34189476	G	C	Dst	ENSMUSG00000026131	missense_variant	MEDIUM	0	0	0	0	0	0	0	0	0	0	0	0	0	0	0	0	0	0	0	0	0	0	0	0	0	0	0	0	0	0	0	0	2	0	0	0
1:34189508:GCTGCAGCAGCTGGGC:G	1	34189508	GCTGCAGCAGCTGGGC	G	Dst	ENSMUSG00000026131	inframe_deletion	MEDIUM	NA	NA	NA	2	NA	NA	NA	NA	NA	NA	NA	NA	NA	NA	NA	NA	2	NA	NA	NA	NA	NA	NA	NA	NA	NA	NA	NA	NA	NA	NA	NA	NA	NA	NA	NA
1:34189623:G:A	1	34189623	G	A	Dst	ENSMUSG00000026131	missense_variant	MEDIUM	2	2	2	2	0	0	2	0	0	0	0	0	0	0	0	2	2	2	2	0	2	0	0	2	2	2	0	0	0	2	0	0	2	0	0	2
1:34189641:G:A	1	34189641	G	A	Dst	ENSMUSG00000026131	missense_variant	MEDIUM	0	0	0	0	0	0	0	0	0	0	0	0	0	0	0	0	0	0	0	0	0	0	0	0	2	0	0	0	0	0	0	0	0	0	0	0
1:34189709:C:T	1	34189709	C	T	Dst	ENSMUSG00000026131	missense_variant	MEDIUM	0	0	0	0	0	0	0	0	0	0	0	0	0	0	0	0	0	0	0	0	0	0	0	0	0	0	0	0	0	0	0	0	2	0	0	0
1:34189746:G:A	1	34189746	G	A	Dst	ENSMUSG00000026131	missense_variant	MEDIUM	0	0	0	0	0	0	0	0	0	0	0	0	0	0	0	0	0	0	0	0	0	0	0	0	2	0	0	0	0	0	0	0	0	0	0	0
1:34189830:C:G	1	34189830	C	G	Dst	ENSMUSG00000026131	missense_variant	MEDIUM	0	0	0	0	0	0	0	0	0	0	0	0	0	0	0	0	0	0	0	0	0	0	0	0	0	0	0	0	0	0	0	0	2	0	0	0
1:34189978:G:C	1	34189978	G	C	Dst	ENSMUSG00000026131	missense_variant	MEDIUM	0	0	0	0	0	0	0	0	0	0	0	0	0	0	0	0	0	0	0	0	0	0	0	0	0	0	0	0	0	0	0	0	2	0	0	0
1:34190003:A:G	1	34190003	A	G	Dst	ENSMUSG00000026131	missense_variant	MEDIUM	0	0	0	0	0	0	0	0	0	0	0	0	0	0	0	0	0	0	0	0	0	0	0	0	0	0	0	0	0	0	0	0	2	0	0	0
1:34190031:G:T	1	34190031	G	T	Dst	ENSMUSG00000026131	missense_variant	MEDIUM	0	0	0	0	0	0	0	0	0	0	0	0	0	0	0	0	0	0	0	0	0	0	0	0	0	0	0	0	0	2	0	0	0	0	0	0
1:34190051:C:T	1	34190051	C	T	Dst	ENSMUSG00000026131	missense_variant	MEDIUM	0	0	0	0	0	0	0	0	0	0	0	0	0	0	0	0	0	0	0	0	0	0	0	0	0	0	0	0	0	0	0	0	2	0	0	0
1:34190065:A:T	1	34190065	A	T	Dst	ENSMUSG00000026131	missense_variant	MEDIUM	0	0	0	0	0	0	0	0	0	0	0	0	0	0	0	0	0	0	0	0	0	0	0	0	0	0	0	0	0	0	0	0	2	0	0	0
1:34190209:T:G	1	34190209	T	G	Dst	ENSMUSG00000026131	missense_variant	MEDIUM	0	0	0	0	0	0	0	0	0	0	0	0	0	0	0	2	0	0	0	0	0	0	0	0	0	0	0	0	0	0	0	0	2	0	0	0
1:34190212:G:T	1	34190212	G	T	Dst	ENSMUSG00000026131	missense_variant	MEDIUM	0	0	0	0	0	0	0	0	0	0	0	0	0	0	0	0	0	0	0	0	0	0	0	0	0	0	0	0	0	0	0	0	2	0	0	0
1:34190270:G:C	1	34190270	G	C	Dst	ENSMUSG00000026131	missense_variant	MEDIUM	0	0	0	0	0	0	0	0	0	0	0	0	0	0	0	2	0	0	0	0	0	0	0	0	0	0	0	0	0	0	0	0	0	0	0	0
1:34190298:A:G	1	34190298	A	G	Dst	ENSMUSG00000026131	missense_variant	MEDIUM	0	0	0	0	0	0	0	0	0	0	0	0	0	0	0	2	0	0	0	0	0	0	0	0	0	0	0	0	0	0	0	0	2	0	0	0
1:34190309:A:G	1	34190309	A	G	Dst	ENSMUSG00000026131	missense_variant	MEDIUM	2	2	2	2	0	0	2	0	0	0	0	0	0	0	0	2	2	0	0	0	0	0	0	2	2	0	0	0	0	2	0	0	2	0	0	0
1:34190318:G:A	1	34190318	G	A	Dst	ENSMUSG00000026131	missense_variant	MEDIUM	0	0	0	0	0	0	0	0	0	0	0	0	0	0	0	0	0	0	0	0	0	0	0	0	0	0	0	0	0	0	0	0	2	0	0	0
1:34190330:C:T	1	34190330	C	T	Dst	ENSMUSG00000026131	missense_variant	MEDIUM	0	0	0	2	0	0	0	0	0	0	0	0	0	0	0	0	2	0	0	0	0	0	0	0	2	0	0	0	0	2	0	0	2	0	0	0
1:34190349:A:T	1	34190349	A	T	Dst	ENSMUSG00000026131	missense_variant	MEDIUM	2	2	2	2	0	0	2	0	0	0	0	0	0	0	0	2	2	0	0	0	0	0	0	2	2	0	0	0	0	2	0	0	2	0	0	0
1:34190522:C:T	1	34190522	C	T	Dst	ENSMUSG00000026131	missense_variant	MEDIUM	0	0	0	0	0	0	0	0	0	0	0	0	0	0	0	0	0	0	0	0	0	0	0	0	0	0	0	0	0	0	0	0	2	0	0	0
1:34190538:C:T	1	34190538	C	T	Dst	ENSMUSG00000026131	missense_variant	MEDIUM	0	0	0	0	0	0	0	0	0	0	0	0	0	0	0	2	0	0	0	0	0	0	0	0	0	0	0	0	0	0	0	0	0	0	0	0
1:34190553:C:T	1	34190553	C	T	Dst	ENSMUSG00000026131	missense_variant	MEDIUM	0	0	0	2	0	0	0	0	0	0	0	0	0	0	0	0	2	2	2	0	2	0	0	0	0	0	0	0	0	0	2	0	0	0	0	2
1:34190622:A:T	1	34190622	A	T	Dst	ENSMUSG00000026131	missense_variant	MEDIUM	0	0	0	0	0	0	0	0	0	0	0	0	0	0	0	0	0	0	0	0	0	0	0	0	0	0	0	0	0	2	0	0	0	0	0	0
1:34190666:G:A	1	34190666	G	A	Dst	ENSMUSG00000026131	missense_variant	MEDIUM	0	0	0	0	0	0	0	0	0	0	0	0	0	0	0	0	0	0	0	0	0	0	0	0	0	0	0	0	0	2	0	0	2	0	0	0
1:34190691:C:T	1	34190691	C	T	Dst	ENSMUSG00000026131	missense_variant	MEDIUM	0	0	0	2	0	0	0	0	0	0	0	0	0	0	0	0	2	0	0	0	0	0	0	0	2	0	0	0	0	0	0	0	0	0	0	0
1:34190702:C:T	1	34190702	C	T	Dst	ENSMUSG00000026131	missense_variant	MEDIUM	0	0	0	0	0	0	0	0	0	0	0	0	0	0	0	0	0	0	0	0	0	0	0	0	0	0	0	0	0	2	0	0	0	0	0	0
1:34190732:T:G	1	34190732	T	G	Dst	ENSMUSG00000026131	missense_variant	MEDIUM	0	0	0	0	0	0	0	0	0	0	0	0	0	0	0	0	0	0	0	0	0	0	0	0	0	0	0	0	0	2	0	0	0	0	0	0
1:34190747:G:C	1	34190747	G	C	Dst	ENSMUSG00000026131	missense_variant	MEDIUM	2	2	2	2	0	0	2	0	0	0	0	0	0	0	0	2	2	0	0	0	0	0	0	2	2	0	0	0	0	2	0	0	2	0	0	0
1:34190759:G:A	1	34190759	G	A	Dst	ENSMUSG00000026131	missense_variant	MEDIUM	0	0	0	0	0	0	0	0	0	0	0	0	0	0	0	2	0	0	0	0	0	0	0	0	0	0	0	0	0	0	0	0	0	0	0	0
1:34190863:G:C	1	34190863	G	C	Dst	ENSMUSG00000026131	missense_variant	MEDIUM	0	0	0	0	0	0	0	0	0	0	0	0	0	0	0	0	0	2	2	0	2	0	0	0	0	0	0	0	0	0	2	0	0	0	0	2
1:34190892:C:T	1	34190892	C	T	Dst	ENSMUSG00000026131	missense_variant	MEDIUM	0	0	0	0	0	0	0	0	0	0	0	0	0	0	0	0	0	0	0	0	0	0	0	0	2	0	0	0	0	0	0	0	0	0	0	0
1:34190967:G:A	1	34190967	G	A	Dst	ENSMUSG00000026131	missense_variant	MEDIUM	2	2	2	0	0	0	2	0	0	0	0	0	0	0	0	0	0	2	2	0	2	0	0	2	0	0	0	0	0	0	2	0	0	0	0	2
1:34191044:C:T	1	34191044	C	T	Dst	ENSMUSG00000026131	missense_variant	MEDIUM	0	0	0	0	0	0	0	0	0	0	0	0	0	0	0	0	0	0	0	0	0	0	0	0	2	0	0	0	0	0	0	0	0	0	0	0
1:34191068:G:A	1	34191068	G	A	Dst	ENSMUSG00000026131	missense_variant	MEDIUM	0	0	0	0	0	0	0	0	0	0	0	0	0	0	0	2	0	0	0	0	0	0	0	0	2	0	0	0	0	2	0	0	2	0	0	0
1:34191072:G:A	1	34191072	G	A	Dst	ENSMUSG00000026131	missense_variant	MEDIUM	0	0	0	0	0	0	0	0	0	0	0	0	0	0	0	2	0	0	0	0	0	0	0	0	0	0	0	0	0	0	0	0	0	0	0	0
1:34191110:C:G	1	34191110	C	G	Dst	ENSMUSG00000026131	missense_variant	MEDIUM	2	2	2	2	0	0	2	0	0	0	0	0	0	0	0	2	2	2	2	0	2	0	0	2	0	0	0	0	0	2	2	0	2	0	0	2
1:34191162:G:A	1	34191162	G	A	Dst	ENSMUSG00000026131	missense_variant	MEDIUM	0	0	0	0	0	0	0	0	0	0	0	0	0	0	0	0	0	0	0	0	0	0	0	0	2	0	0	0	0	0	0	0	0	0	0	0
1:34191186:A:G	1	34191186	A	G	Dst	ENSMUSG00000026131	missense_variant	MEDIUM	0	0	0	0	0	0	0	0	0	0	0	0	0	0	0	0	0	0	0	0	0	0	0	0	0	0	0	0	0	0	0	0	2	0	0	0
1:34191203:A:C	1	34191203	A	C	Dst	ENSMUSG00000026131	missense_variant	MEDIUM	0	0	0	2	0	0	0	0	0	0	0	0	0	0	0	0	2	0	0	0	0	0	0	0	0	0	0	0	0	0	0	0	0	0	0	0
1:34191273:G:A	1	34191273	G	A	Dst	ENSMUSG00000026131	missense_variant	MEDIUM	2	2	2	0	0	0	2	0	0	0	0	0	0	0	0	0	0	0	0	0	0	0	0	2	2	0	0	0	0	2	0	0	2	0	0	0
1:34191297:G:A	1	34191297	G	A	Dst	ENSMUSG00000026131	missense_variant	MEDIUM	0	0	0	0	0	0	0	0	0	0	0	0	0	0	0	0	0	0	0	0	0	0	0	0	0	0	0	0	0	0	0	0	2	0	0	0
1:34191359:A:T	1	34191359	A	T	Dst	ENSMUSG00000026131	missense_variant	MEDIUM	0	0	0	0	0	0	0	0	0	0	0	0	0	0	0	0	0	0	0	0	0	0	0	0	2	0	0	0	0	2	0	0	0	0	0	0
1:34191378:C:T	1	34191378	C	T	Dst	ENSMUSG00000026131	missense_variant	MEDIUM	0	0	0	2	0	0	0	0	0	0	0	0	0	0	0	0	2	0	0	0	0	0	0	0	0	0	0	0	0	0	0	0	0	0	0	0
1:34191392:G:A	1	34191392	G	A	Dst	ENSMUSG00000026131	missense_variant	MEDIUM	0	0	0	0	0	0	0	0	0	0	0	0	0	0	0	0	0	0	0	0	0	0	0	0	0	0	0	0	0	0	0	0	2	0	0	0
1:34191435:A:G	1	34191435	A	G	Dst	ENSMUSG00000026131	missense_variant	MEDIUM	0	0	0	0	0	0	0	0	0	0	0	0	0	0	0	0	0	0	0	0	0	0	0	0	2	0	0	0	0	2	0	0	0	0	0	0
1:34191473:G:A	1	34191473	G	A	Dst	ENSMUSG00000026131	missense_variant	MEDIUM	0	0	0	2	0	0	0	0	0	0	0	0	0	0	0	0	2	2	2	0	2	0	0	0	0	0	0	0	0	0	2	0	0	0	0	2
1:34191473:G:C	1	34191473	G	C	Dst	ENSMUSG00000026131	missense_variant	MEDIUM	0	0	0	0	0	0	0	0	0	0	0	0	0	0	0	0	0	0	0	0	0	0	0	0	0	0	0	0	0	0	0	0	2	0	0	0
1:34191488:A:G	1	34191488	A	G	Dst	ENSMUSG00000026131	missense_variant	MEDIUM	0	0	0	0	0	0	0	0	0	0	0	0	0	0	0	0	0	0	0	0	0	0	0	0	0	0	0	0	0	0	0	0	2	0	0	0
1:34191539:G:A	1	34191539	G	A	Dst	ENSMUSG00000026131	missense_variant	MEDIUM	0	0	0	0	0	0	0	0	0	0	0	0	0	0	0	0	0	0	0	0	0	0	0	0	0	0	0	0	0	0	2	0	0	0	0	0
1:34191550:T:A	1	34191550	T	A	Dst	ENSMUSG00000026131	missense_variant	MEDIUM	0	0	0	0	0	0	0	0	0	0	0	0	0	0	0	0	0	2	2	0	2	0	0	0	2	0	0	0	0	2	2	0	2	0	0	2
1:34191615:G:T	1	34191615	G	T	Dst	ENSMUSG00000026131	missense_variant	MEDIUM	0	0	0	0	0	0	0	0	0	0	0	0	0	0	0	0	0	0	0	0	0	0	0	0	0	0	0	0	0	0	0	0	2	0	0	0
1:34191635:A:G	1	34191635	A	G	Dst	ENSMUSG00000026131	missense_variant	MEDIUM	0	0	0	0	0	0	0	0	0	0	0	0	0	0	0	0	0	0	0	0	0	0	0	0	2	0	0	0	0	2	0	0	0	0	0	0
1:34191660:G:C	1	34191660	G	C	Dst	ENSMUSG00000026131	missense_variant	MEDIUM	0	0	0	0	0	0	0	0	0	0	0	0	0	0	0	0	0	0	0	0	0	0	0	0	2	0	0	0	0	0	0	0	0	0	0	0
1:34191696:G:A	1	34191696	G	A	Dst	ENSMUSG00000026131	missense_variant	MEDIUM	0	0	0	0	0	0	0	0	0	0	0	0	0	0	0	0	0	0	0	0	0	0	0	0	0	0	0	0	0	0	0	0	2	0	0	0
1:34191700:C:A	1	34191700	C	A	Dst	ENSMUSG00000026131	missense_variant	MEDIUM	0	0	0	0	0	0	0	0	0	0	0	0	0	0	0	0	0	0	0	0	0	0	0	0	2	0	0	0	0	0	0	0	0	0	0	0
1:34191705:A:G	1	34191705	A	G	Dst	ENSMUSG00000026131	missense_variant	MEDIUM	0	0	0	0	0	0	0	0	0	0	0	0	0	0	0	2	0	0	0	0	0	0	0	0	0	0	0	0	0	0	0	0	0	0	0	0
1:34191711:G:GAGA	1	34191711	G	GAGA	Dst	ENSMUSG00000026131	inframe_insertion	MEDIUM	NA	NA	NA	NA	NA	NA	NA	NA	NA	NA	NA	NA	NA	NA	NA	NA	NA	NA	NA	NA	NA	NA	NA	NA	NA	NA	NA	NA	NA	NA	NA	NA	2	NA	NA	NA
1:34191714:G:A	1	34191714	G	A	Dst	ENSMUSG00000026131	missense_variant	MEDIUM	0	0	0	0	0	0	0	0	0	0	0	0	0	0	0	2	0	0	0	0	0	0	0	0	0	0	0	0	0	0	0	0	2	0	0	0
1:34191717:A:G	1	34191717	A	G	Dst	ENSMUSG00000026131	missense_variant	MEDIUM	0	0	0	0	0	0	0	0	0	0	0	0	0	0	0	0	0	0	0	0	0	0	0	0	2	0	0	0	0	2	0	0	0	0	0	0
1:34191729:ATCTCGAACCCTT:A	1	34191729	ATCTCGAACCCTT	A	Dst	ENSMUSG00000026131	inframe_deletion	MEDIUM	NA	NA	NA	NA	NA	NA	NA	NA	NA	NA	NA	NA	NA	NA	NA	NA	NA	NA	NA	NA	NA	NA	NA	NA	2	NA	NA	NA	NA	NA	NA	NA	NA	NA	NA	NA
1:34191736:A:C	1	34191736	A	C	Dst	ENSMUSG00000026131	missense_variant	MEDIUM	0	0	0	0	0	0	0	0	0	0	0	0	0	0	0	0	0	0	0	0	0	0	0	0	NA	0	0	0	0	0	0	0	2	0	0	0
1:34191788:G:T	1	34191788	G	T	Dst	ENSMUSG00000026131	missense_variant	MEDIUM	0	0	0	0	0	0	0	0	0	0	0	0	0	0	0	0	0	0	0	0	0	0	0	0	0	0	0	0	0	0	0	0	2	0	0	0
1:34191803:A:G	1	34191803	A	G	Dst	ENSMUSG00000026131	missense_variant	MEDIUM	0	0	0	0	0	0	0	0	0	0	0	0	0	0	0	0	0	0	0	0	0	0	0	0	2	0	0	0	0	2	0	0	0	0	0	0
1:34191841:CACAACAACCATG:C	1	34191841	CACAACAACCATG	C	Dst	ENSMUSG00000026131	inframe_deletion	MEDIUM	NA	NA	NA	NA	NA	NA	NA	NA	NA	NA	NA	NA	NA	NA	NA	2	NA	NA	NA	NA	NA	NA	NA	NA	2	NA	NA	NA	NA	2	NA	NA	2	NA	NA	NA
1:34191875:G:T	1	34191875	G	T	Dst	ENSMUSG00000026131	missense_variant	MEDIUM	0	0	0	0	0	0	0	0	0	0	0	0	0	0	0	0	0	0	0	0	0	0	0	0	0	0	0	0	0	0	0	0	2	0	0	0
1:34191998:G:T	1	34191998	G	T	Dst	ENSMUSG00000026131	missense_variant	MEDIUM	0	0	0	0	0	0	0	0	0	0	0	0	0	0	0	0	0	0	0	0	0	0	0	0	2	0	0	0	0	0	0	0	2	0	0	0
1:34192014:G:A	1	34192014	G	A	Dst	ENSMUSG00000026131	missense_variant	MEDIUM	0	0	0	0	0	0	0	0	0	0	0	0	0	0	0	2	0	0	0	0	0	0	0	0	0	0	0	0	0	0	0	0	0	0	0	0
1:34192022:A:C	1	34192022	A	C	Dst	ENSMUSG00000026131	missense_variant	MEDIUM	0	0	0	0	0	0	0	0	0	0	0	0	0	0	0	0	0	0	0	0	0	0	0	0	0	0	0	0	0	2	0	0	0	0	0	0
1:34192025:G:A	1	34192025	G	A	Dst	ENSMUSG00000026131	missense_variant	MEDIUM	0	0	0	0	0	0	0	0	0	0	0	0	0	0	0	0	0	0	0	0	0	0	0	0	0	0	0	0	0	0	0	0	2	0	0	0
1:34192032:C:T	1	34192032	C	T	Dst	ENSMUSG00000026131	missense_variant	MEDIUM	0	0	0	0	0	0	0	0	0	0	0	0	0	0	0	0	0	0	0	0	0	0	0	0	0	0	0	0	0	0	0	0	2	0	0	0
1:34192127:C:A	1	34192127	C	A	Dst	ENSMUSG00000026131	missense_variant	MEDIUM	0	0	0	0	0	0	0	0	0	0	0	0	0	0	0	0	0	0	0	0	0	0	0	0	0	0	0	0	0	0	0	0	2	0	0	0
1:34192211:C:A	1	34192211	C	A	Dst	ENSMUSG00000026131	missense_variant	MEDIUM	0	0	0	0	0	0	0	0	0	0	0	0	0	0	0	0	0	0	0	0	0	0	0	0	0	0	0	0	0	0	0	0	2	0	0	0
1:34192211:C:G	1	34192211	C	G	Dst	ENSMUSG00000026131	missense_variant	MEDIUM	0	0	0	0	0	0	0	0	0	0	0	0	0	0	0	2	0	0	0	0	0	0	0	0	2	0	0	0	0	0	0	0	0	0	0	0
1:34192220:G:A	1	34192220	G	A	Dst	ENSMUSG00000026131	missense_variant	MEDIUM	0	0	0	0	0	0	0	0	0	0	0	0	0	0	0	0	0	0	0	0	0	0	0	0	0	0	0	0	0	0	0	0	2	0	0	0
1:34192226:T:G	1	34192226	T	G	Dst	ENSMUSG00000026131	missense_variant	MEDIUM	0	0	0	0	0	0	0	0	0	0	0	0	0	0	0	0	0	0	0	0	0	0	0	0	0	0	0	0	0	2	0	0	0	0	0	0
1:34192240:C:CAGTCTG	1	34192240	C	CAGTCTG	Dst	ENSMUSG00000026131	inframe_insertion	MEDIUM	NA	NA	NA	NA	NA	NA	NA	NA	NA	NA	NA	NA	NA	NA	NA	2	NA	NA	NA	NA	NA	NA	NA	NA	2	NA	NA	NA	NA	NA	NA	NA	NA	NA	NA	NA
1:34192245:T:C	1	34192245	T	C	Dst	ENSMUSG00000026131	missense_variant	MEDIUM	0	0	0	0	0	0	0	0	0	0	0	0	0	0	0	0	0	0	0	0	0	0	0	0	0	0	0	0	0	0	0	0	2	0	0	0
1:34192247:C:T	1	34192247	C	T	Dst	ENSMUSG00000026131	missense_variant	MEDIUM	0	0	0	0	0	0	0	0	0	0	0	0	0	0	0	2	0	0	0	0	0	0	0	0	0	0	0	0	0	0	0	0	0	0	0	0
1:34192248:G:A	1	34192248	G	A	Dst	ENSMUSG00000026131	missense_variant	MEDIUM	0	0	0	2	0	0	0	0	0	0	0	0	0	0	0	0	2	0	0	0	0	0	0	0	0	0	0	0	0	0	0	0	0	0	0	0
1:34192262:T:C	1	34192262	T	C	Dst	ENSMUSG00000026131	missense_variant	MEDIUM	0	0	0	0	0	0	0	0	0	0	0	0	0	0	0	0	0	0	0	0	0	0	0	0	0	0	0	0	0	0	0	0	2	0	0	0
1:34192287:G:C	1	34192287	G	C	Dst	ENSMUSG00000026131	missense_variant	MEDIUM	0	0	0	0	0	0	0	0	0	0	0	0	0	0	0	0	0	0	0	0	0	0	0	0	0	0	0	0	0	2	0	0	0	0	0	0
1:34192328:T:A	1	34192328	T	A	Dst	ENSMUSG00000026131	missense_variant	MEDIUM	0	0	0	0	0	0	0	0	0	0	0	0	0	0	0	0	0	0	0	0	0	0	0	0	2	0	0	0	0	2	0	0	2	0	0	0
1:34192362:C:T	1	34192362	C	T	Dst	ENSMUSG00000026131	missense_variant	MEDIUM	0	0	0	0	0	0	0	0	0	0	0	0	0	0	0	2	0	0	0	0	0	0	0	0	0	0	0	0	0	0	0	0	0	0	0	0
1:34192373:A:G	1	34192373	A	G	Dst	ENSMUSG00000026131	missense_variant	MEDIUM	0	0	0	0	0	0	0	0	0	0	0	0	0	0	0	2	0	0	0	0	0	0	0	0	2	0	0	0	0	2	0	0	2	0	0	0
1:34192378:C:A	1	34192378	C	A	Dst	ENSMUSG00000026131	missense_variant	MEDIUM	0	0	0	0	0	0	0	0	0	0	0	0	0	0	0	0	0	0	0	0	0	0	0	0	0	0	0	0	0	0	0	0	2	0	0	0
1:34192379:G:A	1	34192379	G	A	Dst	ENSMUSG00000026131	missense_variant	MEDIUM	0	0	0	0	0	0	0	0	0	0	0	0	0	0	0	0	0	0	0	0	0	0	0	0	2	0	0	0	0	0	0	0	0	0	0	0
1:34192404:C:G	1	34192404	C	G	Dst	ENSMUSG00000026131	missense_variant	MEDIUM	0	0	0	0	0	0	0	0	0	0	0	0	0	0	0	0	0	0	0	0	0	0	0	0	2	0	0	0	0	2	0	0	2	0	0	0
1:34192487:G:A	1	34192487	G	A	Dst	ENSMUSG00000026131	missense_variant	MEDIUM	0	0	0	0	0	0	0	0	0	0	0	0	0	0	0	0	0	0	0	0	0	0	0	0	0	0	0	0	0	0	0	0	2	0	0	0
1:34192511:C:T	1	34192511	C	T	Dst	ENSMUSG00000026131	missense_variant	MEDIUM	0	0	0	0	0	0	0	0	0	0	0	0	0	0	0	2	0	0	0	0	0	0	0	0	2	0	0	0	0	2	0	0	0	0	0	0
1:34192514:G:A	1	34192514	G	A	Dst	ENSMUSG00000026131	missense_variant	MEDIUM	0	0	0	0	0	0	0	0	0	0	0	0	0	0	0	0	0	0	0	0	0	0	0	0	0	0	0	0	0	0	0	0	2	0	0	0
1:34192524:T:C	1	34192524	T	C	Dst	ENSMUSG00000026131	missense_variant	MEDIUM	0	0	0	0	0	0	0	0	0	0	0	0	0	0	0	2	0	0	0	0	0	0	0	0	2	0	0	0	0	2	0	0	2	0	0	0
1:34192527:A:G	1	34192527	A	G	Dst	ENSMUSG00000026131	missense_variant	MEDIUM	0	0	0	0	0	0	0	0	0	0	0	0	0	0	0	0	0	0	0	0	0	0	0	0	0	0	0	0	0	0	0	0	2	0	0	0
1:34192562:G:A	1	34192562	G	A	Dst	ENSMUSG00000026131	missense_variant	MEDIUM	0	0	0	0	0	0	0	0	0	0	0	0	0	0	0	0	0	0	0	0	0	0	0	0	0	0	0	0	0	2	0	0	0	0	0	0
1:34192664:A:G	1	34192664	A	G	Dst	ENSMUSG00000026131	missense_variant	MEDIUM	0	0	0	0	0	0	0	0	0	0	0	0	0	0	0	0	0	0	0	0	0	0	0	0	0	0	0	0	0	0	0	0	2	0	0	0
1:34192680:G:A	1	34192680	G	A	Dst	ENSMUSG00000026131	missense_variant	MEDIUM	0	0	0	0	0	0	0	0	0	0	0	0	0	0	0	0	0	0	0	0	0	0	0	0	2	0	0	0	0	2	0	0	2	0	0	0
1:34192697:G:C	1	34192697	G	C	Dst	ENSMUSG00000026131	missense_variant	MEDIUM	0	0	0	0	0	0	0	0	0	0	0	0	0	0	0	0	0	0	0	0	0	0	0	0	2	0	0	0	0	2	0	0	2	0	0	0
1:34192731:A:G	1	34192731	A	G	Dst	ENSMUSG00000026131	missense_variant	MEDIUM	0	0	0	0	0	0	0	0	0	0	0	0	0	0	0	0	0	0	0	0	0	0	0	0	0	0	0	0	0	2	0	0	0	0	0	0
1:34192733:G:A	1	34192733	G	A	Dst	ENSMUSG00000026131	missense_variant	MEDIUM	0	0	0	0	0	0	0	0	0	0	0	0	0	0	0	0	0	0	0	0	0	0	0	0	2	0	0	0	0	0	0	0	0	0	0	0
1:34192805:T:C	1	34192805	T	C	Dst	ENSMUSG00000026131	missense_variant	MEDIUM	0	0	0	0	0	0	0	0	0	0	0	0	0	0	0	0	0	0	0	0	0	0	0	0	0	0	0	0	0	2	0	0	2	0	0	0
1:34192807:T:G	1	34192807	T	G	Dst	ENSMUSG00000026131	missense_variant	MEDIUM	0	0	0	0	0	0	0	0	0	0	0	0	0	0	0	0	0	0	0	0	0	0	0	0	0	0	0	0	0	2	0	0	0	0	0	0
1:34192811:C:G	1	34192811	C	G	Dst	ENSMUSG00000026131	missense_variant	MEDIUM	0	0	0	0	0	0	0	0	0	0	0	0	0	0	0	0	0	0	0	0	0	0	0	0	0	0	0	0	0	2	0	0	0	0	0	0
1:34192812:A:G	1	34192812	A	G	Dst	ENSMUSG00000026131	missense_variant	MEDIUM	0	0	0	0	0	0	0	0	0	0	0	0	0	0	0	0	0	0	0	0	0	0	0	0	0	0	0	0	0	2	0	0	0	0	0	0
1:34192821:A:C	1	34192821	A	C	Dst	ENSMUSG00000026131	missense_variant	MEDIUM	0	0	0	0	0	0	0	0	0	0	0	0	0	0	0	0	0	0	0	0	0	0	0	0	0	0	0	0	0	2	0	0	2	0	0	0
1:34192865:G:A	1	34192865	G	A	Dst	ENSMUSG00000026131	missense_variant	MEDIUM	0	0	0	0	0	0	0	0	0	0	0	0	0	0	0	0	0	0	0	0	0	0	0	0	2	0	0	0	0	0	0	0	0	0	0	0
1:34192887:A:G	1	34192887	A	G	Dst	ENSMUSG00000026131	missense_variant	MEDIUM	0	0	0	0	0	0	0	0	0	0	0	0	0	0	0	0	0	0	0	0	0	0	0	0	0	0	0	0	0	2	0	0	0	0	0	0
1:34192992:A:T	1	34192992	A	T	Dst	ENSMUSG00000026131	missense_variant	MEDIUM	0	0	0	0	0	0	0	0	0	0	0	0	0	0	0	0	0	0	0	0	0	0	0	0	2	0	0	0	0	2	0	0	0	0	0	0
1:34193033:A:G	1	34193033	A	G	Dst	ENSMUSG00000026131	missense_variant	MEDIUM	0	0	0	0	0	0	0	0	0	0	0	0	0	0	0	0	0	0	0	0	0	0	0	0	0	0	0	0	0	2	0	0	0	0	0	0
1:34193054:G:A	1	34193054	G	A	Dst	ENSMUSG00000026131	missense_variant	MEDIUM	0	0	0	0	0	0	0	0	0	0	0	0	0	0	0	2	0	0	0	0	0	0	0	0	0	0	0	0	0	0	0	0	0	0	0	0
1:34193069:A:G	1	34193069	A	G	Dst	ENSMUSG00000026131	missense_variant	MEDIUM	0	0	0	0	0	0	0	0	0	0	0	0	0	0	0	0	0	0	0	0	0	0	0	0	0	0	0	0	0	0	0	0	2	0	0	0
1:34193082:G:A	1	34193082	G	A	Dst	ENSMUSG00000026131	missense_variant	MEDIUM	0	0	0	0	0	0	0	0	0	0	0	0	0	0	0	2	0	0	0	0	0	0	0	0	0	0	0	0	0	2	0	0	2	0	0	0
1:34193094:C:T	1	34193094	C	T	Dst	ENSMUSG00000026131	missense_variant	MEDIUM	0	0	0	0	0	0	0	0	0	0	0	0	0	0	0	0	0	0	0	0	0	0	0	0	0	0	0	0	0	0	0	0	2	0	0	0
1:34193114:G:A	1	34193114	G	A	Dst	ENSMUSG00000026131	missense_variant	MEDIUM	0	0	0	0	0	0	0	0	0	0	0	0	0	0	0	2	0	0	0	0	0	0	0	0	2	0	0	0	0	2	0	0	2	0	0	0
1:34193136:T:C	1	34193136	T	C	Dst	ENSMUSG00000026131	missense_variant	MEDIUM	0	0	0	0	0	0	0	0	0	0	0	0	0	0	0	2	0	0	0	0	0	0	0	0	2	0	0	0	0	2	0	0	2	0	0	0
1:34193140:T:G	1	34193140	T	G	Dst	ENSMUSG00000026131	missense_variant	MEDIUM	0	0	0	0	0	0	0	0	0	0	0	0	0	0	0	0	0	0	0	0	0	0	0	0	2	0	0	0	0	2	0	0	2	0	0	0
1:34193199:C:G	1	34193199	C	G	Dst	ENSMUSG00000026131	missense_variant	MEDIUM	0	0	0	0	0	0	0	0	0	0	0	0	0	0	0	0	0	0	0	0	0	0	0	0	2	0	0	0	0	0	0	0	2	0	0	0
1:34193219:T:C	1	34193219	T	C	Dst	ENSMUSG00000026131	missense_variant	MEDIUM	0	0	0	0	0	0	0	0	0	0	0	0	0	0	0	0	0	0	0	0	0	0	0	0	2	0	0	0	0	0	0	0	0	0	0	0
1:34193246:A:G	1	34193246	A	G	Dst	ENSMUSG00000026131	missense_variant	MEDIUM	2	2	2	2	0	0	2	0	0	0	0	0	0	0	0	2	2	2	2	0	2	0	0	2	0	0	0	0	0	2	2	0	2	0	0	2
1:34193253:C:T	1	34193253	C	T	Dst	ENSMUSG00000026131	missense_variant	MEDIUM	0	0	0	0	0	0	0	0	0	0	0	0	0	0	0	0	0	0	0	0	0	0	0	0	2	0	0	0	0	0	0	0	0	0	0	0
1:34193522:G:C	1	34193522	G	C	Dst	ENSMUSG00000026131	missense_variant	MEDIUM	0	0	0	0	0	0	0	0	0	0	0	0	0	0	0	0	0	0	0	0	0	0	0	0	0	0	0	0	0	0	0	0	2	0	0	0
1:34194180:A:G	1	34194180	A	G	Dst	ENSMUSG00000026131	missense_variant	MEDIUM	0	0	0	0	0	0	0	0	0	0	0	0	0	0	0	0	0	0	0	0	0	0	0	0	0	0	0	0	0	0	0	0	2	0	0	0
1:34194206:A:G	1	34194206	A	G	Dst	ENSMUSG00000026131	missense_variant	MEDIUM	0	0	0	0	0	0	0	0	0	0	0	0	0	0	0	0	0	0	0	0	0	0	0	0	0	0	0	0	0	2	0	0	0	0	0	0
1:34194209:A:G	1	34194209	A	G	Dst	ENSMUSG00000026131	missense_variant	MEDIUM	0	0	0	0	0	0	0	0	0	0	0	0	0	0	0	2	0	0	0	0	0	0	0	0	2	0	0	0	0	2	0	0	2	0	0	0
1:34194629:A:C	1	34194629	A	C	Dst	ENSMUSG00000026131	missense_variant	MEDIUM	0	0	0	0	0	0	0	0	0	0	0	0	0	0	0	0	0	0	0	0	0	0	0	0	2	0	0	0	0	2	0	0	0	0	0	0
1:34194667:G:A	1	34194667	G	A	Dst	ENSMUSG00000026131	splice_region_variant,intron_variant	MEDIUM	0	0	0	0	0	0	0	0	0	0	0	0	0	0	0	2	0	0	0	0	0	0	0	0	2	0	0	0	0	2	0	0	2	0	0	0
1:34197194:A:C	1	34197194	A	C	Dst	ENSMUSG00000026131	splice_region_variant,intron_variant	MEDIUM	0	0	0	0	0	0	0	0	0	0	0	0	0	0	0	0	0	0	0	0	0	0	0	0	0	0	0	0	0	0	0	0	2	0	0	0
1:34197352:AGGTACACCTTTT:A	1	34197352	AGGTACACCTTTT	A	Dst	ENSMUSG00000026131	splice_donor_variant,coding_sequence_variant,intron_variant	HIGH	NA	NA	NA	NA	NA	NA	NA	NA	NA	NA	NA	NA	NA	NA	NA	NA	NA	NA	NA	NA	NA	NA	NA	NA	NA	NA	NA	NA	NA	NA	NA	NA	2	NA	NA	NA
1:34197357:C:G	1	34197357	C	G	Dst	ENSMUSG00000026131	splice_region_variant,intron_variant	MEDIUM	0	0	0	0	0	0	0	0	0	0	0	0	0	0	0	2	0	0	0	0	0	0	0	0	2	0	0	0	0	2	0	0	0	0	0	0
1:34198689:G:A	1	34198689	G	A	Dst	ENSMUSG00000026131	missense_variant	MEDIUM	0	0	0	2	0	0	0	0	0	0	0	0	0	0	0	0	0	0	0	0	0	0	0	0	0	0	0	0	0	0	0	0	0	0	0	0
1:34199382:G:A	1	34199382	G	A	Dst	ENSMUSG00000026131	missense_variant	MEDIUM	0	0	0	0	0	0	0	0	0	0	0	0	0	0	0	0	0	0	0	0	0	0	0	0	0	0	0	0	0	2	0	0	0	0	0	0
1:34200982:A:C	1	34200982	A	C	Dst	ENSMUSG00000026131	missense_variant	MEDIUM	0	0	0	0	0	0	0	0	0	0	0	0	0	0	0	0	0	0	0	0	0	0	0	0	0	0	0	0	0	0	0	0	2	0	0	0
1:34201001:G:C	1	34201001	G	C	Dst	ENSMUSG00000026131	missense_variant	MEDIUM	0	0	0	0	0	0	0	0	0	0	0	0	0	0	0	0	0	0	0	0	0	0	0	0	0	0	0	0	0	0	0	0	2	0	0	0
1:34201002:G:A	1	34201002	G	A	Dst	ENSMUSG00000026131	missense_variant	MEDIUM	0	0	0	0	0	0	0	0	0	0	0	0	0	0	0	0	0	0	0	0	0	0	0	0	0	0	0	0	0	0	0	0	2	0	0	0
1:34201024:A:G	1	34201024	A	G	Dst	ENSMUSG00000026131	missense_variant	MEDIUM	0	0	0	0	0	0	0	0	0	0	0	0	0	0	0	2	0	0	0	0	0	0	0	0	0	0	0	0	0	0	0	0	0	0	0	0
1:34201025:G:C	1	34201025	G	C	Dst	ENSMUSG00000026131	missense_variant	MEDIUM	0	0	0	0	0	0	0	0	0	0	0	0	0	0	0	2	0	0	0	0	0	0	0	0	0	0	0	0	0	0	0	0	0	0	0	0
1:34201186:T:C	1	34201186	T	C	Dst	ENSMUSG00000026131	missense_variant	MEDIUM	0	0	0	0	0	0	0	0	0	0	0	0	0	0	0	2	0	0	0	0	0	0	0	0	2	0	0	0	0	2	0	0	2	0	0	0
1:34201311:A:G	1	34201311	A	G	Dst	ENSMUSG00000026131	missense_variant	MEDIUM	0	0	0	0	0	0	0	0	0	0	0	0	0	0	0	2	0	0	0	0	0	0	0	0	2	0	0	0	0	2	0	0	2	0	0	0
1:34201335:G:A	1	34201335	G	A	Dst	ENSMUSG00000026131	missense_variant	MEDIUM	0	0	0	0	0	0	0	0	0	0	0	0	0	0	0	0	0	0	0	0	0	0	0	0	0	0	0	0	0	0	0	0	2	0	0	0
1:34202566:G:A	1	34202566	G	A	Dst	ENSMUSG00000026131	missense_variant	MEDIUM	0	0	0	0	0	0	0	0	0	0	0	0	0	0	0	0	0	0	0	0	0	0	0	0	0	0	0	0	0	0	0	0	2	0	0	0
1:34202589:A:C	1	34202589	A	C	Dst	ENSMUSG00000026131	missense_variant	MEDIUM	0	0	0	0	0	0	0	0	0	0	0	0	0	0	0	0	0	0	0	0	0	0	0	0	0	0	0	0	0	0	0	0	2	0	0	0
1:34211361:C:G	1	34211361	C	G	Dst	ENSMUSG00000026131	missense_variant,splice_region_variant	MEDIUM	0	0	0	0	0	0	0	0	0	0	0	0	0	0	0	0	0	0	0	0	0	0	0	0	0	0	0	0	0	0	0	0	2	0	0	0
1:34212457:C:T	1	34212457	C	T	Dst	ENSMUSG00000026131	missense_variant	MEDIUM	0	0	0	0	0	0	0	0	0	0	0	0	0	0	0	0	0	0	0	0	0	0	0	0	2	0	0	0	0	2	0	0	0	0	0	0
1:34212532:A:T	1	34212532	A	T	Dst	ENSMUSG00000026131	missense_variant	MEDIUM	0	0	0	0	0	0	0	0	0	0	0	0	0	0	0	0	0	0	0	0	0	0	0	0	0	0	0	0	0	0	0	0	2	0	0	0
1:34213032:G:A	1	34213032	G	A	Dst	ENSMUSG00000026131	missense_variant	MEDIUM	0	0	0	0	0	0	0	0	0	0	0	0	0	0	0	2	0	0	0	0	0	0	0	0	2	0	0	0	0	2	0	0	2	0	0	0
1:34214655:A:G	1	34214655	A	G	Dst	ENSMUSG00000026131	missense_variant	MEDIUM	2	2	2	0	0	0	2	0	0	0	0	0	0	0	0	2	0	0	0	0	0	0	0	2	2	0	0	0	2	2	0	0	2	0	0	0
1:34214694:G:A	1	34214694	G	A	Dst	ENSMUSG00000026131	splice_region_variant,intron_variant	MEDIUM	0	0	0	0	0	0	0	0	0	0	0	0	0	0	0	0	0	0	0	0	0	0	0	0	0	0	0	0	0	0	0	0	2	0	0	0
1:34215616:T:G	1	34215616	T	G	Dst	ENSMUSG00000026131	splice_region_variant,intron_variant	MEDIUM	0	0	0	2	0	0	0	0	0	0	0	0	0	0	0	2	2	0	0	0	0	0	0	0	2	0	0	0	0	2	2	0	0	0	0	2
1:34215619:G:A	1	34215619	G	A	Dst	ENSMUSG00000026131	splice_region_variant,intron_variant	MEDIUM	0	0	0	2	0	0	0	0	0	0	0	0	0	0	0	0	2	0	0	0	0	0	0	0	2	0	0	0	0	2	2	0	0	0	0	2
[truncated: 307,393 more rows]
